# Supplementary material for: Effects of Resistant Starch on Symptoms, Fecal Markers, and Gut Microbiota in Parkinson’s Disease — The RESISTA-PD Trial
Source: Genomics Proteomics Bioinformatics. 2021 Nov 25;20(2):274–87. doi: 10.1016/j.gpb.2021.08.009 (PMC9684155; doi:10.1016/j.gpb.2021.08.009)
Supplement: Supplementary Table S8 [file mmc8.xlsx]

## Sheet: Legend
Table S2 Analysis of ALDEx2 on different taxonomic profiles generated with mOTUs2
Column Header Explanations
Column	Feature	rab.win.S	diff.btw	diff.win	effect	we.ep	we.eBH	wi.ep	wi.eBH	rab.all
Annotation	mOTUs2 Feature	*median clr value for the S group of samples	*median difference in clr values between groups	*median of the largest difference in clr values within groups	* median effect size: diff.btw / max(diff.win) for all instances	*Expected P value of Welch’s t test	*Expected Benjamini-Hochberg corrected P value of Welch’s t test	*Expected P value of Wilcoxon rank test	*Expected Benjamini-Hochberg corrected P value of Wilcoxon test	*median clr value for all samples in the feature
*Entry directly taken from the ALDEx2 R package Vignette
Sheet Explanations;Each sheet compares Dataset A against Dataset B.
Sheet	Control_RS	Parkinson_RS	Parkinson	PD_vs_C
Dataset A	Control+RS baseline	Parkinson+RS baseline	Parkinson baseline	Parkinson+RS baseline & Parkinson baseline
Dataset B	Control+RS 8 weeks	Parkinson+RS 8 weeks	Parkinson 8 weeks	Control+RS baseline

## Sheet: Control_RS
Feature	rab.win.8.weeks	rab.win.baseline	diff.btw	diff.win	effect	we.ep	we.eBH	wi.ep	wi.eBH	rab.all
k__Bacteria|p__Firmicutes|c__Tissierellia|o__Tissierellales|f__Peptoniphilaceae|g__Anaerococcus|s__Anaerococcus obesiensis/vaginalis [ref_mOTU_v25_01019]	-0.494626	-0.0659779	0.392607	4.25177	0.0794202	0.514738	0.982438	0.494928	0.982565	-0.282239
k__Bacteria|p__Firmicutes|c__Clostridia|o__Clostridiales|f__Clostridiaceae|g__Clostridium|s__Clostridium species incertae sedis [meta_mOTU_v25_12839]	-0.525523	-0.364515	0.195818	4.27742	0.0369456	0.483651	0.989935	0.48954	0.988034	-0.441493
k__Bacteria|p__Firmicutes|c__Bacilli|o__Bacillales|f__Staphylococcaceae|g__Staphylococcus|s__Staphylococcus xylosus [ref_mOTU_v25_00337]	-0.182201	-0.496039	-0.433952	4.06589	-0.0835403	0.413819	0.989143	0.423414	0.988745	-0.357555
k__Bacteria|p__Firmicutes|c__Clostridia|o__Clostridiales|f__Clostridiales fam. incertae sedis|g__Clostridiales gen. incertae sedis|s__Clostridiales species incertae sedis [meta_mOTU_v25_13774]	-0.50002	0.369733	0.796774	4.53666	0.153462	0.404189	0.992032	0.389439	0.990005	-0.0772886
k__Bacteria|p__Firmicutes|c__Bacilli|o__Lactobacillales|f__Streptococcaceae|g__Lactococcus|s__Lactococcus garvieae [ref_mOTU_v25_00888]	-0.268634	-0.526127	-0.27275	4.14077	-0.0594497	0.499891	0.989995	0.518247	0.99039	-0.378736
k__Bacteria|p__Firmicutes|c__Clostridia|o__Clostridiales|f__Ruminococcaceae|g__Ruminococcus|s__Ruminococcus sp. CAG:724 [meta_mOTU_v25_12767]	-0.492395	-0.35634	0.119063	4.35182	0.0228339	0.474499	0.98922	0.499293	0.990676	-0.418042
k__Bacteria|p__Proteobacteria|c__Gammaproteobacteria|o__Pseudomonadales|f__Pseudomonadaceae|g__Pseudomonas|s__Pseudomonas fluorescens/jessenii [ref_mOTU_v25_00154]	-0.203521	-0.503231	-0.251335	4.2125	-0.0497363	0.450226	0.995561	0.477169	0.990681	-0.334698
k__Bacteria|p__Firmicutes|c__Clostridia|o__Clostridiales|f__Eubacteriaceae|g__Eubacterium|s__Eubacterium sp. CAG:841 [ref_mOTU_v25_07682]	-0.275182	-0.45322	-0.160043	4.63493	-0.028806	0.53419	0.990374	0.498303	0.990681	-0.364383
k__Bacteria|p__Firmicutes|c__Bacilli|o__Lactobacillales|f__Streptococcaceae|g__Streptococcus|s__Streptococcus cristatus [ref_mOTU_v25_03966]	-0.122958	-0.416245	-0.33259	4.25938	-0.0617114	0.492481	0.989452	0.487754	0.990791	-0.275765
k__Bacteria|p__Firmicutes|c__Bacilli|o__Lactobacillales|f__Lactobacillaceae|g__Lactobacillus|s__Lactobacillus brevis/harbinensis [ref_mOTU_v25_02282]	-0.212893	-0.480156	-0.432994	4.23231	-0.0917404	0.511555	0.989929	0.526309	0.991224	-0.318545
k__Bacteria|p__Proteobacteria|c__Betaproteobacteria|o__Burkholderiales|f__Sutterellaceae|g__Sutterella|s__Sutterella species incertae sedis [meta_mOTU_v25_14391]	-0.393342	-0.276671	0.175624	4.1838	0.0389616	0.463047	0.989615	0.521803	0.991463	-0.346449
k__Bacteria|p__Proteobacteria|c__Gammaproteobacteria|o__Pasteurellales|f__Pasteurellaceae|g__Pasteurellaceae gen. incertae sedis|s__Pasteurellaceae species incertae sedis [meta_mOTU_v25_13218]	-0.409255	-0.398043	-0.0118031	4.24768	-0.00179372	0.496379	0.994831	0.518763	0.991608	-0.406607
k__Bacteria|p__Firmicutes|c__Clostridia|o__Clostridiales|f__Oscillospiraceae|g__Oscillibacter|s__Oscillibacter sp. 1-3 [ref_mOTU_v25_07502]	-0.36011	-0.214975	0.133382	4.11106	0.0244318	0.526278	0.991082	0.544793	0.991845	-0.289901
k__Bacteria|p__Firmicutes|c__Clostridia|o__Clostridiales|f__Clostridiaceae|g__Clostridium|s__Clostridium species incertae sedis [meta_mOTU_v25_12348]	-0.365442	0.260087	0.78803	4.80916	0.145775	0.353302	0.990964	0.377396	0.99187	-0.0709352
k__Bacteria|p__Proteobacteria|c__Alphaproteobacteria|o__Rhodospirillales|f__Rhodospirillaceae|g__Azospirillum|s__Azospirillum species incertae sedis [meta_mOTU_v25_12508]	-0.433169	-0.4992	-0.133455	4.13167	-0.0199765	0.533634	0.990948	0.52798	0.991944	-0.467613
k__Bacteria|p__Firmicutes|c__Negativicutes|o__Veillonellales|f__Veillonellaceae|g__Dialister|s__Dialister pneumosintes [ref_mOTU_v25_03630]	-0.428252	-0.289159	0.0473068	4.07771	0.00701648	0.476275	0.99236	0.502877	0.991947	-0.367168
k__Bacteria|p__Firmicutes|c__Bacilli|o__Bacillales|f__Staphylococcaceae|g__Staphylococcus|s__Staphylococcus carnosus/condimenti [ref_mOTU_v25_03821]	-0.430856	-0.270701	0.0647966	4.25166	0.0129452	0.511025	0.99616	0.505895	0.992416	-0.353303
k__Bacteria|p__Firmicutes|c__Clostridia|o__Clostridiales|f__Clostridiales fam. incertae sedis|g__Clostridiales gen. incertae sedis|s__Clostridiales species incertae sedis [meta_mOTU_v25_12445]	3.4335	2.33665	-1.27964	3.7759	-0.292058	0.169107	0.993014	0.0698533	0.992442	2.78839
k__Bacteria|p__Proteobacteria|c__Betaproteobacteria|o__Burkholderiales|f__Comamonadaceae|g__Comamonas|s__Comamonas testosteroni/thiooxydans [ref_mOTU_v25_00882]	-0.340467	-0.553052	-0.302329	4.38651	-0.0606963	0.486301	0.9939	0.480865	0.992698	-0.434887
k__Bacteria|p__Actinobacteria|c__Actinobacteria|o__Actinomycetales|f__Actinomycetaceae|g__Schaalia|s__Schaalia turicensis [ref_mOTU_v25_12037]	-0.0889582	-0.326049	-0.205917	4.18604	-0.041976	0.515645	0.993748	0.510038	0.992732	-0.217373
k__Bacteria|p__Actinobacteria|c__Actinobacteria|o__Micrococcales|f__Brevibacteriaceae|g__Brevibacterium|s__Brevibacterium linens [ref_mOTU_v25_05242]	-0.176797	-0.383336	-0.354233	4.5177	-0.069081	0.456619	0.991566	0.484451	0.99282	-0.28313
k__Bacteria|p__Firmicutes|c__Clostridia|o__Clostridiales|f__Clostridiaceae|g__Clostridium|s__Clostridium sp. [ref_mOTU_v25_03610]	-0.302526	-0.323776	0.141577	4.41142	0.026274	0.510122	0.996179	0.503936	0.992831	-0.309548
k__Bacteria|p__Firmicutes|c__Firmicutes class incertae sedis|o__Firmicutes order incertae sedis|f__Firmicutes fam. incertae sedis|g__Firmicutes gen. incertae sedis|s__Firmicutes species incertae sedis [meta_mOTU_v25_12923]	-0.262033	-0.370274	-0.122382	4.68685	-0.0252547	0.467167	0.991577	0.486939	0.992833	-0.310699
k__Bacteria|p__Firmicutes|c__Firmicutes class incertae sedis|o__Firmicutes order incertae sedis|f__Firmicutes fam. incertae sedis|g__Firmicutes gen. incertae sedis|s__Firmicutes bacterium CAG:94 [ref_mOTU_v25_07719]	0.346443	-0.11987	-0.412325	4.4653	-0.079976	0.478793	0.996069	0.502605	0.992897	0.0984298
k__Bacteria|p__Firmicutes|c__Clostridia|o__Clostridiales|f__Lachnospiraceae|g__Roseburia|s__Roseburia sp. CAG:303 [ref_mOTU_v25_07704]	-0.382896	-0.478178	-0.130056	4.27316	-0.0318675	0.468937	0.993678	0.469664	0.993048	-0.424278
k__Bacteria|p__Actinobacteria|c__Actinobacteria|o__Micrococcales|f__Micrococcaceae|g__Pseudarthrobacter|s__Pseudarthrobacter phenanthrenivorans [ref_mOTU_v25_02726]	-0.365655	-0.527945	-0.156809	4.29636	-0.0340724	0.529939	0.993831	0.538952	0.993115	-0.447271
k__Bacteria|p__Proteobacteria|c__Gammaproteobacteria|o__Pseudomonadales|f__Moraxellaceae|g__Acinetobacter|s__Acinetobacter lwoffii [ref_mOTU_v25_02650]	-0.270733	-0.463327	-0.270822	4.44865	-0.0528339	0.495974	0.993716	0.504461	0.993215	-0.367983
k__Bacteria|p__Proteobacteria|c__Gammaproteobacteria|o__Xanthomonadales|f__Xanthomonadaceae|g__Xanthomonas|s__Xanthomonas translucens [ref_mOTU_v25_02981]	-0.341848	-0.497256	-0.236128	4.15206	-0.0461781	0.515627	0.996107	0.508588	0.993235	-0.425405
k__Bacteria|p__Firmicutes|c__Clostridia|o__Clostridiales|f__Clostridiaceae|g__Clostridium|s__Clostridium sp. CAG:253 [ref_mOTU_v25_03600]	-0.193758	0.560351	0.716328	4.17051	0.148773	0.455107	0.996113	0.415814	0.993273	0.196496
k__Bacteria|p__Firmicutes|c__Bacilli|o__Lactobacillales|f__Streptococcaceae|g__Streptococcus|s__Streptococcus oralis [ref_mOTU_v25_00297]	-0.341625	-0.420484	-0.152535	4.34957	-0.0286349	0.514305	0.99612	0.535581	0.993339	-0.378871
k__Bacteria|p__Firmicutes|c__Clostridia|o__Clostridiales|f__Clostridiales fam. incertae sedis|g__Clostridiales gen. incertae sedis|s__Clostridiales species incertae sedis [meta_mOTU_v25_12804]	-0.28095	-0.500831	-0.400688	4.35622	-0.0827003	0.558706	0.995096	0.555146	0.993347	-0.399489
k__Bacteria|p__Firmicutes|c__Clostridia|o__Clostridiales|f__Clostridiales fam. incertae sedis|g__Clostridiales gen. incertae sedis|s__Clostridiales species incertae sedis [meta_mOTU_v25_13923]	-0.459707	0.0730681	0.586622	4.34827	0.118385	0.424207	0.991599	0.406486	0.993368	-0.237178
k__Bacteria|p__Proteobacteria|c__Gammaproteobacteria|o__Aeromonadales|f__Succinivibrionaceae|g__Succinatimonas|s__Succinatimonas hippei [ref_mOTU_v25_11911]	-0.463584	-0.392205	0.0904163	4.30487	0.0184713	0.492934	0.994101	0.513979	0.993374	-0.428939
k__Bacteria|p__Firmicutes|c__Clostridia|o__Clostridiales|f__Clostridiaceae|g__Hungatella|s__Hungatella hathewayi [ref_mOTU_v25_03436]	0.172536	0.0247132	-0.00694749	4.13124	-0.00144234	0.546905	0.991768	0.534888	0.993406	0.0744888
k__Bacteria|p__Firmicutes|c__Clostridia|o__Clostridiales|f__Clostridiales fam. incertae sedis|g__Clostridiales gen. incertae sedis|s__Clostridiales species incertae sedis [meta_mOTU_v25_13626]	-0.369045	-0.518049	-0.204078	4.28033	-0.0386919	0.477451	0.99612	0.4569	0.993469	-0.452402
k__Bacteria|p__Firmicutes|c__Bacilli|o__Lactobacillales|f__Carnobacteriaceae|g__Carnobacterium|s__Carnobacterium maltaromaticum [ref_mOTU_v25_01748]	0.591628	-0.604459	-1.671	5.47486	-0.275609	0.10021	0.995598	0.171315	0.993521	-0.0735023
k__Bacteria|p__Actinobacteria|c__Actinobacteria|o__Micrococcales|f__Cellulomonadaceae|g__Oerskovia|s__Oerskovia turbata [ref_mOTU_v25_05262]	-0.219868	-0.480935	-0.384644	4.32045	-0.0729771	0.50394	0.992973	0.479285	0.993581	-0.357468
k__Bacteria|p__Proteobacteria|c__Betaproteobacteria|o__Burkholderiales|f__Sutterellaceae|g__Sutterellaceae gen. incertae sedis|s__Sutterellaceae species incertae sedis [meta_mOTU_v25_12389]	-0.130188	-0.0424162	0.0534747	4.82583	0.00923374	0.550387	0.996088	0.523081	0.993652	-0.0938318
k__Bacteria|p__Firmicutes|c__Clostridia|o__Clostridiales|f__Clostridiaceae|g__Clostridium|s__Clostridium sp. CAG:169 [ref_mOTU_v25_07614]	-0.310123	-0.522663	-0.164274	4.23055	-0.036888	0.504386	0.993694	0.515049	0.993684	-0.430393
k__Bacteria|p__Firmicutes|c__Bacilli|o__Lactobacillales|f__Streptococcaceae|g__Streptococcus|s__Streptococcus sp. HPH0090 [ref_mOTU_v25_00304]	-0.0651753	-0.42357	-0.368985	4.3418	-0.076769	0.461318	0.99483	0.473822	0.993716	-0.284751
k__Bacteria|p__Firmicutes|c__Clostridia|o__Clostridiales|f__Clostridiales fam. incertae sedis|g__Clostridiales gen. incertae sedis|s__Clostridiales species incertae sedis [meta_mOTU_v25_14015]	-0.194664	-0.280152	-0.132029	4.3805	-0.0260294	0.53802	0.990434	0.565295	0.993753	-0.237835
k__Bacteria|p__Firmicutes|c__Clostridia|o__Clostridiales|f__Clostridiales fam. incertae sedis|g__Clostridiales gen. incertae sedis|s__Clostridiales species incertae sedis [meta_mOTU_v25_14508]	-0.399437	-0.460827	-0.137049	4.18079	-0.0282936	0.496198	0.994413	0.522842	0.993776	-0.424283
k__Bacteria|p__Firmicutes|c__Erysipelotrichia|o__Erysipelotrichales|f__Erysipelotrichaceae|g__Holdemanella|s__Holdemanella biformis [meta_mOTU_v25_12367]	-0.515662	-0.309441	0.243714	4.26403	0.0489291	0.467482	0.994823	0.484125	0.993788	-0.414358
k__Bacteria|p__Firmicutes|c__Clostridia|o__Clostridiales|f__Lachnospiraceae|g__Lachnoclostridium|s__[Clostridium] asparagiforme/lavalense [ref_mOTU_v25_06317]	1.08777	0.377662	-0.714388	3.80165	-0.157952	0.414232	0.996076	0.386294	0.993888	0.732687
k__Bacteria|p__Firmicutes|c__Clostridia|o__Clostridiales|f__Clostridiales fam. incertae sedis|g__Clostridiales gen. incertae sedis|s__Clostridiales species incertae sedis [meta_mOTU_v25_13432]	-0.502674	-0.321362	0.103651	4.26772	0.0247513	0.50111	0.989606	0.513159	0.993918	-0.41109
k__Archaea|p__Euryarchaeota|c__Euryarchaeota class [Thermoplasmata/Methanomicrobia]|o__Euryarchaeota order [Methanomassiliicoccales/Methanomicrobiales]|f__Methanomicrobiaceae|g__Methanoculleus|s__Methanoculleus sp. [ref_mOTU_v25_03497]	-0.181808	-0.413152	-0.197078	4.12215	-0.0439322	0.46698	0.996107	0.474602	0.993937	-0.301758
k__Bacteria|p__Actinobacteria|c__Actinobacteria|o__Micrococcales|f__Micrococcaceae|g__Arthrobacter|s__Arthrobacter koreensis [ref_mOTU_v25_00959]	-0.31327	-0.596426	-0.272198	4.59169	-0.049053	0.488791	0.99625	0.478914	0.993951	-0.464586
k__Bacteria|p__Firmicutes|c__Firmicutes class incertae sedis|o__Firmicutes order incertae sedis|f__Firmicutes fam. incertae sedis|g__Firmicutes gen. incertae sedis|s__Firmicutes bacterium CAG:449 [ref_mOTU_v25_07740]	-0.490787	-0.282121	0.149535	4.32893	0.0281158	0.474443	0.994928	0.466159	0.993959	-0.413949
k__Bacteria|p__Firmicutes|c__Clostridia|o__Clostridiales|f__Clostridiales fam. incertae sedis|g__Clostridiales gen. incertae sedis|s__Clostridiales species incertae sedis [meta_mOTU_v25_13623]	-0.459805	-0.318981	0.0909878	4.20707	0.0189573	0.477311	0.996106	0.469704	0.993975	-0.404883
k__Bacteria|p__Firmicutes|c__Clostridia|o__Clostridiales|f__Clostridiaceae|g__Clostridium|s__Clostridium species incertae sedis [meta_mOTU_v25_12350]	-0.206901	0.0828078	0.5496	5.07556	0.0961685	0.433012	0.990728	0.458016	0.993981	-0.0666184
k__Bacteria|p__Proteobacteria|c__Gammaproteobacteria|o__Pseudomonadales|f__Pseudomonadaceae|g__Pseudomonas|s__Pseudomonas psychrophila/deceptionensis [ref_mOTU_v25_00114]	-0.382552	-0.0636797	0.422784	4.82012	0.0696753	0.497007	0.987934	0.531084	0.994029	-0.204125
k__Bacteria|p__Actinobacteria|c__Actinobacteria|o__Bifidobacteriales|f__Bifidobacteriaceae|g__Bifidobacterium|s__Bifidobacterium sp. [ref_mOTU_v25_04445]	-0.369076	-0.520658	-0.166721	4.50321	-0.0303344	0.45222	0.994905	0.463927	0.994159	-0.445906
k__Bacteria|p__Bacteroidetes|c__Bacteroidia|o__Bacteroidales|f__Bacteroidaceae|g__Bacteroidaceae gen. incertae sedis|s__Bacteroidaceae species incertae sedis [meta_mOTU_v25_13789]	-0.300509	-0.532473	-0.139529	4.47898	-0.0294637	0.517718	0.996122	0.522113	0.99417	-0.421153
k__Bacteria|p__Firmicutes|c__Bacilli|o__Lactobacillales|f__Enterococcaceae|g__Enterococcus|s__Enterococcus gilvus [ref_mOTU_v25_02787]	-0.0412855	0.202615	0.444569	4.59352	0.0879639	0.442058	0.992502	0.480603	0.994377	0.0593338
k__Bacteria|p__Firmicutes|c__Bacilli|o__Lactobacillales|f__Streptococcaceae|g__Streptococcus|s__Streptococcus anginosus [ref_mOTU_v25_00566]	-0.180796	-0.199206	-0.00384984	4.21575	-0.000732931	0.559694	0.993712	0.581459	0.994422	-0.196943
k__Bacteria|p__Firmicutes|c__Clostridia|o__Clostridiales|f__Clostridiaceae|g__Clostridium|s__Clostridium species incertae sedis [meta_mOTU_v25_13428]	0.271022	0.688075	0.586908	5.17993	0.100079	0.507414	0.9948	0.526345	0.994426	0.475966
k__Bacteria|p__Firmicutes|c__Negativicutes|o__Veillonellales|f__Veillonellaceae|g__Veillonella|s__Veillonella dispar [ref_mOTU_v25_01940]	0.189827	0.480309	0.250632	4.29022	0.0484021	0.518504	0.996094	0.529469	0.994439	0.310476
k__Bacteria|p__Firmicutes|c__Firmicutes class incertae sedis|o__Firmicutes order incertae sedis|f__Firmicutes fam. incertae sedis|g__Firmicutes gen. incertae sedis|s__Firmicutes species incertae sedis [meta_mOTU_v25_14146]	-0.573531	-0.11291	0.391075	4.15431	0.0806936	0.457975	0.995538	0.460485	0.994457	-0.337226
k__Bacteria|p__Firmicutes|c__Bacilli|o__Bacillales|f__Bacillaceae|g__Bacillus|s__Bacillus butanolivorans [ref_mOTU_v25_04118]	-0.472091	-0.326192	0.264713	4.22751	0.0534814	0.485386	0.994631	0.531308	0.99447	-0.386054
k__Bacteria|p__Firmicutes|c__Bacilli|o__Lactobacillales|f__Enterococcaceae|g__Enterococcus|s__Enterococcus faecium/durans [ref_mOTU_v25_00323]	1.9658	0.644951	-1.89778	5.96559	-0.284146	0.160757	0.994561	0.16994	0.994487	1.22499
k__Bacteria|p__Proteobacteria|c__Alphaproteobacteria|o__Rhizobiales|f__Rhizobiaceae|g__Agrobacterium|s__Agrobacterium tumefaciens [ref_mOTU_v25_11003]	-0.392605	-0.624672	-0.264346	4.3947	-0.0517427	0.52339	0.996111	0.505637	0.994588	-0.490926
k__Bacteria|p__Actinobacteria|c__Coriobacteriia|o__Eggerthellales|f__Eggerthellaceae|g__Cryptobacterium|s__Cryptobacterium curtum [ref_mOTU_v25_11275]	-0.46184	-0.372452	0.169458	4.23627	0.0331314	0.448586	0.993453	0.46095	0.994606	-0.420959
k__Bacteria|p__Bacteria phylum incertae sedis|c__Bacteria class incertae sedis|o__Bacteria order incertae sedis|f__Bacteria fam. incertae sedis|g__Bacteria gen. incertae sedis|s__Bacteria species incertae sedis [meta_mOTU_v25_12238]	-0.285227	-0.358741	-0.010192	4.25029	-0.00216724	0.502951	0.993407	0.482969	0.994606	-0.309911
k__Bacteria|p__Firmicutes|c__Clostridia|o__Clostridiales|f__Lachnospiraceae|g__Bariatricus|s__Bariatricus massiliensis [ref_mOTU_v25_09290]	-0.198453	-0.467688	-0.343407	4.28653	-0.0697911	0.502576	0.99611	0.519259	0.994624	-0.332899
k__Bacteria|p__Firmicutes|c__Firmicutes class incertae sedis|o__Firmicutes order incertae sedis|f__Firmicutes fam. incertae sedis|g__Firmicutes gen. incertae sedis|s__Firmicutes species incertae sedis [meta_mOTU_v25_13225]	-0.488312	-0.446228	0.179527	4.16134	0.0289758	0.523239	0.996345	0.541592	0.99463	-0.463511
k__Bacteria|p__Firmicutes|c__Clostridia|o__Clostridiales|f__Clostridiales fam. incertae sedis|g__Clostridiales gen. incertae sedis|s__Clostridiales species incertae sedis [meta_mOTU_v25_14074]	-0.176348	-0.273676	-0.238802	4.27728	-0.0387543	0.505292	0.994413	0.532304	0.994712	-0.218533
k__Bacteria|p__Firmicutes|c__Clostridia|o__Clostridiales|f__Clostridiales fam. incertae sedis|g__Clostridiales gen. incertae sedis|s__Clostridiales species incertae sedis [meta_mOTU_v25_14389]	-0.322654	-0.246019	0.280329	4.43986	0.0503212	0.532836	0.996183	0.522666	0.994795	-0.293344
k__Bacteria|p__Proteobacteria|c__Gammaproteobacteria|o__Pseudomonadales|f__Pseudomonadaceae|g__Pseudomonas|s__Pseudomonas caeni [ref_mOTU_v25_11393]	-0.323705	-0.542401	-0.242516	4.38863	-0.0435996	0.488588	0.994671	0.480968	0.994829	-0.420383
k__Bacteria|p__Proteobacteria|c__Gammaproteobacteria|o__Pseudomonadales|f__Moraxellaceae|g__Acinetobacter|s__Acinetobacter lwoffii [ref_mOTU_v25_02648]	-0.357009	-0.518276	-0.241672	4.30079	-0.0435846	0.49152	0.991255	0.453498	0.994872	-0.442012
k__Bacteria|p__Firmicutes|c__Clostridia|o__Clostridiales|f__Clostridiaceae|g__Clostridium|s__Clostridium sp. CAG:230 [ref_mOTU_v25_07616]	-0.058906	0.071658	0.27317	4.42667	0.0538683	0.53354	0.996108	0.549908	0.994915	0.00349777
k__Bacteria|p__Firmicutes|c__Bacilli|o__Lactobacillales|f__Streptococcaceae|g__Lactococcus|s__Lactococcus raffinolactis [ref_mOTU_v25_02288]	-0.367806	-0.262555	0.104763	4.15523	0.0255017	0.517066	0.994691	0.499447	0.995016	-0.320316
k__Bacteria|p__Firmicutes|c__Clostridia|o__Clostridiales|f__Clostridiales fam. incertae sedis|g__Clostridiales gen. incertae sedis|s__Clostridiales species incertae sedis [meta_mOTU_v25_13137]	-0.306566	-0.508943	-0.187285	4.05376	-0.04102	0.503893	0.996124	0.489566	0.995022	-0.393656
k__Bacteria|p__Proteobacteria|c__Gammaproteobacteria|o__Enterobacterales|f__Enterobacteriaceae|g__Klebsiella|s__Klebsiella michiganensis/oxytoca [ref_mOTU_v25_00086]	-0.321079	-0.484069	-0.181323	4.17885	-0.0352845	0.47923	0.995263	0.481979	0.995026	-0.38714
k__Bacteria|p__Firmicutes|c__Bacilli|o__Lactobacillales|f__Lactobacillaceae|g__Lactobacillus|s__Lactobacillus kisonensis [ref_mOTU_v25_04392]	-0.445495	-0.300645	0.237944	4.28504	0.049168	0.477583	0.995285	0.498934	0.995039	-0.373178
k__Bacteria|p__Firmicutes|c__Clostridia|o__Clostridiales|f__Clostridiales fam. incertae sedis|g__Clostridiales gen. incertae sedis|s__Clostridiales species incertae sedis [meta_mOTU_v25_13784]	-0.379447	-0.163304	0.202872	4.82464	0.0303795	0.528453	0.996093	0.491366	0.995073	-0.276681
k__Bacteria|p__Proteobacteria|c__Gammaproteobacteria|o__Pseudomonadales|f__Pseudomonadaceae|g__Pseudomonas|s__Pseudomonas sp. [ref_mOTU_v25_00131]	-0.353818	-0.462855	-0.0423417	4.38882	-0.0097668	0.505004	0.996155	0.50993	0.995186	-0.395019
k__Bacteria|p__Firmicutes|c__Clostridia|o__Clostridiales|f__Oscillospiraceae|g__Oscillibacter|s__Oscillibacter species incertae sedis [meta_mOTU_v25_13278]	0.0872854	0.331804	0.258748	4.44583	0.04108	0.532296	0.994627	0.522913	0.995194	0.204645
k__Bacteria|p__Firmicutes|c__Clostridia|o__Clostridiales|f__Lachnospiraceae|g__Lachnoclostridium|s__[Clostridium] saccharolyticum [ref_mOTU_v25_03601]	-0.176155	-0.0786748	0.176394	4.27921	0.0344846	0.475296	0.994985	0.514987	0.995226	-0.127612
k__Bacteria|p__Firmicutes|c__Tissierellia|o__Tissierellales|f__Tissierellaceae|g__Urmitella|s__Urmitella timonensis [ref_mOTU_v25_10238]	-0.461636	-0.454289	0.0880071	4.10689	0.0175762	0.521195	0.994797	0.517449	0.995229	-0.458746
k__Bacteria|p__Firmicutes|c__Clostridia|o__Clostridiales|f__Lachnospiraceae|g__Lachnoclostridium|s__[Clostridium] hylemonae [ref_mOTU_v25_11469]	-0.313925	-0.283604	0.0683624	4.29661	0.0141949	0.483951	0.996096	0.479034	0.995233	-0.297014
k__Bacteria|p__Firmicutes|c__Firmicutes class incertae sedis|o__Firmicutes order incertae sedis|f__Firmicutes fam. incertae sedis|g__Firmicutes gen. incertae sedis|s__Firmicutes bacterium CAG:129 [ref_mOTU_v25_07730]	-0.375149	-0.42001	-0.184512	4.25259	-0.0332519	0.502288	0.992375	0.527495	0.995279	-0.398484
k__Bacteria|p__Firmicutes|c__Clostridia|o__Clostridiales|f__Eubacteriaceae|g__Eubacterium|s__Eubacterium sp. [ref_mOTU_v25_03635]	-0.383821	-0.334022	0.119743	4.51393	0.0226803	0.520473	0.996287	0.528913	0.995283	-0.361914
k__Bacteria|p__Firmicutes|c__Firmicutes class incertae sedis|o__Firmicutes order incertae sedis|f__Firmicutes fam. incertae sedis|g__Firmicutes gen. incertae sedis|s__Firmicutes bacterium CAG:631 [ref_mOTU_v25_07724]	-0.268745	-0.229411	-0.00748	4.5168	-0.00159121	0.524975	0.994654	0.559836	0.995295	-0.247683
k__Bacteria|p__Actinobacteria|c__Actinobacteria|o__Actinomycetales|f__Actinomycetaceae|g__Actinomyces|s__Actinomyces mediterranea [ref_mOTU_v25_10252]	-0.465071	-0.339419	0.0503641	4.19946	0.0119171	0.503602	0.996203	0.543327	0.995305	-0.406413
k__Bacteria|p__Firmicutes|c__Clostridia|o__Clostridiales|f__Clostridiales Family XIII. Incertae Sedis|g__Clostridiales Family XIII. Incertae Sedis gen. incertae sedis|s__[Eubacterium] nodatum [ref_mOTU_v25_07224]	-0.598219	-0.318997	0.319578	4.29573	0.0627056	0.490629	0.994609	0.502426	0.995308	-0.456442
k__Bacteria|p__Proteobacteria|c__Gammaproteobacteria|o__Pseudomonadales|f__Pseudomonadaceae|g__Pseudomonas|s__Pseudomonas koreensis/fluorescens [ref_mOTU_v25_00168]	-0.540292	-0.406353	0.134618	4.32264	0.0282962	0.510993	0.995828	0.505313	0.995324	-0.478535
k__Bacteria|p__Proteobacteria|c__Gammaproteobacteria|o__Pseudomonadales|f__Pseudomonadaceae|g__Pseudomonas|s__Pseudomonas endophytica [ref_mOTU_v25_00109]	-0.370232	-0.257018	0.282439	4.29541	0.0585256	0.494441	0.996159	0.52128	0.995327	-0.324321
k__Bacteria|p__Firmicutes|c__Clostridia|o__Clostridiales|f__Clostridiales fam. incertae sedis|g__Clostridiales gen. incertae sedis|s__Clostridiales species incertae sedis [meta_mOTU_v25_12602]	-0.276756	-0.152164	0.146042	4.67022	0.0249111	0.540175	0.991295	0.534943	0.99535	-0.214853
k__Bacteria|p__Proteobacteria|c__Gammaproteobacteria|o__Enterobacterales|f__Enterobacteriaceae|g__Kluyvera|s__Kluyvera ascorbata/georgiana [ref_mOTU_v25_00090]	-0.395672	-0.542268	-0.130248	4.14351	-0.0249868	0.509796	0.995836	0.514032	0.995353	-0.473003
k__Bacteria|p__Proteobacteria|c__Gammaproteobacteria|o__Xanthomonadales|f__Xanthomonadaceae|g__Xanthomonas|s__Xanthomonas campestris/arboricola [ref_mOTU_v25_01727]	-0.323425	-0.510814	-0.266231	4.31974	-0.0506998	0.478226	0.99613	0.498409	0.995393	-0.409003
k__Bacteria|p__Firmicutes|c__Clostridia|o__Clostridiales|f__Clostridiales fam. incertae sedis|g__Clostridiales gen. incertae sedis|s__Clostridiales species incertae sedis [meta_mOTU_v25_12425]	-0.381582	0.00986664	0.364521	4.45188	0.0744558	0.488008	0.996122	0.507567	0.995399	-0.193643
k__Bacteria|p__Actinobacteria|c__Actinobacteria|o__Bifidobacteriales|f__Bifidobacteriaceae|g__Bifidobacterium|s__Bifidobacterium breve [ref_mOTU_v25_01098]	0.0178943	-0.422906	-0.394328	4.58527	-0.0754984	0.485559	0.996124	0.5043	0.995445	-0.185404
k__Bacteria|p__Firmicutes|c__Clostridia|o__Clostridiales|f__Clostridiales fam. incertae sedis|g__Mogibacterium|s__Mogibacterium timidum [ref_mOTU_v25_04269]	0.13656	0.14229	0.0702753	4.10653	0.0155787	0.552914	0.994244	0.556855	0.995458	0.138831
k__Bacteria|p__Bacteroidetes|c__Bacteroidia|o__Bacteroidales|f__Prevotellaceae|g__Prevotella|s__Prevotella sp. CAG:485 [ref_mOTU_v25_07698]	-0.267377	-0.420701	-0.0871035	4.98224	-0.0167226	0.571604	0.996466	0.537774	0.995503	-0.337721
k__Bacteria|p__Bacteria phylum incertae sedis|c__Bacteria class incertae sedis|o__Bacteria order incertae sedis|f__Bacteria fam. incertae sedis|g__Bacteria gen. incertae sedis|s__Bacteria species incertae sedis [meta_mOTU_v25_12847]	-0.017499	0.680354	0.619163	4.26852	0.124347	0.465142	0.996107	0.421265	0.995506	0.32765
k__Bacteria|p__Proteobacteria|c__Gammaproteobacteria|o__Xanthomonadales|f__Xanthomonadaceae|g__Stenotrophomonas|s__Stenotrophomonas maltophilia [ref_mOTU_v25_01783]	-0.270475	-0.653218	-0.309837	4.4814	-0.0566804	0.484842	0.996177	0.48167	0.995511	-0.455432
k__Bacteria|p__Bacteroidetes|c__Bacteroidia|o__Bacteroidales|f__Rikenellaceae|g__Alistipes|s__Alistipes sp. CAG:831 [meta_mOTU_v25_12912]	-0.339432	-0.339575	0.0841675	4.57872	0.0165292	0.475604	0.996211	0.486949	0.995517	-0.339575
k__Bacteria|p__Firmicutes|c__Bacilli|o__Lactobacillales|f__Carnobacteriaceae|g__Carnobacterium|s__Carnobacterium mobile [ref_mOTU_v25_08321]	-0.334125	-0.526151	-0.202145	4.528	-0.0373233	0.496679	0.99615	0.519555	0.995537	-0.421357
k__Bacteria|p__Firmicutes|c__Clostridia|o__Clostridiales|f__Clostridiales fam. incertae sedis|g__Clostridiales gen. incertae sedis|s__Clostridiales species incertae sedis [meta_mOTU_v25_13100]	-0.316516	-0.34287	-0.00972637	4.14519	-0.00120804	0.519677	0.996212	0.508525	0.995544	-0.333525
k__Bacteria|p__Firmicutes|c__Firmicutes class incertae sedis|o__Firmicutes order incertae sedis|f__Firmicutes fam. incertae sedis|g__Firmicutes gen. incertae sedis|s__Firmicutes species incertae sedis [meta_mOTU_v25_13945]	-0.141619	0.0907825	0.306709	4.46614	0.059847	0.495274	0.994273	0.509399	0.995557	-0.00629705
k__Bacteria|p__Firmicutes|c__Clostridia|o__Clostridiales|f__Clostridiales fam. incertae sedis|g__Clostridiales gen. incertae sedis|s__Clostridiales species incertae sedis [meta_mOTU_v25_13922]	-0.191277	0.103881	0.26088	4.48887	0.0534519	0.516123	0.996081	0.533418	0.995559	-0.0678685
k__Bacteria|p__Verrucomicrobia|c__Opitutae|o__Puniceicoccales|f__Puniceicoccaceae|g__Coraliomargarita|s__Coraliomargarita sp. CAG:312 [meta_mOTU_v25_13914]	-0.483693	-0.4982	0.0811262	4.48757	0.0142974	0.490752	0.995846	0.49032	0.995609	-0.488629
k__Bacteria|p__Proteobacteria|c__Gammaproteobacteria|o__Pseudomonadales|f__Pseudomonadaceae|g__Pseudomonas|s__Pseudomonas sp. [ref_mOTU_v25_00150]	-0.312702	-0.306233	-0.0762589	4.63537	-0.0142809	0.521686	0.99492	0.51346	0.995616	-0.310045
k__Bacteria|p__Firmicutes|c__Bacilli|o__Lactobacillales|f__Lactobacillaceae|g__Lactobacillus|s__Lactobacillus crispatus [ref_mOTU_v25_04069]	-0.0659163	-0.543518	-0.404522	4.24485	-0.0989422	0.457087	0.996143	0.447839	0.995664	-0.310063
k__Bacteria|p__Firmicutes|c__Clostridia|o__Clostridiales|f__Clostridiales fam. incertae sedis|g__Clostridiales gen. incertae sedis|s__Clostridiales species incertae sedis [meta_mOTU_v25_12587]	0.104634	0.214335	0.145498	4.56305	0.0296494	0.559305	0.996388	0.549828	0.995671	0.157485
k__Bacteria|p__Firmicutes|c__Clostridia|o__Clostridiales|f__Lachnospiraceae|g__Roseburia|s__Roseburia sp. [ref_mOTU_v25_03650]	0.992039	1.91314	1.11744	5.46249	0.162311	0.479396	0.996046	0.342691	0.99569	1.43315
k__Bacteria|p__Proteobacteria|c__Alphaproteobacteria|o__Rhizobiales|f__Rhizobiaceae|g__Agrobacterium|s__Agrobacterium sp. NCPPB 925 [ref_mOTU_v25_01400]	-0.310257	-0.608115	-0.284012	4.2981	-0.0560512	0.511097	0.996098	0.54257	0.995691	-0.464391
k__Bacteria|p__Bacteroidetes|c__Bacteroidia|o__Bacteroidales|f__Bacteroidaceae|g__Bacteroides|s__Bacteroides barnesiae [ref_mOTU_v25_02133]	-0.327758	-0.427278	0.0183959	4.62885	0.00470697	0.520075	0.99621	0.512978	0.995697	-0.374945
k__Bacteria|p__Firmicutes|c__Erysipelotrichia|o__Erysipelotrichales|f__Erysipelotrichaceae|g__Faecalicoccus|s__Faecalicoccus pleomorphus [ref_mOTU_v25_07086]	-0.363796	-0.194557	0.271108	4.74428	0.0453917	0.521993	0.995542	0.526997	0.995702	-0.270651
k__Bacteria|p__Firmicutes|c__Clostridia|o__Clostridiales|f__Lachnospiraceae|g__Blautia|s__Blautia hydrogenotrophica [ref_mOTU_v25_03685]	0.968229	0.255786	-0.721401	4.39565	-0.138175	0.434377	0.996068	0.417642	0.995712	0.634557
k__Bacteria|p__Firmicutes|c__Clostridia|o__Clostridiales|f__Ruminococcaceae|g__Pseudoflavonifractor|s__Pseudoflavonifractor sp. Marseille-P3106 [ref_mOTU_v25_10245]	-0.398358	-0.264631	0.191994	4.22278	0.0393144	0.483091	0.99181	0.472294	0.995712	-0.337288
k__Bacteria|p__Actinobacteria|c__Actinobacteria|o__Micrococcales|f__Microbacteriaceae|g__Microbacterium|s__Microbacterium sp. [ref_mOTU_v25_01314]	-0.358738	-0.452343	-0.13612	4.24616	-0.0239224	0.507139	0.996543	0.518645	0.995743	-0.406916
k__Bacteria|p__Actinobacteria|c__Actinobacteria|o__Micrococcales|f__Micrococcaceae|g__Arthrobacter|s__Arthrobacter saudimassiliensis [ref_mOTU_v25_00961]	-0.328073	-0.559691	-0.374422	4.25363	-0.0721248	0.499074	0.993133	0.534088	0.995749	-0.428497
k__Bacteria|p__Firmicutes|c__Clostridia|o__Clostridiales|f__Lachnospiraceae|g__Coprococcus|s__Coprococcus sp. [ref_mOTU_v25_02379]	-0.403703	-0.479691	0.0726556	4.25669	0.0132667	0.479708	0.99625	0.539122	0.995781	-0.440265
k__Bacteria|p__Firmicutes|c__Bacilli|o__Lactobacillales|f__Streptococcaceae|g__Streptococcus|s__Streptococcus cristatus [ref_mOTU_v25_03967]	0.230309	-0.232697	-0.510666	4.23401	-0.0975984	0.446836	0.993077	0.457384	0.995786	0.0124344
k__Bacteria|p__Proteobacteria|c__Betaproteobacteria|o__Burkholderiales|f__Burkholderiaceae|g__Ralstonia|s__Ralstonia insidiosa/solanacearum [ref_mOTU_v25_00512]	-0.117956	-0.426722	-0.166644	4.26058	-0.0268928	0.506959	0.996072	0.536229	0.995859	-0.258014
k__Bacteria|p__Firmicutes|c__Clostridia|o__Clostridiales|f__Clostridiales fam. incertae sedis|g__Clostridiales gen. incertae sedis|s__Clostridiales species incertae sedis [meta_mOTU_v25_13233]	-0.435585	-0.361267	-0.0654021	4.30725	-0.0114209	0.527515	0.994448	0.554382	0.995872	-0.404334
k__Bacteria|p__Firmicutes|c__Clostridia|o__Clostridiales|f__Oscillospiraceae|g__Oscillibacter|s__Oscillibacter sp. 57_20 [ref_mOTU_v25_10413]	0.0145924	0.14054	0.288698	4.24375	0.060727	0.523639	0.996105	0.527661	0.995874	0.0806415
k__Bacteria|p__Actinobacteria|c__Actinobacteria|o__Bifidobacteriales|f__Bifidobacteriaceae|g__Bifidobacterium|s__Bifidobacterium angulatum [ref_mOTU_v25_04326]	-0.373977	-0.231032	0.207255	4.95093	0.0317347	0.518024	0.995924	0.505049	0.995885	-0.312211
k__Bacteria|p__Firmicutes|c__Firmicutes class incertae sedis|o__Firmicutes order incertae sedis|f__Firmicutes fam. incertae sedis|g__Firmicutes gen. incertae sedis|s__Firmicutes species incertae sedis [meta_mOTU_v25_12845]	-0.248341	0.159754	0.509051	4.27623	0.103918	0.446225	0.994681	0.440261	0.995963	-0.0494381
k__Bacteria|p__Firmicutes|c__Clostridia|o__Clostridiales|f__Clostridiales fam. incertae sedis|g__Clostridiales gen. incertae sedis|s__Clostridiales species incertae sedis [meta_mOTU_v25_12229]	-0.54979	-0.392373	0.20345	4.38971	0.042335	0.486358	0.995283	0.486498	0.995975	-0.476996
k__Bacteria|p__Firmicutes|c__Clostridia|o__Clostridiales|f__Clostridiales fam. incertae sedis|g__Clostridiales gen. incertae sedis|s__Clostridiales species incertae sedis [meta_mOTU_v25_12473]	0.309453	-0.09337	-0.435506	4.08176	-0.0857878	0.485783	0.99612	0.494113	0.995981	0.092622
k__Bacteria|p__Firmicutes|c__Bacilli|o__Bacillales|f__Planococcaceae|g__Sporosarcina|s__Sporosarcina psychrophila [ref_mOTU_v25_08389]	0.124336	-0.237098	-0.405552	5.38666	-0.0614417	0.493581	0.996047	0.518991	0.99603	-0.0561184
k__Bacteria|p__Proteobacteria|c__Gammaproteobacteria|o__Enterobacterales|f__Enterobacteriaceae|g__Enterobacter|s__Enterobacter asburiae/soli [ref_mOTU_v25_00075]	-0.286266	-0.536534	-0.149446	4.00004	-0.0277828	0.446101	0.995797	0.454671	0.996045	-0.389721
k__Bacteria|p__Proteobacteria|c__Gammaproteobacteria|o__Xanthomonadales|f__Xanthomonadaceae|g__Stenotrophomonas|s__Stenotrophomonas maltophilia [ref_mOTU_v25_01784]	-0.318881	-0.554562	-0.33346	4.32219	-0.0654017	0.488313	0.995925	0.472779	0.996047	-0.450485
k__Bacteria|p__Actinobacteria|c__Actinobacteria|o__Corynebacteriales|f__Corynebacteriaceae|g__Corynebacterium|s__Corynebacterium sp. [ref_mOTU_v25_01685]	-0.435604	-0.451955	-0.0154116	4.25247	-0.00225579	0.508907	0.996282	0.514842	0.996053	-0.442269
k__Bacteria|p__Firmicutes|c__Bacilli|o__Lactobacillales|f__Enterococcaceae|g__Enterococcus|s__Enterococcus gallinarum/saccharolyticus [ref_mOTU_v25_03214]	-0.290154	-0.48615	-0.349681	4.52726	-0.0635987	0.481925	0.995548	0.512776	0.996089	-0.391203
k__Bacteria|p__Firmicutes|c__Clostridia|o__Clostridiales|f__Clostridiales fam. incertae sedis|g__Clostridiales gen. incertae sedis|s__Clostridiales species incertae sedis [meta_mOTU_v25_13710]	0.21122	0.482084	0.199757	4.92083	0.0398279	0.585325	0.996089	0.571788	0.996128	0.357569
k__Bacteria|p__Firmicutes|c__Clostridia|o__Clostridiales|f__Clostridiaceae|g__Clostridium|s__Clostridium sp. CAG:448 [meta_mOTU_v25_13567]	-0.506527	-0.384602	0.0990489	4.15734	0.0235667	0.507149	0.99611	0.497586	0.996147	-0.466926
k__Bacteria|p__Bacteroidetes|c__Bacteroidia|o__Bacteroidales|f__Rikenellaceae|g__Alistipes|s__Alistipes species incertae sedis [meta_mOTU_v25_13563]	-0.279616	-0.442075	-0.14744	4.1809	-0.0298612	0.468789	0.996173	0.526944	0.996156	-0.361893
k__Bacteria|p__Proteobacteria|c__Betaproteobacteria|o__Burkholderiales|f__Comamonadaceae|g__Comamonas|s__Comamonas aquatica [ref_mOTU_v25_00458]	-0.475296	-0.5307	-0.110026	4.35022	-0.0212165	0.512798	0.995409	0.529797	0.996194	-0.499375
k__Bacteria|p__Firmicutes|c__Bacilli|o__Lactobacillales|f__Leuconostocaceae|g__Weissella|s__Weissella cibaria [ref_mOTU_v25_00255]	-0.416588	-0.486179	-0.121154	4.28322	-0.0221717	0.491563	0.993605	0.474736	0.996239	-0.447239
k__Bacteria|p__Actinobacteria|c__Coriobacteriia|o__Eggerthellales|f__Eggerthellaceae|g__Eggerthella|s__Eggerthella sp. CAG:298 [ref_mOTU_v25_07670]	-0.243451	-0.518614	-0.250455	4.5359	-0.0457439	0.503934	0.996233	0.516431	0.996263	-0.36458
k__Bacteria|p__Proteobacteria|c__Betaproteobacteria|o__Burkholderiales|f__Comamonadaceae|g__Delftia|s__Delftia sp. [ref_mOTU_v25_00459]	-0.251575	-0.53775	-0.296719	4.26606	-0.0557561	0.438824	0.996253	0.414426	0.996268	-0.367816
k__Bacteria|p__Firmicutes|c__Clostridia|o__Clostridiales|f__Clostridiaceae|g__Clostridium|s__uncultured Clostridium sp. [ref_mOTU_v25_06391]	0.0723023	0.252239	0.285621	4.12685	0.0560038	0.552284	0.993922	0.570212	0.99631	0.158588
k__Bacteria|p__Proteobacteria|c__Gammaproteobacteria|o__Enterobacterales|f__Enterobacteriaceae|g__Enterobacter|s__Enterobacter cancerogenus [ref_mOTU_v25_00076]	-0.368945	-0.60017	-0.190167	4.23922	-0.0344821	0.529763	0.99621	0.527728	0.996371	-0.482002
k__Bacteria|p__Firmicutes|c__Negativicutes|o__Veillonellales|f__Veillonellaceae|g__Veillonella|s__Veillonella rogosae [ref_mOTU_v25_01939]	-0.0858025	-0.173096	-0.107976	4.24254	-0.0205559	0.574339	0.996408	0.5627	0.996388	-0.122937
k__Bacteria|p__Firmicutes|c__Clostridia|o__Clostridiales|f__Ruminococcaceae|g__Ruminococcaceae gen. incertae sedis|s__Ruminococcaceae species incertae sedis [meta_mOTU_v25_12731]	-0.38438	-0.434465	-0.0254853	4.23654	-0.00527722	0.54057	0.992274	0.540516	0.99639	-0.411507
k__Bacteria|p__Proteobacteria|c__Alphaproteobacteria|o__Caulobacterales|f__Caulobacteraceae|g__Brevundimonas|s__Brevundimonas diminuta [ref_mOTU_v25_01070]	-0.346916	-0.552516	-0.215825	4.3431	-0.0401262	0.535827	0.99606	0.540026	0.996455	-0.46928
k__Bacteria|p__Proteobacteria|c__Gammaproteobacteria|o__Xanthomonadales|f__Xanthomonadaceae|g__Stenotrophomonas|s__Stenotrophomonas rhizophila [ref_mOTU_v25_02046]	-0.383477	-0.606593	-0.218012	4.50991	-0.0385105	0.518934	0.99357	0.538426	0.99647	-0.496342
k__Bacteria|p__Firmicutes|c__Clostridia|o__Clostridiales|f__Clostridiales fam. incertae sedis|g__Clostridiales gen. incertae sedis|s__Clostridiales species incertae sedis [meta_mOTU_v25_13030]	-0.168568	-0.47287	-0.382033	4.46975	-0.080811	0.447011	0.991779	0.477415	0.996586	-0.318708
k__Bacteria|p__Firmicutes|c__Clostridia|o__Clostridiales|f__Clostridiaceae|g__Clostridium|s__Clostridium sp. CAG:389 [ref_mOTU_v25_03615]	0.143186	0.588012	0.450086	4.19762	0.0959113	0.509191	0.996162	0.503328	0.996607	0.360168
k__Bacteria|p__Firmicutes|c__Bacilli|o__Lactobacillales|f__Enterococcaceae|g__Enterococcus|s__Enterococcus sp. [ref_mOTU_v25_02783]	0.275027	-0.235064	-0.73026	4.83865	-0.134805	0.375922	0.996022	0.387492	0.996634	-0.00149439
k__Bacteria|p__Firmicutes|c__Bacilli|o__Lactobacillales|f__Streptococcaceae|g__Streptococcus|s__Streptococcus intermedius [ref_mOTU_v25_00571]	0.174967	-0.214155	-0.328696	4.15311	-0.0699047	0.449747	0.996203	0.451039	0.996727	-0.00366462
k__Bacteria|p__Proteobacteria|c__Betaproteobacteria|o__Burkholderiales|f__Comamonadaceae|g__Comamonas|s__Comamonas kerstersii [ref_mOTU_v25_05249]	-0.269244	-0.633428	-0.442423	4.35951	-0.0852199	0.467943	0.996221	0.477738	0.996732	-0.445919
k__Bacteria|p__Firmicutes|c__Clostridia|o__Clostridiales|f__Clostridiales fam. incertae sedis|g__Clostridiales gen. incertae sedis|s__Clostridiales species incertae sedis [meta_mOTU_v25_12681]	-0.294563	-0.449511	-0.195904	4.21782	-0.0379381	0.491431	0.996175	0.477382	0.996743	-0.350571
k__Bacteria|p__Firmicutes|c__Clostridia|o__Clostridiales|f__Clostridiales fam. incertae sedis|g__Clostridiales gen. incertae sedis|s__Clostridiales species incertae sedis [meta_mOTU_v25_12561]	-0.155215	-0.119263	0.0232963	4.25609	0.00450861	0.48722	0.996022	0.500799	0.996752	-0.137533
k__Bacteria|p__Actinobacteria|c__Coriobacteriia|o__Coriobacteriales|f__Atopobiaceae|g__Olsenella|s__Olsenella sp. oral taxon 807 [ref_mOTU_v25_11835]	0.67326	0.8379	0.214445	3.68751	0.0447964	0.543734	0.996238	0.507294	0.996753	0.748075
k__Bacteria|p__Firmicutes|c__Bacilli|o__Bacillales|f__Staphylococcaceae|g__Staphylococcaceae gen. [Staphylococcus/Gemella]|s__Staphylococcaceae sp. [ref_mOTU_v25_04195]	-0.210264	-0.197453	-0.0848557	4.29567	-0.0185083	0.516157	0.996102	0.543938	0.996772	-0.20451
k__Bacteria|p__Firmicutes|c__Bacilli|o__Bacillales|f__Staphylococcaceae|g__Jeotgalicoccus|s__Jeotgalicoccus psychrophilus [ref_mOTU_v25_06917]	-0.391946	-0.594548	-0.251547	4.31912	-0.050243	0.469232	0.995305	0.485829	0.996793	-0.496263
k__Bacteria|p__Firmicutes|c__Clostridia|o__Clostridiales|f__Clostridiales fam. incertae sedis|g__Clostridiales gen. incertae sedis|s__Clostridiales species incertae sedis [meta_mOTU_v25_13417]	-0.148438	-0.452824	-0.218787	4.27288	-0.0457335	0.469083	0.996135	0.479936	0.996802	-0.289244
k__Bacteria|p__Firmicutes|c__Clostridia|o__Clostridiales|f__Clostridiales fam. incertae sedis|g__Clostridiales gen. incertae sedis|s__Clostridiales species incertae sedis [meta_mOTU_v25_13580]	-0.285044	-0.157739	0.223016	4.46094	0.0430652	0.51247	0.994027	0.540588	0.99683	-0.224987
k__Bacteria|p__Proteobacteria|c__Gammaproteobacteria|o__Pseudomonadales|f__Pseudomonadaceae|g__Pseudomonas|s__Pseudomonas sp. [ref_mOTU_v25_00169]	-0.447845	-0.466064	0.0566463	4.25499	0.0133194	0.472662	0.996143	0.483134	0.996835	-0.458887
k__Bacteria|p__Firmicutes|c__Tissierellia|o__Tissierellales|f__Peptoniphilaceae|g__Peptoniphilus|s__Peptoniphilus grossensis [ref_mOTU_v25_01029]	-0.326352	-0.438371	-0.219139	4.25894	-0.0364908	0.485198	0.996058	0.491998	0.996844	-0.381869
k__Bacteria|p__Firmicutes|c__Clostridia|o__Clostridiales|f__Peptostreptococcaceae|g__Peptostreptococcaceae gen. incertae sedis|s__Peptostreptococcaceae species incertae sedis [meta_mOTU_v25_12337]	-0.277847	-0.331411	-0.0981101	4.22228	-0.0228389	0.472961	0.996039	0.49832	0.996852	-0.302135
k__Bacteria|p__Firmicutes|c__Bacilli|o__Lactobacillales|f__Lactobacillaceae|g__Lactobacillus|s__Lactobacillus malefermentans [ref_mOTU_v25_02284]	-0.338424	-0.483662	-0.21119	4.41625	-0.0441423	0.42831	0.99525	0.4559	0.996861	-0.404418
k__Bacteria|p__Actinobacteria|c__Actinobacteria|o__Corynebacteriales|f__Corynebacteriaceae|g__Corynebacterium|s__Corynebacterium casei [ref_mOTU_v25_01937]	-0.493983	-0.00940712	0.445258	4.22496	0.104536	0.45291	0.995394	0.430377	0.996878	-0.256347
k__Bacteria|p__Firmicutes|c__Clostridia|o__Clostridiales|f__Clostridiales fam. incertae sedis|g__Clostridiales gen. incertae sedis|s__Clostridiales species incertae sedis [meta_mOTU_v25_12382]	-0.124981	0.031735	0.292655	4.54023	0.0519112	0.469952	0.996161	0.476799	0.996885	-0.0504749
k__Archaea|p__Euryarchaeota|c__Thermoplasmata|o__Methanomassiliicoccales|f__Methanomassiliicoccaceae|g__Methanomassiliicoccus|s__Candidatus Methanomassiliicoccus intestinalis [ref_mOTU_v25_07857]	-0.443618	-0.393486	0.0512996	4.23817	0.0098031	0.496151	0.995242	0.510109	0.996904	-0.407087
k__Bacteria|p__Firmicutes|c__Clostridia|o__Clostridiales|f__Ruminococcaceae|g__Provencibacterium|s__Provencibacterium massiliense [ref_mOTU_v25_10126]	0.248287	-0.134297	-0.360993	4.12706	-0.0707028	0.497014	0.995276	0.506825	0.996915	0.0594111
k__Bacteria|p__Firmicutes|c__Bacilli|o__Bacillales|f__Paenibacillaceae|g__Paenibacillus|s__Paenibacillus etheri/odorifer [ref_mOTU_v25_03369]	-0.336642	-0.386611	-0.0489642	4.30484	-0.0101361	0.520009	0.995341	0.557929	0.99692	-0.363736
k__Bacteria|p__Firmicutes|c__Clostridia|o__Clostridiales|f__Clostridiales fam. incertae sedis|g__Clostridiales gen. incertae sedis|s__Clostridiales species incertae sedis [meta_mOTU_v25_12855]	-0.225733	-0.56871	-0.254851	4.33178	-0.056236	0.444624	0.994673	0.459016	0.996923	-0.391118
k__Bacteria|p__Firmicutes|c__Bacilli|o__Lactobacillales|f__Enterococcaceae|g__Enterococcus|s__Enterococcus sp. RIT-PI-f [ref_mOTU_v25_05230]	-0.323247	-0.475809	-0.106578	4.26905	-0.0212205	0.481813	0.996177	0.517139	0.996943	-0.389518
k__Bacteria|p__Firmicutes|c__Clostridia|o__Clostridiales|f__Ruminococcaceae|g__Ruminococcaceae gen. incertae sedis|s__Ruminococcaceae species incertae sedis [meta_mOTU_v25_12291]	-0.15638	-0.173559	0.0128898	4.25755	0.00277639	0.502178	0.996161	0.546101	0.996945	-0.163179
k__Bacteria|p__Firmicutes|c__Bacilli|o__Bacillales|f__Paenibacillaceae|g__Paenibacillus|s__Paenibacillus odorifer [ref_mOTU_v25_03368]	-0.276996	-0.528306	-0.246333	4.1954	-0.0506505	0.466842	0.995618	0.465364	0.996947	-0.396998
k__Bacteria|p__Firmicutes|c__Clostridia|o__Clostridiales|f__Clostridiaceae|g__Clostridium|s__Clostridium sp. CAG:1024 [meta_mOTU_v25_13844]	-0.306482	-0.300528	-0.0963986	4.80817	-0.0183711	0.577423	0.996088	0.550894	0.996951	-0.304644
k__Bacteria|p__Proteobacteria|c__Alphaproteobacteria|o__Sphingomonadales|f__Sphingomonadaceae|g__Sphingobium|s__Sphingobium sp. AP50 [ref_mOTU_v25_05967]	-0.374603	-0.5369	-0.118811	4.16572	-0.0243073	0.497394	0.996118	0.510023	0.996951	-0.443407
k__Bacteria|p__Firmicutes|c__Clostridia|o__Clostridiales|f__Clostridiales fam. incertae sedis|g__Clostridiales gen. incertae sedis|s__Clostridiales species incertae sedis [meta_mOTU_v25_12763]	0.29478	-0.284852	-0.728111	4.57267	-0.130743	0.400221	0.996069	0.407422	0.996957	-0.029953
k__Bacteria|p__Firmicutes|c__Clostridia|o__Clostridiales|f__Clostridiales fam. incertae sedis|g__Clostridiales gen. incertae sedis|s__Clostridiales species incertae sedis [meta_mOTU_v25_13308]	-0.099958	-0.392717	-0.360946	4.33743	-0.079672	0.514292	0.995295	0.498977	0.996958	-0.235496
k__Bacteria|p__Firmicutes|c__Firmicutes class incertae sedis|o__Firmicutes order incertae sedis|f__Firmicutes fam. incertae sedis|g__Firmicutes gen. incertae sedis|s__Firmicutes species incertae sedis [meta_mOTU_v25_13089]	-0.450951	-0.40651	0.00297495	4.2244	0.000257226	0.472148	0.99614	0.495614	0.996982	-0.432422
k__Bacteria|p__Firmicutes|c__Clostridia|o__Clostridiales|f__Clostridiales fam. incertae sedis|g__Clostridiales gen. incertae sedis|s__Clostridiales species incertae sedis [meta_mOTU_v25_13908]	0.366413	0.174624	-0.244299	4.14398	-0.0465808	0.520942	0.993093	0.531644	0.996982	0.280356
k__Bacteria|p__Firmicutes|c__Clostridia|o__Clostridiales|f__Lachnospiraceae|g__Lachnoclostridium|s__[Clostridium] scindens [ref_mOTU_v25_03437]	0.944465	1.63493	0.606312	4.24456	0.123429	0.463997	0.996067	0.42312	0.996988	1.25803
k__Bacteria|p__Proteobacteria|c__Alphaproteobacteria|o__Rhizobiales|f__Bradyrhizobiaceae|g__Bosea|s__Bosea sp. RAC05 [ref_mOTU_v25_05436]	-0.489326	-0.621902	-0.0423173	4.18886	-0.00884348	0.52395	0.996183	0.53043	0.996992	-0.552638
k__Bacteria|p__Firmicutes|c__Negativicutes|o__Veillonellales|f__Veillonellaceae|g__Megasphaera|s__Megasphaera massiliensis [ref_mOTU_v25_03432]	-0.390526	-0.546073	-0.137194	4.24983	-0.0261883	0.503716	0.996193	0.507246	0.996996	-0.449117
k__Bacteria|p__Bacteroidetes|c__Flavobacteriia|o__Flavobacteriales|f__Flavobacteriaceae|g__Chryseobacterium|s__Chryseobacterium greenlandense/aquaticum [ref_mOTU_v25_04601]	-0.375831	-0.434267	-0.125322	4.39983	-0.0280473	0.489955	0.996223	0.497975	0.996998	-0.403861
k__Bacteria|p__Firmicutes|c__Bacilli|o__Lactobacillales|f__Enterococcaceae|g__Bavariicoccus|s__Bavariicoccus seileri [ref_mOTU_v25_06768]	-0.344489	-0.632551	-0.312622	4.41563	-0.0696469	0.44121	0.992006	0.482174	0.997007	-0.472018
k__Bacteria|p__Firmicutes|c__Tissierellia|o__Tissierellales|f__Peptoniphilaceae|g__Peptoniphilus|s__Peptoniphilus lacrimalis [ref_mOTU_v25_00276]	-0.414443	-0.426956	-0.00188123	4.35701	-0.000848636	0.479514	0.99611	0.512459	0.997012	-0.42437
k__Bacteria|p__Firmicutes|c__Clostridia|o__Clostridiales|f__Lachnospiraceae|g__Lachnoclostridium|s__Lachnoclostridium phocaeense [ref_mOTU_v25_04663]	-0.402024	-0.172659	0.252264	4.19913	0.0535871	0.513483	0.99615	0.501601	0.99702	-0.281632
k__Bacteria|p__Proteobacteria|c__Betaproteobacteria|o__Burkholderiales|f__Sutterellaceae|g__Sutterella|s__Sutterella sp. CAG:351 [meta_mOTU_v25_13411]	-0.504597	-0.264272	0.245289	4.25759	0.0517241	0.480775	0.996072	0.46851	0.997023	-0.399939
k__Bacteria|p__Firmicutes|c__Clostridia|o__Clostridiales|f__Ruminococcaceae|g__Ruminococcus|s__Ruminococcus champanellensis [ref_mOTU_v25_03652]	-0.243417	-0.528006	-0.117434	4.57258	-0.0222446	0.542586	0.996155	0.494905	0.997026	-0.382028
k__Bacteria|p__Firmicutes|c__Clostridia|o__Clostridiales|f__Clostridiales fam. incertae sedis|g__Clostridiales gen. incertae sedis|s__Clostridiales species incertae sedis [meta_mOTU_v25_12751]	-0.0942801	-0.381315	-0.300778	4.2383	-0.0724842	0.449041	0.996115	0.467629	0.997027	-0.206672
k__Bacteria|p__Firmicutes|c__Clostridia|o__Clostridiales|f__Ruminococcaceae|g__Ruminococcus|s__Ruminococcus sp. CAG:177 [meta_mOTU_v25_12235]	-0.248499	-0.39561	-0.0738564	4.55897	-0.0147448	0.52723	0.99607	0.525058	0.997037	-0.326859
k__Bacteria|p__Proteobacteria|c__Gammaproteobacteria|o__Pseudomonadales|f__Moraxellaceae|g__Acinetobacter|s__Acinetobacter lwoffii/johnsonii [ref_mOTU_v25_01346]	-0.160077	-0.532753	-0.399625	4.76176	-0.0670954	0.461633	0.996133	0.484948	0.997041	-0.358316
k__Bacteria|p__Firmicutes|c__Clostridia|o__Clostridiales|f__Clostridiales fam. incertae sedis|g__Clostridiales gen. incertae sedis|s__Clostridiales species incertae sedis [meta_mOTU_v25_14522]	-0.342799	-0.584417	-0.304512	4.49021	-0.0567154	0.476161	0.996162	0.498851	0.997043	-0.475356
k__Bacteria|p__Firmicutes|c__Clostridia|o__Clostridiales|f__Clostridiales fam. incertae sedis|g__Clostridiales gen. incertae sedis|s__Clostridiales species incertae sedis [meta_mOTU_v25_13686]	-0.0584885	-0.0938097	0.027807	4.64121	0.00509005	0.499099	0.996121	0.512717	0.997044	-0.074354
k__Bacteria|p__Actinobacteria|c__Actinobacteria|o__Bifidobacteriales|f__Bifidobacteriaceae|g__Parascardovia|s__Parascardovia denticolens [ref_mOTU_v25_02966]	-0.394236	-0.0721168	0.267694	4.25846	0.0542896	0.468475	0.995676	0.476673	0.997075	-0.25388
k__Bacteria|p__Firmicutes|c__Clostridia|o__Clostridiales|f__Clostridiales fam. incertae sedis|g__Clostridiales gen. incertae sedis|s__Clostridiales species incertae sedis [meta_mOTU_v25_12522]	0.201075	0.162181	0.00459212	3.96609	0.000562815	0.52197	0.996227	0.550289	0.9971	0.187326
k__Bacteria|p__Firmicutes|c__Bacilli|o__Bacillales|f__Listeriaceae|g__Listeria|s__Listeria monocytogenes/innocua [ref_mOTU_v25_00711]	-0.449571	-0.273277	0.222801	4.4853	0.0410278	0.505366	0.994241	0.531095	0.99712	-0.362814
k__Bacteria|p__Firmicutes|c__Clostridia|o__Clostridiales|f__Clostridiales fam. incertae sedis|g__Clostridiales gen. incertae sedis|s__Clostridiales species incertae sedis [meta_mOTU_v25_12516]	-0.518219	-0.215833	0.355737	4.37543	0.0645938	0.477313	0.995367	0.494067	0.997142	-0.363009
k__Bacteria|p__Firmicutes|c__Bacilli|o__Lactobacillales|f__Lactobacillaceae|g__Lactobacillus|s__Lactobacillus herbarum [ref_mOTU_v25_08950]	-0.47754	-0.476125	0.0554526	4.55558	0.0126186	0.491	0.99466	0.500302	0.997148	-0.47754
k__Bacteria|p__Firmicutes|c__Clostridia|o__Clostridiales|f__Oscillospiraceae|g__Oscillibacter|s__Oscillibacter species incertae sedis [meta_mOTU_v25_13092]	0.515843	0.710441	0.159635	4.63909	0.0271263	0.578848	0.99272	0.612087	0.997224	0.622751
k__Bacteria|p__Firmicutes|c__Clostridia|o__Clostridiales|f__Clostridiales fam. incertae sedis|g__Clostridiales gen. incertae sedis|s__Clostridiales species incertae sedis [meta_mOTU_v25_13422]	-0.428697	-0.346406	0.0115167	4.11258	0.00315357	0.492697	0.994494	0.511628	0.997235	-0.38716
k__Bacteria|p__Proteobacteria|c__Gammaproteobacteria|o__Xanthomonadales|f__Xanthomonadaceae|g__Stenotrophomonas|s__Stenotrophomonas sp. [ref_mOTU_v25_01786]	-0.376145	-0.606144	-0.291375	4.49683	-0.0536415	0.474576	0.996116	0.509007	0.997245	-0.495771
k__Bacteria|p__Firmicutes|c__Clostridia|o__Clostridiales|f__Clostridiaceae|g__Clostridium|s__Clostridium species incertae sedis [meta_mOTU_v25_13509]	-0.19085	-0.287149	-0.0627652	4.34649	-0.0147017	0.512456	0.995748	0.513422	0.997321	-0.247986
k__Bacteria|p__Firmicutes|c__Clostridia|o__Clostridiales|f__Clostridiales fam. incertae sedis|g__Clostridiales gen. incertae sedis|s__Clostridiales species incertae sedis [meta_mOTU_v25_12426]	-0.353298	-0.288882	0.105328	4.44253	0.0173754	0.448808	0.996062	0.493415	0.997391	-0.319218
k__Bacteria|p__Firmicutes|c__Clostridia|o__Clostridiales|f__Eubacteriaceae|g__Eubacterium|s__Eubacterium sp. CAG:274 [meta_mOTU_v25_12688]	1.00898	0.0374815	-1.06635	5.32341	-0.173644	0.410257	0.996073	0.358238	0.997397	0.494498
k__Bacteria|p__Firmicutes|c__Clostridia|o__Clostridiales|f__Clostridiales Family XIII. Incertae Sedis|g__Clostridiales Family XIII. Incertae Sedis gen. incertae sedis|s__Clostridiales bacterium S5-A14a [meta_mOTU_v25_13002]	-0.207048	-0.560257	-0.278946	4.07775	-0.0583748	0.492891	0.996143	0.510983	0.997457	-0.387974
k__Bacteria|p__Firmicutes|c__Clostridia|o__Clostridiales|f__Clostridiales fam. incertae sedis|g__Clostridiales gen. incertae sedis|s__Clostridiales species incertae sedis [meta_mOTU_v25_14245]	-0.258092	-0.432015	-0.0944019	4.71437	-0.015013	0.506962	0.996118	0.529894	0.997479	-0.346287
k__Bacteria|p__Proteobacteria|c__Gammaproteobacteria|o__Enterobacterales|f__Enterobacteriaceae|g__Kluyvera|s__Kluyvera ascorbata [ref_mOTU_v25_00091]	-0.459833	-0.512347	-0.219794	4.25929	-0.0438536	0.47693	0.996111	0.463997	0.997532	-0.483748
k__Bacteria|p__Firmicutes|c__Clostridia|o__Clostridiales|f__Clostridiales fam. incertae sedis|g__Clostridiales gen. incertae sedis|s__Clostridiales species incertae sedis [meta_mOTU_v25_12841]	-0.276093	-0.289009	-0.0421868	4.36378	-0.0108755	0.524616	0.996337	0.561231	0.997551	-0.283632
k__Bacteria|p__Firmicutes|c__Bacilli|o__Lactobacillales|f__Streptococcaceae|g__Streptococcus|s__Streptococcus sp. [ref_mOTU_v25_00310]	0.831725	0.522137	-0.211832	4.25092	-0.0444862	0.505683	0.996022	0.526529	0.99757	0.684273
k__Bacteria|p__Firmicutes|c__Negativicutes|o__Veillonellales|f__Veillonellaceae|g__Megasphaera|s__Megasphaera elsdenii [ref_mOTU_v25_01516]	-0.427351	-0.435744	-0.0539173	4.06641	-0.00982134	0.503997	0.996049	0.499428	0.997587	-0.428713
k__Bacteria|p__Bacteroidetes|c__Bacteroidia|o__Bacteroidales|f__Bacteroidales fam. incertae sedis|g__Bacteroidales gen. incertae sedis|s__Bacteroidales species incertae sedis [meta_mOTU_v25_12950]	-0.315612	-0.386076	-0.0353093	4.61757	-0.00640418	0.498871	0.996048	0.487118	0.997609	-0.361406
k__Bacteria|p__Firmicutes|c__Bacilli|o__Lactobacillales|f__Enterococcaceae|g__Enterococcus|s__Enterococcus pseudoavium [ref_mOTU_v25_07394]	-0.085701	-0.458732	-0.4517	4.73827	-0.0768735	0.435843	0.996167	0.467296	0.99761	-0.271202
k__Bacteria|p__Firmicutes|c__Clostridia|o__Clostridiales|f__Clostridiaceae|g__Clostridium|s__Clostridium sp. [ref_mOTU_v25_03621]	0.499112	-0.0909431	-0.493558	4.16699	-0.0998852	0.476513	0.996225	0.484231	0.99763	0.208186
k__Bacteria|p__Actinobacteria|c__Actinobacteria|o__Micrococcales|f__Microbacteriaceae|g__Microbacterium|s__Microbacterium paraoxydans [ref_mOTU_v25_03324]	-0.294438	-0.509143	-0.251974	4.15628	-0.0457906	0.48137	0.995693	0.506487	0.997631	-0.401675
k__Bacteria|p__Actinobacteria|c__Actinobacteria|o__Actinomycetales|f__Actinomycetaceae|g__Actinomyces|s__Actinomyces johnsonii [ref_mOTU_v25_02017]	0.202243	0.523918	0.375058	4.01836	0.0822681	0.507311	0.996072	0.51345	0.997632	0.367941
k__Bacteria|p__Firmicutes|c__Clostridia|o__Clostridiales|f__Ruminococcaceae|g__Ruminococcus|s__Ruminococcus sp. CAG:403 [ref_mOTU_v25_07710]	0.0647976	0.00737536	0.0572398	4.81107	0.0106182	0.524316	0.996236	0.566038	0.99765	0.0300721
k__Bacteria|p__Tenericutes|c__Mollicutes|o__Mycoplasmatales|f__Mycoplasmataceae|g__Mycoplasma|s__Mycoplasma sp. CAG:472 [ref_mOTU_v25_07685]	-0.384618	-0.19068	0.206762	5.13031	0.0363772	0.5609	0.996192	0.545295	0.997664	-0.301441
k__Bacteria|p__Firmicutes|c__Negativicutes|o__Veillonellales|f__Veillonellaceae|g__Veillonella|s__Veillonella parvula [ref_mOTU_v25_01938]	0.513806	0.760567	0.0104127	4.18109	0.00285219	0.543815	0.995701	0.595506	0.997666	0.647562
k__Bacteria|p__Firmicutes|c__Erysipelotrichia|o__Erysipelotrichales|f__Erysipelotrichaceae|g__Traorella|s__Traorella massiliensis [ref_mOTU_v25_10428]	0.145802	0.0139927	-0.0245956	4.49961	-0.00492255	0.56426	0.996342	0.534672	0.9977	0.0839039
k__Bacteria|p__Firmicutes|c__Clostridia|o__Clostridiales|f__Clostridiales fam. incertae sedis|g__Clostridiales gen. incertae sedis|s__Clostridiales species incertae sedis [meta_mOTU_v25_12237]	0.0789396	0.113197	0.0308336	4.28917	0.00679846	0.53008	0.996289	0.557657	0.99772	0.0964018
k__Bacteria|p__Firmicutes|c__Bacilli|o__Lactobacillales|f__Lactobacillaceae|g__Lactobacillus|s__Lactobacillus rapi [ref_mOTU_v25_04405]	-0.30778	-0.21976	0.168505	4.51505	0.027983	0.501165	0.99521	0.488364	0.997758	-0.272479
k__Bacteria|p__Firmicutes|c__Bacilli|o__Bacillales|f__Staphylococcaceae|g__Staphylococcus|s__Staphylococcus saprophyticus [ref_mOTU_v25_00339]	-0.255974	-0.580006	-0.334676	4.44847	-0.0677107	0.492026	0.996232	0.507588	0.99776	-0.432751
k__Bacteria|p__Firmicutes|c__Clostridia|o__Clostridiales|f__Clostridiaceae|g__Clostridium|s__Clostridium species incertae sedis [meta_mOTU_v25_13459]	-0.364128	-0.395412	-0.0273185	4.74602	-0.00375416	0.578728	0.996173	0.560236	0.997785	-0.384677
k__Bacteria|p__Proteobacteria|c__Gammaproteobacteria|o__Pseudomonadales|f__Pseudomonadaceae|g__Pseudomonas|s__Pseudomonas helleri [ref_mOTU_v25_00107]	-0.244096	0.00252421	0.20824	4.83528	0.037698	0.53271	0.996142	0.52865	0.997794	-0.110569
k__Bacteria|p__Firmicutes|c__Firmicutes class incertae sedis|o__Firmicutes order incertae sedis|f__Firmicutes fam. incertae sedis|g__Firmicutes gen. incertae sedis|s__Firmicutes species incertae sedis [meta_mOTU_v25_12968]	-0.375546	-0.34678	-0.0895382	4.35963	-0.0155148	0.500902	0.996323	0.522921	0.997825	-0.356164
k__Bacteria|p__Firmicutes|c__Clostridia|o__Clostridiales|f__Christensenellaceae|g__Christensenella|s__Christensenella sp. AF73-05CM02 [ref_mOTU_v25_10163]	-0.371284	-0.447366	-0.00497378	4.41852	-0.00117849	0.522736	0.996174	0.535225	0.997868	-0.397501
k__Bacteria|p__Firmicutes|c__Clostridia|o__Clostridiales|f__Peptostreptococcaceae|g__Paraclostridium|s__Paraclostridium bifermentans [ref_mOTU_v25_03147]	-0.310112	-0.484224	-0.202319	4.33884	-0.0392966	0.49133	0.996117	0.520942	0.997874	-0.406548
k__Bacteria|p__Proteobacteria|c__Gammaproteobacteria|o__Pseudomonadales|f__Pseudomonadaceae|g__Pseudomonas|s__Pseudomonas fluorescens/migulae [ref_mOTU_v25_00163]	-0.525027	-0.354288	0.0201593	4.38713	0.00620183	0.503082	0.996125	0.50013	0.997902	-0.4555
k__Bacteria|p__Actinobacteria|c__Actinobacteria|o__Actinomycetales|f__Actinomycetaceae|g__Actinomyces|s__Actinomyces provencensis [ref_mOTU_v25_09168]	-0.412331	-0.318516	0.113546	4.20191	0.0229713	0.448002	0.994945	0.479396	0.997907	-0.358252
k__Bacteria|p__Firmicutes|c__Clostridia|o__Clostridiales|f__Clostridiales fam. incertae sedis|g__Clostridiales gen. incertae sedis|s__Clostridiales species incertae sedis [meta_mOTU_v25_13742]	-0.308451	-0.291677	0.0717898	4.48669	0.0161752	0.523308	0.996146	0.535585	0.997917	-0.298586
k__Bacteria|p__Proteobacteria|c__Gammaproteobacteria|o__Enterobacterales|f__Enterobacteriaceae|g__Kluyvera|s__Kluyvera intermedia [ref_mOTU_v25_00093]	-0.242248	-0.504387	-0.264577	4.24503	-0.0502516	0.509647	0.996316	0.481755	0.997918	-0.376353
k__Bacteria|p__Proteobacteria|c__Gammaproteobacteria|o__Xanthomonadales|f__Xanthomonadaceae|g__Stenotrophomonas|s__Stenotrophomonas maltophilia [ref_mOTU_v25_02045]	-0.188078	-0.385797	-0.26674	4.48463	-0.0565545	0.462534	0.996075	0.46637	0.997921	-0.284251
k__Bacteria|p__Bacteroidetes|c__Bacteroidia|o__Bacteroidales|f__Tannerellaceae|g__Parabacteroides|s__Parabacteroides johnsonii [ref_mOTU_v25_05400]	-0.349377	-0.547324	-0.239834	4.14289	-0.0455581	0.537993	0.996151	0.522256	0.99793	-0.448402
k__Bacteria|p__Proteobacteria|c__Gammaproteobacteria|o__Enterobacterales|f__Enterobacteriaceae|g__Citrobacter|s__Citrobacter koseri [ref_mOTU_v25_00102]	-0.445351	-0.198606	0.368504	4.51506	0.067991	0.528904	0.996215	0.556907	0.997935	-0.317532
k__Bacteria|p__Proteobacteria|c__Gammaproteobacteria|o__Enterobacterales|f__Enterobacteriaceae|g__Enterobacter|s__Enterobacter cloacae [ref_mOTU_v25_00074]	-0.356357	-0.436409	-0.1127	4.15971	-0.0256422	0.468313	0.996153	0.477079	0.997936	-0.398159
k__Bacteria|p__Firmicutes|c__Clostridia|o__Clostridiales|f__Ruminococcaceae|g__Flavonifractor|s__uncultured Flavonifractor sp. [ref_mOTU_v25_07315]	0.0448911	-0.163819	-0.172974	4.23902	-0.0369887	0.468163	0.996143	0.477993	0.997943	-0.0733832
k__Bacteria|p__Bacteria phylum incertae sedis|c__Bacteria class incertae sedis|o__Bacteria order incertae sedis|f__Bacteria fam. incertae sedis|g__Bacteria gen. incertae sedis|s__Bacteria species incertae sedis [meta_mOTU_v25_12849]	-0.489409	-0.220667	0.181793	4.25769	0.0343198	0.517237	0.996184	0.492503	0.997952	-0.36349
k__Bacteria|p__Firmicutes|c__Bacilli|o__Lactobacillales|f__Lactobacillaceae|g__Lactobacillus|s__Lactobacillus plantarum/paraplantarum [ref_mOTU_v25_00929]	-0.230196	-0.0198579	0.147006	4.56943	0.0284626	0.536321	0.996091	0.524236	0.997956	-0.127395
k__Bacteria|p__Proteobacteria|c__Gammaproteobacteria|o__Enterobacterales|f__Enterobacteriaceae|g__Citrobacter|s__Citrobacter sp. MGH106 [ref_mOTU_v25_00097]	-0.400889	-0.483892	-0.160548	4.4583	-0.0381575	0.507235	0.99613	0.551741	0.997981	-0.446507
k__Bacteria|p__Proteobacteria|c__Gammaproteobacteria|o__Xanthomonadales|f__Xanthomonadaceae|g__Stenotrophomonas|s__Stenotrophomonas terrae/nitritireducens [ref_mOTU_v25_05458]	-0.34864	-0.415294	-0.145254	4.22497	-0.0312505	0.482777	0.996121	0.523971	0.997981	-0.378165
k__Bacteria|p__Firmicutes|c__Bacilli|o__Lactobacillales|f__Lactobacillaceae|g__Lactobacillus|s__Lactobacillus algidus [ref_mOTU_v25_08241]	-0.283138	-0.515408	-0.227168	4.13235	-0.0502095	0.480005	0.995761	0.493136	0.997985	-0.407637
k__Bacteria|p__Firmicutes|c__Clostridia|o__Clostridiales|f__Eubacteriaceae|g__Eubacterium|s__Eubacterium sp. CAG:192 [ref_mOTU_v25_07676]	-0.526572	-0.258622	0.26846	4.14219	0.0526725	0.501741	0.996094	0.53193	0.997988	-0.392545
k__Bacteria|p__Proteobacteria|c__Gammaproteobacteria|o__Xanthomonadales|f__Xanthomonadaceae|g__Stenotrophomonas|s__Stenotrophomonas ginsengisoli [ref_mOTU_v25_06119]	-0.471613	-0.442115	-0.107861	4.33398	-0.0233659	0.484768	0.996221	0.486598	0.998017	-0.45983
k__Bacteria|p__Firmicutes|c__Clostridia|o__Clostridiales|f__Clostridiaceae|g__Clostridium|s__Clostridium sp. [ref_mOTU_v25_03624]	-0.442	-0.467294	0.11712	4.10357	0.0279312	0.517605	0.996135	0.52237	0.998026	-0.4496
k__Bacteria|p__Bacteroidetes|c__Bacteroidia|o__Bacteroidales|f__Prevotellaceae|g__Prevotella|s__Prevotella sp. CAG:1031 [meta_mOTU_v25_12882]	-0.33126	-0.304719	-0.0264767	4.70153	-0.00417099	0.510736	0.996114	0.487198	0.998028	-0.316781
k__Bacteria|p__Firmicutes|c__Negativicutes|o__Acidaminococcales|f__Acidaminococcaceae|g__Phascolarctobacterium|s__Phascolarctobacterium sp. CAG:266 [ref_mOTU_v25_07691]	-0.435501	-0.279828	0.0848052	4.31826	0.0187325	0.498279	0.996117	0.505552	0.998051	-0.363093
k__Bacteria|p__Firmicutes|c__Clostridia|o__Clostridiales|f__Clostridiaceae|g__Clostridium|s__Clostridium species incertae sedis [meta_mOTU_v25_13757]	-0.174144	-0.39369	-0.11877	4.12213	-0.0267839	0.493887	0.996221	0.472688	0.998063	-0.283784
k__Bacteria|p__Firmicutes|c__Clostridia|o__Clostridiales|f__Clostridiaceae|g__Clostridium|s__Clostridium species incertae sedis [meta_mOTU_v25_13763]	-0.495315	-0.376281	0.215862	4.23499	0.0455475	0.51293	0.996175	0.498755	0.998074	-0.433498
k__Bacteria|p__Proteobacteria|c__Gammaproteobacteria|o__Enterobacterales|f__Enterobacteriaceae|g__Salmonella|s__Salmonella enterica/bongori [ref_mOTU_v25_00099]	-0.336425	-0.509037	-0.240259	4.32353	-0.044031	0.477247	0.996087	0.504482	0.998079	-0.435858
k__Bacteria|p__Firmicutes|c__Clostridia|o__Clostridiales|f__Clostridiaceae|g__Clostridium|s__Clostridium species incertae sedis [meta_mOTU_v25_13535]	0.118368	-0.242259	-0.179902	4.99907	-0.0360337	0.592026	0.996176	0.566362	0.998087	-0.0527361
k__Bacteria|p__Firmicutes|c__Negativicutes|o__Veillonellales|f__Veillonellaceae|g__Veillonella|s__Veillonella atypica [ref_mOTU_v25_01941]	-0.0715329	0.18837	0.25393	4.31542	0.0489457	0.512725	0.99604	0.533508	0.99809	0.0597739
k__Bacteria|p__Proteobacteria|c__Gammaproteobacteria|o__Enterobacterales|f__Enterobacteriaceae|g__Kluyvera|s__Kluyvera cryocrescens [ref_mOTU_v25_00092]	-0.316333	-0.535041	-0.226911	4.26783	-0.0424634	0.506334	0.996114	0.505959	0.998096	-0.419995
k__Bacteria|p__Bacteroidetes|c__Bacteroidia|o__Bacteroidales|f__Bacteroidaceae|g__Bacteroides|s__Bacteroides sp. CAG:1060 [ref_mOTU_v25_07594]	-0.235774	-0.297776	-0.129052	4.43166	-0.026326	0.496512	0.996171	0.497967	0.9981	-0.257183
k__Bacteria|p__Actinobacteria|c__Actinobacteria|o__Corynebacteriales|f__Nocardiaceae|g__Rhodococcus|s__Rhodococcus rhodochrous/globerulus [ref_mOTU_v25_01212]	-0.43518	-0.385352	0.0999734	4.52078	0.0231584	0.478063	0.996135	0.487998	0.998102	-0.409805
k__Bacteria|p__Firmicutes|c__Clostridia|o__Clostridiales|f__Peptostreptococcaceae|g__Paeniclostridium|s__Paeniclostridium sordellii [ref_mOTU_v25_03149]	-0.17326	-0.492862	-0.302677	4.11316	-0.0582301	0.508466	0.996127	0.518782	0.998103	-0.337792
k__Bacteria|p__Firmicutes|c__Clostridia|o__Clostridiales|f__Clostridiales fam. incertae sedis|g__Clostridiales gen. incertae sedis|s__Clostridiales species incertae sedis [meta_mOTU_v25_13876]	0.0416849	-0.199893	-0.248436	4.14042	-0.0523011	0.486912	0.989876	0.514203	0.998105	-0.0585867
k__Bacteria|p__Firmicutes|c__Firmicutes class incertae sedis|o__Firmicutes order incertae sedis|f__Firmicutes fam. incertae sedis|g__Firmicutes gen. incertae sedis|s__Firmicutes bacterium CAG:95 [ref_mOTU_v25_07718]	-0.485396	-0.173833	0.284097	4.10832	0.05852	0.489686	0.996236	0.500259	0.998106	-0.326504
k__Bacteria|p__Verrucomicrobia|c__Opitutae|o__Puniceicoccales|f__Puniceicoccaceae|g__Coraliomargarita|s__Coraliomargarita sp. CAG:312 [ref_mOTU_v25_07662]	-0.463602	-0.268847	0.176391	4.3751	0.0326644	0.527008	0.996117	0.524601	0.998108	-0.363899
k__Bacteria|p__Firmicutes|c__Firmicutes class incertae sedis|o__Firmicutes order incertae sedis|f__Firmicutes fam. incertae sedis|g__Firmicutes gen. incertae sedis|s__Firmicutes bacterium [ref_mOTU_v25_03677]	-0.359773	-0.348008	-0.158813	4.39951	-0.0302312	0.520072	0.996217	0.488666	0.998115	-0.354762
k__Bacteria|p__Proteobacteria|c__Gammaproteobacteria|o__Gammaproteobacteria order incertae sedis|f__Gammaproteobacteria fam. incertae sedis|g__Gammaproteobacteria gen. incertae sedis|s__Gammaproteobacteria bacterium DTU037 [ref_mOTU_v25_08986]	-0.350669	-0.502593	-0.191171	4.27832	-0.0375738	0.473282	0.996155	0.476267	0.998119	-0.423811
k__Bacteria|p__Firmicutes|c__Bacilli|o__Lactobacillales|f__Leuconostocaceae|g__Weissella|s__Weissella hellenica [ref_mOTU_v25_04644]	-0.321029	-0.543389	-0.139377	4.32625	-0.0289154	0.458201	0.996235	0.468302	0.998124	-0.443358
k__Bacteria|p__Firmicutes|c__Clostridia|o__Clostridiales|f__Clostridiales fam. incertae sedis|g__Clostridiales gen. incertae sedis|s__Clostridiales species incertae sedis [meta_mOTU_v25_12447]	0.089913	0.574517	0.490213	4.35042	0.0906963	0.482635	0.996079	0.492259	0.998134	0.316934
k__Bacteria|p__Firmicutes|c__Bacilli|o__Bacillales|f__Bacillaceae|g__Psychrobacillus|s__Psychrobacillus sp. OK032 [ref_mOTU_v25_10296]	-0.554994	-0.344164	0.1024	4.40077	0.0182942	0.432828	0.992689	0.450464	0.998135	-0.433601
k__Bacteria|p__Proteobacteria|c__Alphaproteobacteria|o__Rhizobiales|f__Brucellaceae|g__Ochrobactrum|s__Ochrobactrum pseudogrignonense/pituitosum [ref_mOTU_v25_04443]	-0.404044	-0.488966	-0.134293	4.23847	-0.025701	0.449299	0.99619	0.438403	0.998136	-0.459659
k__Bacteria|p__Firmicutes|c__Bacilli|o__Lactobacillales|f__Lactobacillaceae|g__Lactobacillus|s__Lactobacillus helveticus/gallinarum [ref_mOTU_v25_03349]	-0.412775	-0.458391	-0.0180943	4.139	-0.00309229	0.465017	0.996115	0.46871	0.998141	-0.439826
k__Bacteria|p__Bacteria phylum incertae sedis|c__Bacteria class incertae sedis|o__Bacteria order incertae sedis|f__Bacteria fam. incertae sedis|g__Bacteria gen. incertae sedis|s__Bacteria species incertae sedis [meta_mOTU_v25_14293]	-0.595993	-0.22092	0.27795	4.38329	0.0554502	0.497423	0.996199	0.520812	0.998155	-0.382664
k__Bacteria|p__Bacteroidetes|c__Bacteroidia|o__Bacteroidales|f__Bacteroidales fam. incertae sedis|g__Bacteroidales gen. incertae sedis|s__Bacteroidales species incertae sedis [meta_mOTU_v25_12455]	-0.460596	-0.336423	0.213931	4.27582	0.0421727	0.473972	0.996174	0.520375	0.998164	-0.400887
k__Bacteria|p__Firmicutes|c__Bacilli|o__Lactobacillales|f__Carnobacteriaceae|g__Granulicatella|s__Granulicatella elegans [ref_mOTU_v25_11628]	-0.456676	-0.374837	0.158227	4.15701	0.027996	0.503147	0.996226	0.544225	0.998165	-0.423442
k__Bacteria|p__Proteobacteria|c__Gammaproteobacteria|o__Enterobacterales|f__Enterobacteriaceae|g__Cronobacter|s__Cronobacter sp. [ref_mOTU_v25_00060]	-0.211061	-0.554817	-0.316715	4.20625	-0.0602945	0.494279	0.995676	0.472065	0.998168	-0.392029
k__Bacteria|p__Firmicutes|c__Bacilli|o__Lactobacillales|f__Enterococcaceae|g__Enterococcus|s__Enterococcus aquimarinus [ref_mOTU_v25_10940]	-0.244485	-0.471794	-0.293568	4.44784	-0.0512414	0.484587	0.996251	0.484922	0.99817	-0.358625
k__Bacteria|p__Proteobacteria|c__Gammaproteobacteria|o__Enterobacterales|f__Enterobacteriaceae|g__Enterobacteriaceae gen. incertae sedis|s__Enterobacteriaceae bacterium strain FGI 57 [ref_mOTU_v25_00094]	-0.425155	-0.483391	-0.0454507	4.12993	-0.00755974	0.473038	0.996022	0.487828	0.998173	-0.456746
k__Bacteria|p__Proteobacteria|c__Alphaproteobacteria|o__Rhizobiales|f__Phyllobacteriaceae|g__Hoeflea|s__Hoeflea sp. 108 [ref_mOTU_v25_06686]	-0.334653	-0.599965	-0.27207	4.361	-0.0518813	0.49236	0.99586	0.49261	0.998189	-0.491413
k__Bacteria|p__Firmicutes|c__Bacilli|o__Lactobacillales|f__Streptococcaceae|g__Lactococcus|s__Lactococcus raffinolactis [ref_mOTU_v25_02289]	-0.367797	-0.510014	-0.125674	4.1992	-0.0207881	0.495477	0.996203	0.498514	0.998191	-0.448828
k__Bacteria|p__Verrucomicrobia|c__Verrucomicrobia class incertae sedis|o__Verrucomicrobia order incertae sedis|f__Verrucomicrobia fam. incertae sedis|g__Verrucomicrobia gen. incertae sedis|s__Verrucomicrobia species incertae sedis [meta_mOTU_v25_13825]	-0.161721	-0.167397	0.12676	4.79163	0.0189489	0.539446	0.996198	0.566768	0.998194	-0.16454
k__Bacteria|p__Firmicutes|c__Clostridia|o__Clostridiales|f__Clostridiaceae|g__Clostridium|s__Clostridium sp. 27_14 [ref_mOTU_v25_10412]	-0.503387	-0.297439	0.254721	4.14938	0.0503803	0.477672	0.996181	0.503228	0.998202	-0.392253
k__Bacteria|p__Firmicutes|c__Bacilli|o__Bacillales|f__Planococcaceae|g__Sporosarcina|s__Sporosarcina sp. D27 [ref_mOTU_v25_04224]	-0.410811	-0.375814	0.0134512	4.06927	0.00374843	0.467691	0.996206	0.4595	0.998206	-0.387078
k__Bacteria|p__Firmicutes|c__Clostridia|o__Clostridiales|f__Clostridiaceae|g__Clostridium|s__Clostridium sp. [ref_mOTU_v25_03343]	0.12573	0.27124	0.12036	4.54462	0.0207851	0.538495	0.996263	0.542841	0.998207	0.208361
k__Bacteria|p__Bacteria phylum incertae sedis|c__Bacteria class incertae sedis|o__Bacteria order incertae sedis|f__Bacteria fam. incertae sedis|g__Bacteria gen. incertae sedis|s__Bacteria species incertae sedis [meta_mOTU_v25_14345]	-0.331126	-0.52949	-0.191477	4.23014	-0.0395024	0.5163	0.996184	0.543478	0.998207	-0.434854
k__Bacteria|p__Firmicutes|c__Clostridia|o__Clostridiales|f__Clostridiales fam. incertae sedis|g__Clostridiales gen. incertae sedis|s__Clostridiales species incertae sedis [meta_mOTU_v25_14425]	0.586974	0.0774228	-0.548687	4.50296	-0.105355	0.49396	0.996171	0.492204	0.998208	0.291877
k__Bacteria|p__Firmicutes|c__Clostridia|o__Clostridiales|f__Lachnospiraceae|g__Blautia|s__Blautia sp. CAG:257 [ref_mOTU_v25_07602]	-0.11738	0.101879	0.189062	4.14893	0.0374538	0.515762	0.996072	0.548329	0.998217	-0.019654
k__Bacteria|p__Firmicutes|c__Bacilli|o__Bacillales|f__Staphylococcaceae|g__Staphylococcus|s__Staphylococcus sp. CAG:324 [meta_mOTU_v25_12468]	-0.500707	-0.552301	-0.0381597	4.28377	-0.00567745	0.496583	0.996091	0.517479	0.998219	-0.524769
k__Bacteria|p__Bacteroidetes|c__Bacteroidia|o__Bacteroidales|f__Bacteroidales fam. incertae sedis|g__Bacteroidales gen. incertae sedis|s__Bacteroidales species incertae sedis [meta_mOTU_v25_12598]	-0.387586	-0.5517	-0.317435	4.48296	-0.059481	0.517817	0.996074	0.539021	0.99822	-0.463244
k__Bacteria|p__Firmicutes|c__Negativicutes|o__Veillonellales|f__Veillonellaceae|g__Allisonella|s__Allisonella histaminiformans [ref_mOTU_v25_10689]	-0.444391	-0.372467	0.0166131	4.10269	0.00408416	0.515483	0.990904	0.510316	0.998232	-0.404319
k__Bacteria|p__Firmicutes|c__Clostridia|o__Clostridiales|f__Eubacteriaceae|g__Eubacterium|s__Eubacterium sp. CAG:274 [ref_mOTU_v25_07678]	-0.0421884	-0.494109	-0.439047	4.29315	-0.0922859	0.458846	0.996172	0.452783	0.99825	-0.271176
k__Bacteria|p__Bacteria phylum [Proteobacteria/Firmicutes]|c__Bacteria class [Gammaproteobacteria/Bacilli]|o__Bacteria order [Lactobacillales/Pseudomonadales]|f__Bacteria fam. [Moraxellaceae/Enterococcaceae]|g__Bacteria gen. [Enterococcus/Acinetobacter]|s__Bacteria sp. [ref_mOTU_v25_00321]	6.21101	2.61024	-2.91461	7.49654	-0.377338	0.060479	0.996022	0.0566576	0.998252	3.79935
k__Bacteria|p__Actinobacteria|c__Actinobacteria|o__Bifidobacteriales|f__Bifidobacteriaceae|g__Bifidobacterium|s__Bifidobacterium ruminantium [ref_mOTU_v25_02702]	5.92092	3.43232	-2.00589	7.17245	-0.258099	0.281895	0.996022	0.20198	0.998252	4.50035
k__Bacteria|p__Firmicutes|c__Clostridia|o__Clostridiales|f__Lachnospiraceae|g__Roseburia|s__Roseburia species incertae sedis [meta_mOTU_v25_12366]	5.78049	4.71133	-1.13594	4.39776	-0.222127	0.266423	0.996022	0.153442	0.998252	5.22726
k__Bacteria|p__Firmicutes|c__Clostridia|o__Clostridiales|f__Clostridiaceae|g__Butyricicoccus|s__Butyricicoccus species incertae sedis [meta_mOTU_v25_12336]	4.19676	3.11783	-1.07006	4.69185	-0.212389	0.243752	0.996047	0.224833	0.998252	3.5461
k__Bacteria|p__Firmicutes|c__Clostridia|o__Clostridiales|f__Lachnospiraceae|g__Anaerostipes|s__Anaerostipes hadrus [ref_mOTU_v25_00856]	8.63349	7.64389	-1.02308	4.36059	-0.212192	0.12386	0.996022	0.113315	0.998252	8.22068
k__Bacteria|p__Firmicutes|c__Bacilli|o__Lactobacillales|f__Streptococcaceae|g__Lactococcus|s__Lactococcus lactis [ref_mOTU_v25_01300]	2.22857	3.43831	0.974802	4.12143	0.201603	0.336171	0.996076	0.203317	0.998252	2.79568
k__Bacteria|p__Firmicutes|c__Clostridia|o__Clostridiales|f__Clostridiaceae|g__Clostridium|s__Clostridium saudiense/disporicum [ref_mOTU_v25_04336]	4.732	2.1011	-1.35797	6.75061	-0.201325	0.34618	0.996022	0.353771	0.998252	2.85225
k__Bacteria|p__Bacteroidetes|c__Bacteroidia|o__Bacteroidales|f__Rikenellaceae|g__Alistipes|s__Alistipes indistinctus [ref_mOTU_v25_11860]	2.21932	3.3372	1.208	5.34698	0.19993	0.341778	0.996022	0.293296	0.998252	2.79246
k__Bacteria|p__Firmicutes|c__Bacilli|o__Lactobacillales|f__Streptococcaceae|g__Streptococcus|s__Streptococcus sp. [ref_mOTU_v25_00283]	1.7301	2.56977	0.909022	4.01893	0.185547	0.442522	0.996292	0.289348	0.998252	2.06576
k__Bacteria|p__Firmicutes|c__Clostridia|o__Clostridiales|f__Lachnospiraceae|g__Blautia|s__Blautia obeum/wexlerae [ref_mOTU_v25_02154]	9.64681	10.7785	0.642649	3.30242	0.178897	0.333604	0.996022	0.263821	0.998252	10.3319
k__Bacteria|p__Firmicutes|c__Clostridia|o__Clostridiales|f__Oscillospiraceae|g__Oscillibacter|s__Oscillibacter sp. 57_20 [meta_mOTU_v25_12610]	2.0693	2.58446	0.864728	4.73012	0.175865	0.361354	0.996115	0.321304	0.998252	2.27464
k__Bacteria|p__Firmicutes|c__Clostridia|o__Clostridiales|f__Lachnospiraceae|g__Lachnospiraceae gen. incertae sedis|s__Lachnospiraceae species incertae sedis [meta_mOTU_v25_12240]	8.31047	10.1789	0.92617	4.43057	0.17551	0.329461	0.996022	0.276222	0.998252	9.51227
k__Bacteria|p__Firmicutes|c__Clostridia|o__Clostridiales|f__Eubacteriaceae|g__Eubacterium|s__Eubacterium species incertae sedis [meta_mOTU_v25_12314]	5.73055	7.34274	1.13787	5.92477	0.175408	0.388178	0.996066	0.270227	0.998252	6.46122
k__Bacteria|p__Proteobacteria|c__Deltaproteobacteria|o__Desulfovibrionales|f__Desulfovibrionaceae|g__Bilophila|s__Bilophila wadsworthia [ref_mOTU_v25_04300]	1.99464	2.50681	0.729536	3.50562	0.174398	0.39099	0.995689	0.330046	0.998252	2.22848
k__Bacteria|p__Firmicutes|c__Clostridia|o__Clostridiales|f__Ruminococcaceae|g__Ruminococcus|s__Ruminococcus lactaris [ref_mOTU_v25_01595]	3.61187	4.90763	1.12321	5.90528	0.172808	0.379778	0.996028	0.336101	0.998252	4.06984
k__Bacteria|p__Firmicutes|c__Clostridia|o__Clostridiales|f__Clostridiales fam. incertae sedis|g__Clostridiales gen. incertae sedis|s__Clostridiales species incertae sedis [meta_mOTU_v25_13955]	5.21279	3.33774	-1.11885	6.39021	-0.172299	0.432868	0.996082	0.404796	0.998252	4.10227
k__Bacteria|p__Firmicutes|c__Clostridia|o__Clostridiales|f__Clostridiales fam. incertae sedis|g__Clostridiales gen. incertae sedis|s__Clostridiales species incertae sedis [meta_mOTU_v25_13806]	2.45686	1.55984	-0.961987	5.30063	-0.168744	0.386777	0.996043	0.369104	0.998252	2.02804
k__Bacteria|p__Firmicutes|c__Clostridia|o__Clostridiales|f__Peptostreptococcaceae|g__Peptostreptococcaceae gen. incertae sedis|s__Peptostreptococcaceae species incertae sedis [meta_mOTU_v25_13426]	3.53491	3.27492	-1.19532	6.47821	-0.167919	0.381522	0.996022	0.389235	0.998252	3.42617
k__Bacteria|p__Firmicutes|c__Firmicutes class [Clostridia/Erysipelotrichia]|o__Firmicutes order [Clostridiales/Erysipelotrichales]|f__Firmicutes fam. [Erysipelotrichaceae/Clostridiaceae]|g__Firmicutes gen. [Coprobacillus/Clostridium]|s__Firmicutes sp. [ref_mOTU_v25_03629]	2.80359	6.27288	1.27344	8.21665	0.15288	0.297661	0.996022	0.340171	0.998252	5.32743
k__Bacteria|p__Firmicutes|c__Clostridia|o__Clostridiales|f__Clostridiales fam. incertae sedis|g__Clostridiales gen. incertae sedis|s__Clostridiales species incertae sedis [meta_mOTU_v25_12284]	2.34541	3.18224	0.763804	4.61491	0.152126	0.542846	0.996234	0.397576	0.998252	2.67029
k__Bacteria|p__Firmicutes|c__Clostridia|o__Clostridiales|f__Clostridiales fam. incertae sedis|g__Clostridiales gen. incertae sedis|s__Clostridiales species incertae sedis [meta_mOTU_v25_12635]	2.89938	3.57534	0.785176	4.36036	0.148825	0.598759	0.996205	0.478377	0.998252	3.09109
k__Bacteria|p__Firmicutes|c__Clostridia|o__Clostridiales|f__Clostridiales fam. incertae sedis|g__Clostridiales gen. incertae sedis|s__Clostridiales species incertae sedis [meta_mOTU_v25_12411]	4.23864	4.55355	1.22465	7.73472	0.148064	0.542062	0.99621	0.438172	0.998252	4.32391
k__Bacteria|p__Firmicutes|c__Clostridia|o__Clostridiales|f__Ruminococcaceae|g__Bittarella|s__Bittarella massiliensis [ref_mOTU_v25_04646]	2.39301	2.91081	0.517258	2.70307	0.147392	0.449744	0.996069	0.382485	0.998252	2.68577
k__Bacteria|p__Firmicutes|c__Clostridia|o__Clostridiales|f__Eubacteriaceae|g__Eubacterium|s__Eubacterium sp. CAG:161 [ref_mOTU_v25_07674]	0.802764	0.0510117	-0.693468	4.01583	-0.147324	0.409961	0.996109	0.367593	0.998252	0.440895
k__Bacteria|p__Firmicutes|c__Clostridia|o__Clostridiales|f__Lachnospiraceae|g__Coprococcus|s__Coprococcus comes [ref_mOTU_v25_03690]	6.43229	7.40173	0.768673	4.65054	0.142556	0.48242	0.996131	0.234357	0.998252	6.78184
k__Bacteria|p__Firmicutes|c__Clostridia|o__Clostridiales|f__Clostridiales fam. incertae sedis|g__Clostridiales gen. incertae sedis|s__Clostridiales species incertae sedis [meta_mOTU_v25_12371]	0.966431	0.241576	-0.786977	4.87544	-0.135812	0.42148	0.996026	0.434865	0.998252	0.618767
k__Bacteria|p__Firmicutes|c__Bacilli|o__Lactobacillales|f__Lactobacillaceae|g__Lactobacillus|s__Lactobacillus casei/paracasei [ref_mOTU_v25_01406]	9.00375	5.88976	-1.11484	7.40038	-0.133785	0.492071	0.996024	0.411203	0.998252	7.0182
k__Bacteria|p__Firmicutes|c__Clostridia|o__Clostridiales|f__Clostridiaceae|g__Clostridium|s__Clostridium species incertae sedis [meta_mOTU_v25_13210]	4.46297	5.83565	0.807241	5.14725	0.133389	0.605996	0.996132	0.405262	0.998252	5.08249
k__Bacteria|p__Firmicutes|c__Clostridia|o__Clostridiales|f__Lachnospiraceae|g__Blautia|s__Blautia obeum [ref_mOTU_v25_05139]	8.08752	8.77187	0.542985	3.26829	0.133164	0.622767	0.996022	0.375551	0.998252	8.482
k__Bacteria|p__Firmicutes|c__Clostridia|o__Clostridiales|f__Lachnospiraceae|g__Lachnospiraceae gen. incertae sedis|s__[Eubacterium] rectale [ref_mOTU_v25_03657]	8.78392	7.10442	-0.700966	5.17981	-0.130575	0.856983	0.996532	0.475669	0.998252	7.94839
k__Bacteria|p__Firmicutes|c__Clostridia|o__Clostridiales|f__Clostridiales fam. incertae sedis|g__Clostridiales gen. incertae sedis|s__Clostridiales species incertae sedis [meta_mOTU_v25_12288]	2.57012	3.25921	0.711057	4.61369	0.128134	0.478123	0.996111	0.424096	0.998252	2.91816
k__Bacteria|p__Firmicutes|c__Bacilli|o__Lactobacillales|f__Streptococcaceae|g__Streptococcus|s__Streptococcus sp. [ref_mOTU_v25_01350]	7.28207	6.49201	-0.74446	4.88948	-0.127978	0.403647	0.996022	0.440467	0.998252	7.08698
k__Bacteria|p__Firmicutes|c__Clostridia|o__Clostridiales|f__Lachnospiraceae|g__Dorea|s__Dorea longicatena [ref_mOTU_v25_03692]	7.75261	8.57532	0.833335	6.29895	0.127455	0.413298	0.996066	0.376665	0.998252	8.1906
k__Bacteria|p__Firmicutes|c__Clostridia|o__Clostridiales|f__Lachnospiraceae|g__Dorea|s__Dorea formicigenerans [ref_mOTU_v25_03668]	6.68293	7.41189	0.371998	2.64425	0.126004	0.505998	0.996072	0.609641	0.998252	6.94864
k__Bacteria|p__Firmicutes|c__Clostridia|o__Clostridiales|f__Clostridiales fam. incertae sedis|g__Clostridiales gen. incertae sedis|s__Clostridiales species incertae sedis [meta_mOTU_v25_13662]	2.64432	3.39219	0.723281	5.88116	0.123552	0.502989	0.99604	0.508506	0.998252	2.93359
k__Bacteria|p__Bacteroidetes|c__Bacteroidia|o__Bacteroidales|f__Rikenellaceae|g__Alistipes|s__Alistipes finegoldii [ref_mOTU_v25_03682]	6.48055	5.23943	-0.814978	6.07312	-0.122436	0.473969	0.996072	0.449063	0.998252	5.81054
k__Bacteria|p__Firmicutes|c__Clostridia|o__Clostridiales|f__Ruminococcaceae|g__Ruminococcaceae gen. incertae sedis|s__Ruminococcaceae species incertae sedis [meta_mOTU_v25_12259]	7.59007	7.6371	0.616333	4.95392	0.121385	0.296473	0.996022	0.464842	0.998252	7.61654
k__Bacteria|p__Bacteroidetes|c__Bacteroidia|o__Bacteroidales|f__Bacteroidaceae|g__Bacteroides|s__Bacteroides faecis/thetaiotaomicron [ref_mOTU_v25_01657]	5.90062	6.65704	0.619238	4.44561	0.121293	0.446697	0.996022	0.402767	0.998252	6.32286
k__Bacteria|p__Firmicutes|c__Clostridia|o__Clostridiales|f__Ruminococcaceae|g__Faecalibacterium|s__Faecalibacterium prausnitzii [ref_mOTU_v25_06109]	4.28202	5.17558	0.695429	5.58229	0.120875	0.518968	0.99607	0.521416	0.998252	4.71814
k__Bacteria|p__Firmicutes|c__Clostridia|o__Clostridiales|f__Peptostreptococcaceae|g__Romboutsia|s__Romboutsia timonensis [ref_mOTU_v25_09389]	8.49035	7.82698	-0.546689	4.36986	-0.113429	0.605014	0.996107	0.516639	0.998252	8.08522
k__Bacteria|p__Firmicutes|c__Clostridia|o__Clostridiales|f__Lachnospiraceae|g__Blautia|s__Blautia massiliensis [ref_mOTU_v25_03342]	8.6583	9.23611	0.47765	3.7456	0.111812	0.599121	0.996022	0.554573	0.998252	9.01511
k__Bacteria|p__Firmicutes|c__Clostridia|o__Clostridiales|f__Ruminococcaceae|g__Ruminococcaceae gen. incertae sedis|s__Ruminococcaceae species incertae sedis [meta_mOTU_v25_12286]	2.6678	3.43968	0.677587	5.4886	0.108948	0.401044	0.996022	0.453936	0.998252	3.1223
k__Bacteria|p__Actinobacteria|c__Actinobacteria|o__Actinomycetales|f__Actinomycetaceae|g__Actinomyces|s__Actinomyces gerencseriae [ref_mOTU_v25_06712]	0.485188	1.09266	0.547657	4.05333	0.108134	0.486524	0.995756	0.449718	0.998252	0.801588
k__Bacteria|p__Bacteroidetes|c__Bacteroidia|o__Bacteroidales|f__Rikenellaceae|g__Alistipes|s__Alistipes putredinis [ref_mOTU_v25_03683]	7.77372	9.17131	0.768948	7.6314	0.0999754	0.444109	0.996089	0.357345	0.998252	8.23432
k__Bacteria|p__Firmicutes|c__Clostridia|o__Clostridiales|f__Ruminococcaceae|g__Anaeromassilibacillus|s__Anaeromassilibacillus species incertae sedis [meta_mOTU_v25_13295]	2.28728	2.92537	0.496038	4.4659	0.0979333	0.589288	0.996203	0.51804	0.998252	2.51565
k__Bacteria|p__Firmicutes|c__Clostridia|o__Clostridiales|f__Clostridiales fam. [Eubacteriaceae/Ruminococcaceae]|g__Clostridiales gen. [Ruminococcus/Eubacterium]|s__Clostridiales sp. [ref_mOTU_v25_05137]	5.41739	6.03894	0.384978	3.01287	0.0976163	0.492893	0.996054	0.507567	0.998252	5.78139
k__Bacteria|p__Firmicutes|c__Clostridia|o__Clostridiales|f__Clostridiaceae|g__Clostridium|s__Clostridium species incertae sedis [meta_mOTU_v25_12417]	2.88696	2.92689	0.37137	4.18756	0.0798931	0.544042	0.996089	0.566587	0.998252	2.90354
k__Bacteria|p__Firmicutes|c__Clostridia|o__Clostridiales|f__Ruminococcaceae|g__Subdoligranulum|s__Subdoligranulum sp. CAG:314 [ref_mOTU_v25_07715]	0.533876	0.696852	0.437022	5.79838	0.0710241	0.570815	0.996063	0.587189	0.998252	0.618374
k__Bacteria|p__Actinobacteria|c__Coriobacteriia|o__Eggerthellales|f__Eggerthellaceae|g__Adlercreutzia|s__Adlercreutzia equolifaciens [ref_mOTU_v25_08094]	7.51564	7.74988	0.344657	3.98571	0.0651783	0.708279	0.996195	0.698806	0.998252	7.56568
k__Bacteria|p__Firmicutes|c__Clostridia|o__Clostridiales|f__Ruminococcaceae|g__Faecalibacterium|s__Faecalibacterium prausnitzii [ref_mOTU_v25_06108]	6.18501	6.27261	-0.267564	3.62454	-0.0621689	0.614313	0.996173	0.680895	0.998252	6.23416
k__Bacteria|p__Firmicutes|c__Firmicutes class incertae sedis|o__Firmicutes order incertae sedis|f__Firmicutes fam. incertae sedis|g__Firmicutes gen. incertae sedis|s__Firmicutes species incertae sedis [meta_mOTU_v25_12231]	0.414999	0.6119	0.331351	5.76724	0.0588447	0.488781	0.99626	0.538063	0.998252	0.50372
k__Bacteria|p__Proteobacteria|c__Gammaproteobacteria|o__Xanthomonadales|f__Xanthomonadaceae|g__Stenotrophomonas|s__Stenotrophomonas sp. BIIR7 [ref_mOTU_v25_02043]	-0.267137	-0.530057	-0.286046	4.49138	-0.0574807	0.458677	0.996154	0.458616	0.998252	-0.407254
k__Bacteria|p__Firmicutes|c__Bacilli|o__Lactobacillales|f__Streptococcaceae|g__Streptococcus|s__Streptococcus oralis [ref_mOTU_v25_00290]	0.0577754	0.369547	0.288352	4.25758	0.056413	0.474721	0.99609	0.499999	0.998252	0.222887
k__Bacteria|p__Bacteroidetes|c__Bacteroidia|o__Bacteroidales|f__Bacteroidales fam. incertae sedis|g__Bacteroidales gen. incertae sedis|s__Bacteroidales species incertae sedis [meta_mOTU_v25_12699]	-0.284915	-0.431557	-0.277874	4.30929	-0.0510531	0.497888	0.996155	0.552946	0.998252	-0.363854
k__Bacteria|p__Firmicutes|c__Clostridia|o__Clostridia order incertae sedis|f__Clostridia fam. incertae sedis|g__Clostridia gen. incertae sedis|s__Clostridia species incertae sedis [meta_mOTU_v25_13568]	-0.357749	-0.00684602	0.250828	4.47503	0.0459781	0.513652	0.996105	0.502708	0.998252	-0.187906
k__Bacteria|p__Firmicutes|c__Clostridia|o__Clostridiales|f__Clostridiaceae|g__Clostridium|s__Clostridium sp. CAG:768 [ref_mOTU_v25_07650]	-0.183971	-0.42115	-0.18939	4.29609	-0.0450978	0.480646	0.996078	0.472165	0.998252	-0.304209
k__Bacteria|p__Firmicutes|c__Firmicutes class incertae sedis|o__Firmicutes order incertae sedis|f__Firmicutes fam. incertae sedis|g__Firmicutes gen. incertae sedis|s__Firmicutes species incertae sedis [meta_mOTU_v25_12384]	-0.52813	-0.338071	0.216382	4.21883	0.0449499	0.488844	0.996111	0.492327	0.998252	-0.44862
k__Bacteria|p__Actinobacteria|c__Actinobacteria|o__Actinomycetales|f__Actinomycetaceae|g__Actinomyces|s__Actinomyces israelii [ref_mOTU_v25_06713]	0.252785	0.0245175	-0.209924	4.06205	-0.0446156	0.539895	0.996122	0.548614	0.998252	0.124358
k__Bacteria|p__Firmicutes|c__Clostridia|o__Clostridiales|f__Clostridiaceae|g__Clostridium|s__Clostridium species incertae sedis [meta_mOTU_v25_14140]	-0.31673	-0.559294	-0.214504	4.30467	-0.0434132	0.476854	0.996241	0.482256	0.998252	-0.455045
k__Bacteria|p__Firmicutes|c__Clostridia|o__Clostridiales|f__Clostridiaceae|g__Clostridium|s__Clostridium sp. AT4 [meta_mOTU_v25_12609]	0.16157	-0.0940056	-0.224167	4.56927	-0.0428718	0.541042	0.996422	0.533485	0.998252	0.0232617
k__Bacteria|p__Bacteria phylum [Proteobacteria/Bacteroidetes]|c__Bacteria class [Sphingobacteriia/Gammaproteobacteria]|o__Bacteria order [Sphingobacteriales/Enterobacterales]|f__Bacteria fam. [Erwiniaceae/Enterobacteriaceae/Sphingobacteriaceae]|g__Bacteria gen. [Lelliottia/Pantoea/Enterobacter/Escherichia/Klebsiella/Leclercia/Pedobacter]|s__Bacteria sp. [ref_mOTU_v25_00077]	-0.276466	-0.44729	-0.230627	4.38989	-0.0425012	0.513129	0.996108	0.538261	0.998252	-0.361602
k__Bacteria|p__Firmicutes|c__Clostridia|o__Clostridiales|f__Clostridiales fam. incertae sedis|g__Clostridiales gen. incertae sedis|s__Clostridiales species incertae sedis [meta_mOTU_v25_13779]	-0.205054	-0.380829	-0.219009	4.29587	-0.040534	0.496669	0.996029	0.519405	0.998252	-0.29996
k__Bacteria|p__Actinobacteria|c__Actinobacteria|o__Bifidobacteriales|f__Bifidobacteriaceae|g__Scardovia|s__Scardovia wiggsiae [ref_mOTU_v25_11969]	-0.0525847	-0.262929	-0.184408	4.49949	-0.0315747	0.480578	0.996319	0.511778	0.998252	-0.15106
k__Bacteria|p__Firmicutes|c__Clostridia|o__Clostridiales|f__Eubacteriaceae|g__Eubacterium|s__Eubacterium sp. CAG:156 [ref_mOTU_v25_07673]	0.457791	0.600483	0.147925	4.25763	0.0290488	0.537854	0.996157	0.541226	0.998252	0.527372
k__Bacteria|p__Actinobacteria|c__Actinobacteria|o__Actinomycetales|f__Actinomycetaceae|g__Actinomycetaceae gen. [Actinomyces/Schaalia]|s__Actinomycetaceae sp. [ref_mOTU_v25_02100]	0.144259	0.296076	0.116081	4.07411	0.0249169	0.495718	0.996089	0.499785	0.998252	0.235975
k__Bacteria|p__Proteobacteria|c__Betaproteobacteria|o__Burkholderiales|f__Sutterellaceae|g__Duodenibacillus|s__Duodenibacillus massiliensis [ref_mOTU_v25_03665]	-0.333184	-0.521155	-0.127407	4.33988	-0.0245683	0.479942	0.99606	0.488984	0.998252	-0.415075
k__Bacteria|p__Actinobacteria|c__Coriobacteriia|o__Eggerthellales|f__Eggerthellaceae|g__Eggerthella|s__Eggerthella sp. YY7918 [ref_mOTU_v25_11355]	-0.231846	-0.189768	-0.116075	4.33181	-0.02339	0.513204	0.996108	0.53436	0.998252	-0.210927
k__Bacteria|p__Firmicutes|c__Firmicutes class incertae sedis|o__Firmicutes order incertae sedis|f__Firmicutes fam. incertae sedis|g__Firmicutes gen. incertae sedis|s__Firmicutes species incertae sedis [meta_mOTU_v25_13055]	0.898311	0.691217	-0.117322	4.83523	-0.0228588	0.569519	0.996172	0.58473	0.998252	0.805166
k__Bacteria|p__Proteobacteria|c__Gammaproteobacteria|o__Xanthomonadales|f__Xanthomonadaceae|g__Stenotrophomonas|s__Stenotrophomonas nitritireducens [ref_mOTU_v25_03864]	-0.41544	-0.459986	-0.107619	4.27533	-0.0177625	0.525117	0.996334	0.51904	0.998252	-0.43307
k__Bacteria|p__Firmicutes|c__Clostridia|o__Clostridiales|f__Clostridiales fam. incertae sedis|g__Clostridiales gen. incertae sedis|s__Clostridiales species incertae sedis [meta_mOTU_v25_12774]	-0.02391	0.0730318	0.100567	5.29223	0.0164196	0.567666	0.996099	0.547282	0.998252	0.0180333
k__Bacteria|p__Firmicutes|c__Bacilli|o__Lactobacillales|f__Lactobacillaceae|g__Lactobacillus|s__Lactobacillus pentosus/plantarum [ref_mOTU_v25_00928]	-0.341126	-0.371952	0.0876928	4.29228	0.0163919	0.473581	0.996164	0.467713	0.998252	-0.351539
k__Archaea|p__Euryarchaeota|c__Methanomicrobia|o__Methanomicrobia order incertae sedis|f__Methanomicrobia fam. incertae sedis|g__Methanomicrobia gen. incertae sedis|s__Methanomicrobia species incertae sedis [meta_mOTU_v25_13029]	-0.369494	-0.404136	0.0879079	4.23491	0.0160459	0.521793	0.996086	0.520422	0.998252	-0.388107
k__Bacteria|p__Actinobacteria|c__Coriobacteriia|o__Eggerthellales|f__Eggerthellaceae|g__Slackia|s__Slackia exigua [ref_mOTU_v25_01958]	-0.237426	-0.171304	0.0712014	4.21222	0.0134366	0.50494	0.996044	0.51317	0.998252	-0.199607
k__Bacteria|p__Proteobacteria|c__Gammaproteobacteria|o__Pseudomonadales|f__Pseudomonadaceae|g__Pseudomonas|s__Pseudomonas sp. [ref_mOTU_v25_01211]	-0.432705	-0.445039	0.0671866	4.2167	0.0131831	0.489261	0.996093	0.50384	0.998252	-0.439653
k__Bacteria|p__Firmicutes|c__Firmicutes class incertae sedis|o__Firmicutes order incertae sedis|f__Firmicutes fam. incertae sedis|g__Firmicutes gen. incertae sedis|s__Firmicutes bacterium CAG:646 [ref_mOTU_v25_07723]	-0.233777	-0.202246	0.0602831	4.82797	0.012316	0.504732	0.9962	0.505344	0.998252	-0.216562
k__Bacteria|p__Fusobacteria|c__Fusobacteriia|o__Fusobacteriales|f__Fusobacteriaceae|g__Fusobacterium|s__Fusobacterium sp. CAG:815 [meta_mOTU_v25_13888]	-0.439535	-0.395467	0.0568358	4.30261	0.0120103	0.529344	0.996164	0.541953	0.998252	-0.41874
k__Bacteria|p__Firmicutes|c__Clostridia|o__Clostridiales|f__Clostridiaceae|g__Clostridium|s__Clostridium sp. CAG:594 [meta_mOTU_v25_12571]	-0.130854	-0.232704	-0.0376062	4.89927	-0.00673597	0.526461	0.996201	0.48938	0.998252	-0.183298
k__Bacteria|p__Firmicutes|c__Bacilli|o__Lactobacillales|f__Streptococcaceae|g__Streptococcus|s__Streptococcus sanguinis [ref_mOTU_v25_01592]	-0.40904	-0.440684	-0.00366246	4.11228	-0.000414244	0.507217	0.996221	0.48778	0.998252	-0.418475
k__Bacteria|p__Firmicutes|c__Clostridia|o__Clostridiales|f__Ruminococcaceae|g__Ruminococcus|s__Ruminococcus species incertae sedis [meta_mOTU_v25_12535]	-0.242301	-0.254124	-0.000599178	4.79917	-1.69227e-05	0.524109	0.996108	0.531162	0.998252	-0.247617
k__Bacteria|p__Firmicutes|c__Clostridia|o__Clostridiales|f__Clostridiales fam. incertae sedis|g__Clostridiales gen. incertae sedis|s__Clostridiales species incertae sedis [meta_mOTU_v25_13572]	2.32114	1.86829	-0.629237	4.74238	-0.12639	0.449752	0.996024	0.453904	0.998253	2.09803
k__Bacteria|p__Firmicutes|c__Clostridia|o__Clostridiales|f__Clostridiaceae|g__Clostridium|s__Clostridium sp. CAG:440 [meta_mOTU_v25_12406]	0.449597	0.174134	-0.519372	5.81059	-0.0865111	0.517603	0.996154	0.565657	0.998253	0.316258
k__Bacteria|p__Firmicutes|c__Clostridia|o__Clostridiales|f__Clostridiales fam. incertae sedis|g__Clostridiales gen. incertae sedis|s__Clostridiales species incertae sedis [meta_mOTU_v25_13729]	1.05812	0.309248	-0.930829	4.73912	-0.167332	0.347531	0.996061	0.357093	0.998254	0.688313
k__Bacteria|p__Firmicutes|c__Erysipelotrichia|o__Erysipelotrichales|f__Erysipelotrichaceae|g__Holdemanella|s__Holdemanella biformis [ref_mOTU_v25_11382]	-0.375597	0.0751371	0.56299	5.45091	0.0970255	0.391241	0.996099	0.472107	0.998254	-0.136565
k__Bacteria|p__Actinobacteria|c__Coriobacteriia|o__Coriobacteriales|f__Atopobiaceae|g__Olsenella|s__Olsenella species incertae sedis [meta_mOTU_v25_13248]	-0.432888	-0.365042	-0.0018933	4.29695	-0.000719329	0.500164	0.996167	0.509203	0.998254	-0.405484
k__Bacteria|p__Firmicutes|c__Bacilli|o__Bacillales|f__Staphylococcaceae|g__Staphylococcus|s__Staphylococcus succinus [ref_mOTU_v25_06007]	-0.274779	-0.433108	-0.233745	4.4218	-0.0543322	0.48218	0.996283	0.467201	0.998254	-0.353031
k__Bacteria|p__Firmicutes|c__Clostridia|o__Clostridiales|f__Lachnospiraceae|g__Coprococcus|s__Coprococcus sp. CAG:782 [ref_mOTU_v25_07661]	-0.445372	-0.323575	0.273067	4.46761	0.0533355	0.510951	0.996174	0.557474	0.998254	-0.384978
k__Bacteria|p__Actinobacteria|c__Actinobacteria|o__Micrococcales|f__Microbacteriaceae|g__Agromyces|s__Agromyces subbeticus [ref_mOTU_v25_02108]	-0.293104	-0.56362	-0.265087	4.22615	-0.0475044	0.478124	0.996138	0.462198	0.998255	-0.424169
k__Bacteria|p__Firmicutes|c__Tissierellia|o__Tissierellales|f__Peptoniphilaceae|g__Finegoldia|s__Finegoldia magna [ref_mOTU_v25_03572]	-0.348941	-0.512145	-0.107343	4.16092	-0.0229269	0.495129	0.996232	0.497317	0.998255	-0.434207
k__Bacteria|p__Tenericutes|c__Mollicutes|o__Mycoplasmatales|f__Mycoplasmataceae|g__Mycoplasma|s__Mycoplasma sp. CAG:776 [ref_mOTU_v25_07687]	-0.0844216	-0.309848	-0.212845	5.1421	-0.0367623	0.524996	0.996027	0.531472	0.998255	-0.197705
k__Bacteria|p__Firmicutes|c__Bacilli|o__Bacillales|f__Bacillales fam. incertae sedis|g__Gemella|s__Gemella haemolysans [ref_mOTU_v25_04194]	-0.527908	-0.14543	0.416288	4.25443	0.0808546	0.492015	0.995634	0.475184	0.998255	-0.339069
k__Bacteria|p__Actinobacteria|c__Actinobacteria|o__Micrococcales|f__Brevibacteriaceae|g__Brevibacterium|s__Brevibacterium sandarakinum [ref_mOTU_v25_05243]	-0.296577	-0.487647	-0.23685	4.18764	-0.0490382	0.499641	0.996114	0.500828	0.998255	-0.388548
k__Bacteria|p__Firmicutes|c__Clostridia|o__Clostridiales|f__Ruminococcaceae|g__Ruminococcaceae gen. incertae sedis|s__Ruminococcaceae bacterium D5 [ref_mOTU_v25_08483]	0.338439	0.475437	0.17157	4.39621	0.0358442	0.570188	0.996209	0.582231	0.998255	0.402468
k__Bacteria|p__Firmicutes|c__Clostridia|o__Clostridiales|f__Eubacteriaceae|g__Eubacterium|s__Eubacterium sp. ER2 [ref_mOTU_v25_04662]	0.17783	0.186582	0.00515876	4.50409	0.000874584	0.540837	0.996241	0.57131	0.998255	0.18005
k__Bacteria|p__Bacteroidetes|c__Bacteroidia|o__Bacteroidales|f__Rikenellaceae|g__Alistipes|s__Alistipes species incertae sedis [meta_mOTU_v25_13041]	-0.157867	-0.406622	-0.213704	4.16784	-0.0406458	0.501021	0.996251	0.495581	0.998256	-0.285732
k__Bacteria|p__Bacteroidetes|c__Bacteroidia|o__Bacteroidales|f__Bacteroidaceae|g__Bacteroides|s__Bacteroides salyersiae [ref_mOTU_v25_02140]	-0.0645472	-0.193837	-0.131103	4.87915	-0.0195588	0.571904	0.996194	0.53949	0.998256	-0.133918
k__Bacteria|p__Firmicutes|c__Bacilli|o__Lactobacillales|f__Leuconostocaceae|g__Leuconostoc|s__Leuconostoc pseudomesenteroides [ref_mOTU_v25_02745]	0.275307	0.489885	0.0913808	4.47734	0.014839	0.568906	0.996176	0.595836	0.998256	0.380795
k__Bacteria|p__Firmicutes|c__Clostridia|o__Clostridia order incertae sedis|f__Clostridia fam. incertae sedis|g__Clostridia gen. incertae sedis|s__Clostridia species incertae sedis [meta_mOTU_v25_14185]	-0.0141546	-0.149788	-0.206232	4.62904	-0.0407261	0.553401	0.996028	0.557945	0.998256	-0.0831657
k__Bacteria|p__Firmicutes|c__Bacilli|o__Lactobacillales|f__Streptococcaceae|g__Streptococcus|s__Streptococcus oralis/pseudopneumoniae [ref_mOTU_v25_00296]	1.1515	1.68361	0.492741	3.90521	0.099649	0.462847	0.996086	0.42788	0.998257	1.40014
k__Bacteria|p__Firmicutes|c__Bacilli|o__Lactobacillales|f__Lactobacillaceae|g__Lactobacillus|s__Lactobacillus sakei [ref_mOTU_v25_01607]	2.83014	5.39083	1.5312	8.79462	0.157028	0.34758	0.996022	0.355296	0.998257	3.61925
k__Bacteria|p__Firmicutes|c__Clostridia|o__Clostridiales|f__Clostridiaceae|g__Clostridium|s__Clostridium celatum [ref_mOTU_v25_04337]	-0.0472419	0.475499	0.519746	4.87225	0.0942053	0.568472	0.996205	0.498655	0.998257	0.218009
k__Bacteria|p__Proteobacteria|c__Alphaproteobacteria|o__Rhizobiales|f__Rhizobiaceae|g__Rhizobiaceae gen. [Agrobacterium/Rhizobium]|s__Agrobacterium [ref_mOTU_v25_01398]	-0.304249	-0.602924	-0.320358	4.23907	-0.0700759	0.460478	0.996188	0.509029	0.998257	-0.460378
k__Bacteria|p__Firmicutes|c__Clostridia|o__Clostridiales|f__Clostridiaceae|g__Massilioclostridium|s__Massilioclostridium coli [ref_mOTU_v25_10237]	2.01685	2.30915	0.278445	3.32737	0.0595113	0.559799	0.996107	0.542876	0.998257	2.15667
k__Bacteria|p__Bacteria phylum incertae sedis|c__Bacteria class incertae sedis|o__Bacteria order incertae sedis|f__Bacteria fam. incertae sedis|g__Bacteria gen. incertae sedis|s__Bacteria species incertae sedis [meta_mOTU_v25_13437]	-0.427801	-0.214632	0.177036	4.40957	0.0413983	0.494311	0.996177	0.50518	0.998257	-0.316376
k__Bacteria|p__Bacteroidetes|c__Bacteroidia|o__Bacteroidales|f__Prevotellaceae|g__Prevotella|s__Prevotella species incertae sedis [meta_mOTU_v25_12765]	-0.357631	-0.446965	-0.171905	4.3421	-0.0397277	0.509364	0.99618	0.508859	0.998257	-0.399688
k__Bacteria|p__Firmicutes|c__Clostridia|o__Clostridiales|f__Clostridiaceae|g__Clostridium|s__Clostridium sp. CAG:413 [ref_mOTU_v25_07624]	-0.21844	-0.332219	-0.191066	4.68716	-0.0329169	0.509158	0.996102	0.49853	0.998257	-0.260861
k__Bacteria|p__Firmicutes|c__Clostridia|o__Clostridiales|f__Clostridiaceae|g__Clostridium|s__Clostridium species incertae sedis [meta_mOTU_v25_14411]	-0.262834	-0.192894	0.152083	4.66392	0.0273905	0.518094	0.994581	0.533465	0.998257	-0.229029
k__Bacteria|p__Firmicutes|c__Clostridia|o__Clostridiales|f__Oscillospiraceae|g__Oscillibacter|s__Oscillibacter sp. CAG:155 [meta_mOTU_v25_13424]	0.168353	0.109519	-0.109285	4.21553	-0.0196215	0.512968	0.996107	0.550319	0.998257	0.139627
k__Bacteria|p__Bacteroidetes|c__Bacteroidia|o__Bacteroidales|f__Tannerellaceae|g__Parabacteroides|s__Parabacteroides gordonii [ref_mOTU_v25_01680]	-0.234499	-0.263897	0.0374778	4.07505	0.00737497	0.523764	0.996155	0.549879	0.998257	-0.245681
k__Bacteria|p__Firmicutes|c__Clostridia|o__Clostridiales|f__Clostridiales fam. incertae sedis|g__Clostridiales gen. incertae sedis|s__Clostridiales species incertae sedis [meta_mOTU_v25_12910]	-0.285888	-0.129699	0.0297238	4.55391	0.0058737	0.545813	0.996154	0.561298	0.998257	-0.211342
k__Bacteria|p__Firmicutes|c__Clostridia|o__Clostridiales|f__Clostridiales fam. incertae sedis|g__Clostridiales gen. incertae sedis|s__Clostridiales species incertae sedis [meta_mOTU_v25_12361]	1.71736	1.8604	0.253155	4.28978	0.0497794	0.647474	0.996314	0.666742	0.998258	1.79365
k__Bacteria|p__Firmicutes|c__Firmicutes class incertae sedis|o__Firmicutes order incertae sedis|f__Firmicutes fam. incertae sedis|g__Firmicutes gen. incertae sedis|s__Firmicutes species incertae sedis [meta_mOTU_v25_12261]	-0.364852	-0.325181	0.0869011	4.52327	0.0175875	0.522834	0.996243	0.550893	0.99826	-0.346146
k__Bacteria|p__Firmicutes|c__Clostridia|o__Clostridiales|f__Ruminococcaceae|g__Ruminococcus|s__Ruminococcus species incertae sedis [meta_mOTU_v25_13712]	-0.301808	-0.258365	0.204294	4.42928	0.0382988	0.52227	0.996193	0.530993	0.99826	-0.287486
k__Bacteria|p__Firmicutes|c__Clostridia|o__Clostridiales|f__Clostridiaceae|g__Clostridium|s__Clostridium sp. CAG:138 [meta_mOTU_v25_12233]	1.26127	2.07731	0.901518	6.25538	0.129656	0.445574	0.99608	0.44467	0.99826	1.54357
k__Bacteria|p__Firmicutes|c__Clostridia|o__Clostridiales|f__Eubacteriaceae|g__Eubacterium|s__uncultured Eubacterium sp. [meta_mOTU_v25_13063]	0.250201	0.204057	0.0448019	4.9035	0.00805171	0.5809	0.996239	0.607706	0.99826	0.229897
k__Bacteria|p__Tenericutes|c__Mollicutes|o__Acholeplasmatales|f__Acholeplasmataceae|g__Acholeplasma|s__Acholeplasma sp. CAG:878 [ref_mOTU_v25_07583]	-0.214088	-0.369973	-0.105704	4.69058	-0.0235603	0.572409	0.996373	0.514432	0.99826	-0.286468
k__Bacteria|p__Firmicutes|c__Clostridia|o__Clostridiales|f__Clostridiales fam. incertae sedis|g__Clostridiales gen. incertae sedis|s__Clostridiales species incertae sedis [meta_mOTU_v25_13415]	1.53816	2.49284	0.830285	5.80097	0.126882	0.511712	0.996184	0.482392	0.99826	1.94485
k__Bacteria|p__Firmicutes|c__Clostridia|o__Clostridiales|f__Clostridiales fam. incertae sedis|g__Clostridiales gen. incertae sedis|s__Clostridiales species incertae sedis [meta_mOTU_v25_13502]	0.0658755	0.539101	0.476612	5.70735	0.0656487	0.612651	0.996192	0.523496	0.99826	0.298337
k__Bacteria|p__Actinobacteria|c__Actinobacteria|o__Actinomycetales|f__Actinomycetaceae|g__Actinomyces|s__Actinomyces species incertae sedis [meta_mOTU_v25_13857]	-0.432322	-0.256415	0.100955	4.29112	0.0210077	0.547454	0.9963	0.555632	0.99826	-0.350365
k__Bacteria|p__Firmicutes|c__Bacilli|o__Lactobacillales|f__Streptococcaceae|g__Streptococcus|s__Streptococcus infantis [ref_mOTU_v25_00306]	-0.301676	-0.256223	0.073874	4.12812	0.0152792	0.462563	0.99606	0.497651	0.99826	-0.279173
k__Bacteria|p__Proteobacteria|c__Gammaproteobacteria|o__Pseudomonadales|f__Pseudomonadaceae|g__Pseudomonas|s__Pseudomonas fluorescens/lundensis [ref_mOTU_v25_00106]	-0.137781	-0.166341	0.0598053	4.92982	0.00770058	0.541151	0.996188	0.502065	0.99826	-0.154124
k__Bacteria|p__Firmicutes|c__Clostridia|o__Clostridiales|f__Clostridiaceae|g__Clostridium|s__Clostridium species incertae sedis [meta_mOTU_v25_13679]	-0.118273	-0.0145205	0.110407	5.04374	0.0205207	0.538776	0.996109	0.528851	0.998261	-0.0644756
k__Bacteria|p__Firmicutes|c__Clostridia|o__Clostridiales|f__Clostridiales fam. incertae sedis|g__Clostridiales gen. incertae sedis|s__Clostridiales species incertae sedis [meta_mOTU_v25_13497]	-0.491494	-0.419779	0.120464	4.29651	0.0237519	0.477149	0.996027	0.496164	0.998261	-0.446471
k__Bacteria|p__Firmicutes|c__Clostridia|o__Clostridiales|f__Clostridiales fam. incertae sedis|g__Clostridiales gen. incertae sedis|s__Clostridiales species incertae sedis [meta_mOTU_v25_13392]	-0.13274	0.014374	0.0994289	4.43794	0.0217059	0.52648	0.996223	0.570491	0.998262	-0.0768706
k__Bacteria|p__Firmicutes|c__Clostridia|o__Clostridiales|f__Clostridiales fam. incertae sedis|g__Clostridiales gen. incertae sedis|s__Clostridiales species incertae sedis [meta_mOTU_v25_14346]	0.170559	0.158065	-0.033201	4.53273	-0.00508747	0.567451	0.996182	0.569996	0.998262	0.167383
k__Bacteria|p__Firmicutes|c__Clostridia|o__Clostridiales|f__Ruminococcaceae|g__Anaeromassilibacillus|s__Anaeromassilibacillus sp. [ref_mOTU_v25_05237]	-0.271986	-0.238411	0.0283113	4.26274	0.00640961	0.501453	0.996288	0.464751	0.998262	-0.262221
k__Bacteria|p__Proteobacteria|c__Gammaproteobacteria|o__Gammaproteobacteria order [Vibrionales/Enterobacterales]|f__Gammaproteobacteria fam. [Enterobacteriaceae/Vibrionaceae]|g__Gammaproteobacteria gen. [Citrobacter/Vibrio]|s__Gammaproteobacteria sp. [ref_mOTU_v25_00103]	-0.293626	-0.453764	-0.202327	4.30959	-0.0374976	0.518937	0.995772	0.487263	0.998262	-0.361097
k__Bacteria|p__Firmicutes|c__Firmicutes class incertae sedis|o__Firmicutes order incertae sedis|f__Firmicutes fam. incertae sedis|g__Firmicutes gen. incertae sedis|s__Firmicutes bacterium CAG:313 [ref_mOTU_v25_07737]	-0.37111	-0.306019	0.105648	4.23805	0.0199293	0.522686	0.996047	0.543126	0.998262	-0.336594
k__Bacteria|p__Firmicutes|c__Bacilli|o__Lactobacillales|f__Streptococcaceae|g__Streptococcus|s__Streptococcus sobrinus [ref_mOTU_v25_01604]	-0.454656	-0.537145	-0.037721	4.15891	-0.00897515	0.513712	0.996169	0.517784	0.998265	-0.493886
k__Bacteria|p__Firmicutes|c__Bacilli|o__Bacillales|f__Paenibacillaceae|g__Paenibacillus|s__Paenibacillus borealis [ref_mOTU_v25_03363]	-0.418724	-0.390181	0.0413897	4.11052	0.00799969	0.4711	0.996153	0.475294	0.998265	-0.401853
k__Bacteria|p__Firmicutes|c__Bacilli|o__Lactobacillales|f__Enterococcaceae|g__Enterococcus|s__Enterococcus avium [ref_mOTU_v25_02620]	-0.151522	-0.490958	-0.366416	4.23016	-0.0679852	0.467853	0.99618	0.464314	0.998265	-0.327957
k__Bacteria|p__Firmicutes|c__Clostridia|o__Clostridiales|f__Peptostreptococcaceae|g__Terrisporobacter|s__Terrisporobacter othiniensis [ref_mOTU_v25_02187]	0.191206	-0.157687	-0.319978	4.32659	-0.0608815	0.452833	0.996141	0.501987	0.998265	0.0139186
k__Bacteria|p__Bacteroidetes|c__Bacteroidia|o__Bacteroidales|f__Rikenellaceae|g__Alistipes|s__Alistipes species incertae sedis [meta_mOTU_v25_13154]	-0.0352676	-0.0286294	-0.163844	5.33245	-0.0290226	0.590812	0.996138	0.54593	0.998265	-0.0344941
k__Bacteria|p__Actinobacteria|c__Actinobacteria|o__Micrococcales|f__Microbacteriaceae|g__Microbacterium|s__Microbacterium oxydans [ref_mOTU_v25_03018]	-0.370768	-0.45781	-0.0851628	4.19233	-0.0172828	0.488009	0.996116	0.455268	0.998265	-0.411521
k__Bacteria|p__Firmicutes|c__Clostridia|o__Clostridiales|f__Clostridiales fam. incertae sedis|g__Clostridiales gen. incertae sedis|s__Clostridiales species incertae sedis [meta_mOTU_v25_12458]	0.206414	0.0269263	-0.0540964	5.34666	-0.00663108	0.539116	0.996166	0.512062	0.998265	0.126071
k__Bacteria|p__Firmicutes|c__Clostridia|o__Clostridiales|f__Clostridiales fam. incertae sedis|g__Clostridiales gen. incertae sedis|s__Clostridiales species incertae sedis [meta_mOTU_v25_12832]	0.309995	0.64569	0.451075	5.10719	0.0770308	0.549129	0.996242	0.565784	0.998266	0.441649
k__Bacteria|p__Firmicutes|c__Clostridia|o__Clostridiales|f__Clostridiaceae|g__Clostridiaceae gen. incertae sedis|s__Clostridiaceae species incertae sedis [meta_mOTU_v25_12983]	0.949812	0.658021	-0.188797	4.35605	-0.0412958	0.528236	0.996084	0.532906	0.998266	0.795343
k__Bacteria|p__Proteobacteria|c__Betaproteobacteria|o__Burkholderiales|f__Sutterellaceae|g__Dakarella|s__Dakarella massiliensis [ref_mOTU_v25_03664]	-0.364871	-0.269096	0.122935	4.25157	0.021866	0.510877	0.996132	0.528135	0.998266	-0.319466
k__Bacteria|p__Firmicutes|c__Clostridia|o__Clostridiales|f__Ruminococcaceae|g__Phocea|s__Phocea massiliensis [ref_mOTU_v25_05236]	0.248114	-0.141361	-0.318759	4.22781	-0.0558596	0.505377	0.996154	0.528254	0.998266	0.0275888
k__Bacteria|p__Verrucomicrobia|c__Opitutae|o__Puniceicoccales|f__Puniceicoccaceae|g__Coraliomargarita|s__Coraliomargarita sp. CAG:312 [meta_mOTU_v25_13526]	-0.0503522	-0.194586	-0.0726489	4.65996	-0.013702	0.513539	0.996051	0.545892	0.998266	-0.119229
k__Bacteria|p__Firmicutes|c__Clostridia|o__Clostridiales|f__Christensenellaceae|g__Christensenella|s__Christensenella timonensis [ref_mOTU_v25_10040]	0.201139	0.0394411	-0.0661237	4.28667	-0.0136835	0.50189	0.996202	0.528694	0.998266	0.1211
k__Bacteria|p__Chloroflexi|c__Dehalococcoidia|o__Dehalococcoidales|f__Dehalococcoidales fam. incertae sedis|g__Dehalococcoidales gen. incertae sedis|s__Dehalococcoidales species incertae sedis [meta_mOTU_v25_12246]	-0.369692	-0.43827	-0.067298	4.49604	-0.0123381	0.504172	0.996219	0.522995	0.998266	-0.40088
k__Bacteria|p__Firmicutes|c__Clostridia|o__Clostridiales|f__Eubacteriaceae|g__Eubacterium|s__Eubacterium sp. CAG:202 [meta_mOTU_v25_12308]	0.020986	-0.240368	-0.434014	6.95147	-0.0542025	0.530763	0.996175	0.510144	0.998267	-0.106883
k__Bacteria|p__Actinobacteria|c__Coriobacteriia|o__Eggerthellales|f__Eggerthellaceae|g__Eggerthella|s__Eggerthella sp. [ref_mOTU_v25_03631]	-0.403813	-0.379077	0.0630923	4.29772	0.0133478	0.520646	0.996076	0.525293	0.998267	-0.396906
k__Bacteria|p__Firmicutes|c__Bacilli|o__Lactobacillales|f__Streptococcaceae|g__Streptococcus|s__Streptococcus sp. [ref_mOTU_v25_00900]	-0.393702	-0.394761	-0.00996295	4.17973	-0.00278968	0.506721	0.996273	0.522048	0.998267	-0.39399
k__Bacteria|p__Firmicutes|c__Bacilli|o__Lactobacillales|f__Enterococcaceae|g__Enterococcus|s__Enterococcus massiliensis [ref_mOTU_v25_08844]	-0.10263	-0.502812	-0.323467	4.00999	-0.0694615	0.470437	0.996109	0.452016	0.998267	-0.275656
k__Bacteria|p__Firmicutes|c__Firmicutes class incertae sedis|o__Firmicutes order incertae sedis|f__Firmicutes fam. incertae sedis|g__Firmicutes gen. incertae sedis|s__Firmicutes bacterium CAG:124 [ref_mOTU_v25_07729]	0.0189003	-0.39186	-0.471207	4.60256	-0.0864671	0.475318	0.996041	0.457632	0.998268	-0.215328
k__Bacteria|p__Firmicutes|c__Clostridia|o__Clostridiales|f__Ruminococcaceae|g__Ruminococcus|s__Ruminococcus species incertae sedis [meta_mOTU_v25_12362]	-0.360291	-0.41626	-0.0221847	4.31919	-0.00603595	0.551878	0.996209	0.547391	0.998269	-0.388659
k__Bacteria|p__Firmicutes|c__Clostridia|o__Clostridiales|f__Eubacteriaceae|g__Eubacterium|s__Eubacterium sp. [ref_mOTU_v25_02373]	0.611254	0.91521	0.166385	4.2161	0.0314093	0.513803	0.996186	0.523368	0.998269	0.765788
k__Bacteria|p__Actinobacteria|c__Coriobacteriia|o__Coriobacteriales|f__Coriobacteriaceae|g__Collinsella|s__Collinsella intestinalis [ref_mOTU_v25_06307]	-0.180182	-0.27677	-0.0225151	4.43883	-0.00484314	0.500354	0.996279	0.518483	0.99827	-0.227955
k__Bacteria|p__Firmicutes|c__Clostridia|o__Clostridiales|f__Lachnospiraceae|g__Oribacterium|s__Oribacterium sinus [ref_mOTU_v25_11576]	-0.370225	-0.438564	-0.0672516	4.18646	-0.0159393	0.514784	0.996117	0.518615	0.99827	-0.393876
k__Bacteria|p__Firmicutes|c__Clostridia|o__Clostridiales|f__Ruminococcaceae|g__Ruminococcaceae gen. incertae sedis|s__Ruminococcaceae species incertae sedis [meta_mOTU_v25_13471]	-0.305793	-0.300073	0.100206	4.4036	0.0174225	0.499933	0.996072	0.505227	0.99827	-0.302787
k__Bacteria|p__Firmicutes|c__Clostridia|o__Clostridiales|f__Clostridiales fam. incertae sedis|g__Clostridiales gen. incertae sedis|s__Clostridiales species incertae sedis [meta_mOTU_v25_12298]	-0.452362	-0.403863	-0.00640639	4.25197	-0.0015763	0.509835	0.996223	0.499908	0.998271	-0.426892
k__Bacteria|p__Bacteroidetes|c__Bacteroidia|o__Bacteroidales|f__Bacteroidaceae|g__Bacteroides|s__Bacteroides caccae [ref_mOTU_v25_03473]	3.03361	2.66975	-0.682514	6.36109	-0.104696	0.616678	0.996215	0.609447	0.998271	2.8051
k__Bacteria|p__Firmicutes|c__Bacilli|o__Bacillales|f__Bacillaceae|g__Bacillaceae gen. [Psychrobacillus/Bacillus]|s__Bacillaceae sp. [ref_mOTU_v25_04787]	-0.437161	-0.40723	-0.0725581	4.16936	-0.0139005	0.521635	0.996107	0.516997	0.998271	-0.421937
k__Bacteria|p__Firmicutes|c__Firmicutes class incertae sedis|o__Firmicutes order incertae sedis|f__Firmicutes fam. incertae sedis|g__Firmicutes gen. incertae sedis|s__Firmicutes bacterium CAG:460 [ref_mOTU_v25_07741]	-0.184491	-0.283527	-0.110795	4.79419	-0.0223818	0.505605	0.996146	0.505945	0.998271	-0.228822
k__Bacteria|p__Firmicutes|c__Clostridia|o__Clostridiales|f__Clostridiaceae|g__Clostridium|s__Clostridium species incertae sedis [meta_mOTU_v25_12696]	0.00416903	0.841364	1.1181	4.96448	0.202747	0.330235	0.995497	0.313822	0.998272	0.370783
k__Bacteria|p__Firmicutes|c__Clostridia|o__Clostridiales|f__Oscillospiraceae|g__Oscillibacter|s__Oscillibacter sp. 57_20 [meta_mOTU_v25_12282]	0.440538	1.09691	0.790124	4.29327	0.161288	0.434356	0.996364	0.415244	0.998272	0.754635
k__Bacteria|p__Firmicutes|c__Clostridia|o__Clostridiales|f__Clostridiaceae|g__Clostridium|s__uncultured Clostridium sp. [ref_mOTU_v25_11606]	1.1039	1.75595	0.712485	4.02897	0.147964	0.474161	0.996022	0.435646	0.998272	1.41619
k__Bacteria|p__Firmicutes|c__Clostridia|o__Clostridiales|f__Clostridiales fam. incertae sedis|g__Clostridiales gen. incertae sedis|s__Clostridiales species incertae sedis [meta_mOTU_v25_12554]	2.23752	1.74028	-0.618155	3.54629	-0.143432	0.436073	0.996044	0.393752	0.998272	2.01506
k__Bacteria|p__Bacteroidetes|c__Bacteroidia|o__Bacteroidales|f__Prevotellaceae|g__Prevotella|s__Prevotella sp. CAG:279 [meta_mOTU_v25_12279]	-0.162027	-0.313852	-0.193209	4.91516	-0.0399513	0.506166	0.996093	0.501127	0.998272	-0.240362
k__Bacteria|p__Firmicutes|c__Clostridia|o__Clostridiales|f__Clostridiaceae|g__Clostridium|s__Clostridium perfringens [ref_mOTU_v25_01606]	-0.250584	-0.334182	-0.199276	4.34048	-0.0349271	0.507509	0.996095	0.4998	0.998272	-0.282049
k__Bacteria|p__Proteobacteria|c__Alphaproteobacteria|o__Rhizobiales|f__Bradyrhizobiaceae|g__Bradyrhizobium|s__Bradyrhizobium sp. [ref_mOTU_v25_05435]	-0.352087	-0.589777	-0.184887	4.20832	-0.0323716	0.458533	0.996191	0.470632	0.998272	-0.491742
k__Bacteria|p__Actinobacteria|c__Coriobacteriia|o__Coriobacteriales|f__Atopobiaceae|g__Atopobium|s__Atopobium rimae [ref_mOTU_v25_04230]	0.0127208	0.0340665	-0.0380697	4.45117	-0.00692022	0.503247	0.996058	0.502833	0.998272	0.0178547
k__Bacteria|p__Firmicutes|c__Firmicutes class incertae sedis|o__Firmicutes order incertae sedis|f__Firmicutes fam. incertae sedis|g__Firmicutes gen. incertae sedis|s__Firmicutes bacterium [ref_mOTU_v25_00858]	-0.329212	-0.504536	-0.201704	4.11238	-0.0374307	0.467319	0.996108	0.488064	0.998272	-0.42241
k__Bacteria|p__Firmicutes|c__Bacilli|o__Lactobacillales|f__Lactobacillaceae|g__Lactobacillus|s__Lactobacillus sunkii [ref_mOTU_v25_04414]	-0.27751	-0.362587	-0.198548	4.40944	-0.0393332	0.56287	0.996101	0.535801	0.998272	-0.320064
k__Bacteria|p__Firmicutes|c__Firmicutes class incertae sedis|o__Firmicutes order incertae sedis|f__Firmicutes fam. incertae sedis|g__Firmicutes gen. incertae sedis|s__Firmicutes bacterium CAG:170 [ref_mOTU_v25_07733]	0.0789516	-0.0983536	-0.215564	4.40761	-0.0386206	0.530886	0.99615	0.54133	0.998272	-0.0162223
k__Bacteria|p__Firmicutes|c__Clostridia|o__Clostridiales|f__Clostridiales fam. incertae sedis|g__Clostridiales gen. incertae sedis|s__Clostridiales species incertae sedis [meta_mOTU_v25_12304]	-0.413858	-0.272925	0.122458	4.10399	0.0279532	0.501619	0.996149	0.466996	0.998272	-0.353336
k__Bacteria|p__Firmicutes|c__Clostridia|o__Clostridiales|f__Clostridiaceae|g__Clostridium|s__Clostridium species incertae sedis [meta_mOTU_v25_12597]	-0.173118	-0.299898	-0.210863	4.78084	-0.0342255	0.578597	0.996345	0.546773	0.998273	-0.226325
k__Bacteria|p__Firmicutes|c__Clostridia|o__Clostridiales|f__Clostridiales fam. incertae sedis|g__Clostridiales gen. incertae sedis|s__Clostridiales species incertae sedis [meta_mOTU_v25_13168]	3.19285	5.76365	0.639359	6.8743	0.0852482	0.522862	0.99614	0.593564	0.998273	4.42823
k__Bacteria|p__Firmicutes|c__Erysipelotrichia|o__Erysipelotrichales|f__Erysipelotrichaceae|g__Erysipelotrichaceae gen. incertae sedis|s__Erysipelotrichaceae bacterium 3_1_53 [ref_mOTU_v25_02744]	-0.198522	-0.125086	0.13943	4.70749	0.0240499	0.521582	0.99609	0.510176	0.998273	-0.159144
k__Bacteria|p__Proteobacteria|c__Gammaproteobacteria|o__Pasteurellales|f__Pasteurellaceae|g__Haemophilus|s__Haemophilus sputorum [ref_mOTU_v25_01100]	-0.561291	-0.375315	0.113015	4.19534	0.0205258	0.47593	0.996167	0.483849	0.998273	-0.461005
k__Bacteria|p__Firmicutes|c__Clostridia|o__Clostridiales|f__Clostridiales fam. [Clostridiaceae/Ruminococcaceae]|g__Clostridiales gen. [Clostridium/Flavonifractor]|s__Clostridiales sp. [ref_mOTU_v25_02968]	1.71036	1.44738	-0.0923241	4.00652	-0.0238704	0.571394	0.996134	0.639101	0.998274	1.57986
k__Bacteria|p__Firmicutes|c__Clostridia|o__Clostridiales|f__Clostridiales fam. incertae sedis|g__Clostridiales gen. incertae sedis|s__Clostridiales species incertae sedis [meta_mOTU_v25_14500]	-0.361743	-0.46853	-0.169794	4.27772	-0.0339405	0.527969	0.996068	0.551607	0.998274	-0.412718
k__Bacteria|p__Actinobacteria|c__Actinobacteria|o__Bifidobacteriales|f__Bifidobacteriaceae|g__Bifidobacterium|s__Bifidobacterium pseudocatenulatum [ref_mOTU_v25_02700]	0.737295	1.9317	1.0634	7.49676	0.13309	0.508959	0.996059	0.435731	0.998274	1.25526
k__Bacteria|p__Actinobacteria|c__Coriobacteriia|o__Coriobacteriales|f__Atopobiaceae|g__Atopobium|s__Atopobium parvulum [ref_mOTU_v25_02950]	-0.462708	-0.370086	0.11801	4.191	0.020637	0.49704	0.996135	0.541822	0.998274	-0.411902
k__Bacteria|p__Firmicutes|c__Clostridia|o__Clostridiales|f__Clostridiaceae|g__Clostridium|s__Clostridium species incertae sedis [meta_mOTU_v25_12399]	1.64431	3.06034	0.658054	7.45827	0.0822699	0.557136	0.996132	0.607675	0.998275	2.08927
k__Bacteria|p__Firmicutes|c__Erysipelotrichia|o__Erysipelotrichales|f__Erysipelotrichaceae|g__Massiliomicrobiota|s__Massiliomicrobiota species incertae sedis [meta_mOTU_v25_13965]	1.21308	1.56128	0.335205	4.69847	0.0634586	0.579204	0.9962	0.58625	0.998275	1.40278
k__Bacteria|p__Firmicutes|c__Clostridia|o__Clostridiales|f__Clostridiales fam. incertae sedis|g__Clostridiales gen. incertae sedis|s__Clostridiales species incertae sedis [meta_mOTU_v25_12786]	2.44755	3.09472	0.661387	4.67504	0.128844	0.46125	0.996118	0.401539	0.998275	2.68379
k__Bacteria|p__Firmicutes|c__Clostridia|o__Clostridiales|f__Clostridiales fam. incertae sedis|g__Clostridiales gen. incertae sedis|s__Clostridiales species incertae sedis [meta_mOTU_v25_12265]	3.55729	4.29169	0.770991	5.73216	0.123273	0.579244	0.996075	0.465031	0.998275	3.83726
k__Bacteria|p__Firmicutes|c__Clostridia|o__Clostridiales|f__Clostridiales fam. incertae sedis|g__Clostridiales gen. incertae sedis|s__Clostridiales species incertae sedis [meta_mOTU_v25_12307]	1.89227	1.25048	-0.583087	4.92844	-0.10732	0.560851	0.996079	0.531156	0.998275	1.53155
k__Bacteria|p__Bacteroidetes|c__Bacteroidia|o__Bacteroidales|f__Tannerellaceae|g__Parabacteroides|s__Parabacteroides merdae [ref_mOTU_v25_05401]	1.90773	1.20647	-0.737481	7.04331	-0.107198	0.514871	0.996068	0.520015	0.998275	1.56705
k__Bacteria|p__Bacteroidetes|c__Bacteroidia|o__Bacteroidales|f__Rikenellaceae|g__Alistipes|s__Alistipes shahii [ref_mOTU_v25_01014]	6.38106	5.54561	0.42469	6.74191	0.063451	0.715264	0.996248	0.670356	0.998275	6.1367
k__Bacteria|p__Actinobacteria|c__Actinobacteria|o__Micrococcales|f__Cellulomonadaceae|g__Oerskovia|s__Oerskovia enterophila [ref_mOTU_v25_05261]	-0.235154	-0.39822	-0.296641	4.73312	-0.0532988	0.422448	0.996193	0.466717	0.998275	-0.315012
k__Bacteria|p__Firmicutes|c__Firmicutes class incertae sedis|o__Firmicutes order incertae sedis|f__Firmicutes fam. incertae sedis|g__Firmicutes gen. incertae sedis|s__Firmicutes species incertae sedis [meta_mOTU_v25_12744]	1.5478	2.05974	0.415504	8.96726	0.0460515	0.62517	0.996256	0.634396	0.998275	1.786
k__Archaea|p__Euryarchaeota|c__Methanobacteria|o__Methanobacteriales|f__Methanobacteriaceae|g__Methanobrevibacter|s__Methanobrevibacter smithii [ref_mOTU_v25_03695]	1.13002	1.27217	-0.313201	8.68819	-0.0363003	0.633892	0.996336	0.64408	0.998275	1.20648
k__Bacteria|p__Firmicutes|c__Clostridia|o__Clostridiales|f__Clostridiales fam. incertae sedis|g__Clostridiales gen. incertae sedis|s__Clostridiales species incertae sedis [meta_mOTU_v25_12404]	-0.317051	-0.550453	-0.173661	4.40385	-0.0342488	0.495156	0.996233	0.491496	0.998275	-0.438636
k__Bacteria|p__Bacteroidetes|c__Bacteroidia|o__Bacteroidales|f__Bacteroidaceae|g__Bacteroides|s__Bacteroides rodentium/uniformis [ref_mOTU_v25_00855]	9.80346	9.3612	-0.14986	3.47244	-0.0316473	0.843505	0.996451	0.756993	0.998275	9.56547
k__Bacteria|p__Actinobacteria|c__Coriobacteriia|o__Coriobacteriales|f__Atopobiaceae|g__Libanicoccus|s__Libanicoccus massiliensis [meta_mOTU_v25_12502]	-0.317999	-0.325116	0.0885757	4.62122	0.0147367	0.54104	0.996331	0.522914	0.998276	-0.322873
k__Bacteria|p__Actinobacteria|c__Actinobacteria|o__Actinomycetales|f__Actinomycetaceae|g__Actinomyces|s__Actinomyces naeslundii [ref_mOTU_v25_02018]	1.57335	1.89844	0.366135	3.28785	0.090556	0.508166	0.996073	0.517968	0.998276	1.70631
k__Bacteria|p__Firmicutes|c__Clostridia|o__Clostridiales|f__Clostridiales fam. incertae sedis|g__Clostridiales gen. incertae sedis|s__Clostridiales species incertae sedis [meta_mOTU_v25_13486]	0.368341	0.246653	-0.243991	7.01834	-0.034542	0.608914	0.996188	0.585944	0.998276	0.312945
k__Bacteria|p__Firmicutes|c__Clostridia|o__Clostridiales|f__Clostridiales fam. incertae sedis|g__Clostridiales gen. incertae sedis|s__Clostridiales species incertae sedis [meta_mOTU_v25_12776]	1.5692	0.786001	-0.620239	4.2618	-0.13112	0.434105	0.996039	0.433615	0.998276	1.19294
k__Bacteria|p__Actinobacteria|c__Actinobacteria|o__Propionibacteriales|f__Propionibacteriaceae|g__Pseudopropionibacterium|s__Pseudopropionibacterium propionicum [meta_mOTU_v25_13984]	-0.0676645	-0.239687	-0.291409	4.45198	-0.0572998	0.549087	0.996297	0.543384	0.998277	-0.153869
k__Bacteria|p__Firmicutes|c__Clostridia|o__Clostridiales|f__Clostridiaceae|g__Clostridium|s__uncultured Clostridium sp. [ref_mOTU_v25_11611]	0.926699	0.354745	-0.551536	3.93871	-0.11477	0.449354	0.996306	0.412753	0.998277	0.637007
k__Bacteria|p__Firmicutes|c__Bacilli|o__Lactobacillales|f__Carnobacteriaceae|g__Granulicatella|s__Granulicatella adiacens [ref_mOTU_v25_04782]	-0.0494144	0.143639	0.0527493	4.27282	0.0124384	0.461919	0.996119	0.477688	0.998277	0.0492748
k__Bacteria|p__Firmicutes|c__Firmicutes class incertae sedis|o__Firmicutes order incertae sedis|f__Firmicutes fam. incertae sedis|g__Firmicutes gen. incertae sedis|s__Firmicutes bacterium CAG:145 [ref_mOTU_v25_07732]	0.499831	0.432643	-0.0748691	4.68675	-0.0108515	0.555594	0.99618	0.595777	0.998277	0.464001
k__Bacteria|p__Firmicutes|c__Clostridia|o__Clostridiales|f__Lachnospiraceae|g__Blautia|s__Blautia sp. YL58 [ref_mOTU_v25_02153]	-0.37112	-0.387091	-0.0391659	4.23894	-0.00765122	0.473494	0.996146	0.499988	0.998277	-0.375941
k__Bacteria|p__Actinobacteria|c__Coriobacteriia|o__Eggerthellales|f__Eggerthellaceae|g__Eggerthella|s__Eggerthella lenta [ref_mOTU_v25_00719]	4.33974	4.58285	0.272076	4.12172	0.0561528	0.712536	0.996327	0.720632	0.998278	4.48687
k__Bacteria|p__Firmicutes|c__Clostridia|o__Clostridiales|f__Clostridiales fam. [Lachnospiraceae/Clostridiaceae]|g__Clostridiales gen. [Clostridium/Coprococcus]|s__Clostridiales sp. [ref_mOTU_v25_03605]	0.619663	1.14555	0.918742	7.13516	0.132595	0.45094	0.996126	0.505119	0.998278	0.874172
k__Bacteria|p__Firmicutes|c__Clostridia|o__Clostridiales|f__Lachnospiraceae|g__Coprococcus|s__Coprococcus eutactus [ref_mOTU_v25_02378]	0.516296	0.406448	-0.172982	5.52668	-0.029459	0.571797	0.996213	0.612696	0.998278	0.476245
k__Bacteria|p__Proteobacteria|c__Gammaproteobacteria|o__Gammaproteobacteria order [Pasteurellales/Pseudomonadales]|f__Gammaproteobacteria fam. [Pseudomonadaceae/Pasteurellaceae]|g__Gammaproteobacteria gen. [Testudinibacter/Pseudomonas]|s__Gammaproteobacteria sp. [ref_mOTU_v25_00111]	-0.284186	-0.228047	0.2073	4.31677	0.0393679	0.505502	0.995947	0.516592	0.998278	-0.251759
k__Bacteria|p__Firmicutes|c__Clostridia|o__Clostridiales|f__Clostridiaceae|g__Clostridium|s__Clostridium species incertae sedis [meta_mOTU_v25_12854]	-0.377389	-0.236836	0.00452678	4.86006	0.000699194	0.572648	0.996205	0.519806	0.998278	-0.327206
k__Bacteria|p__Firmicutes|c__Bacilli|o__Lactobacillales|f__Lactobacillaceae|g__Lactobacillus|s__Lactobacillus fuchuensis [ref_mOTU_v25_04384]	-0.539929	-0.495028	0.00330404	4.54749	0.00115022	0.477966	0.996043	0.5058	0.998279	-0.519228
k__Bacteria|p__Firmicutes|c__Clostridia|o__Clostridiales|f__Eubacteriaceae|g__Eubacterium|s__Eubacterium ramulus [ref_mOTU_v25_03570]	1.78728	2.44468	0.746202	4.89921	0.132318	0.520338	0.996142	0.452276	0.998279	2.12647
k__Bacteria|p__Firmicutes|c__Bacilli|o__Lactobacillales|f__Streptococcaceae|g__Streptococcus|s__Streptococcus sp. [ref_mOTU_v25_00282]	-0.0118712	0.672939	0.47907	4.15511	0.101045	0.453012	0.996132	0.444723	0.998279	0.329623
k__Bacteria|p__Firmicutes|c__Bacilli|o__Lactobacillales|f__Lactobacillaceae|g__Lactobacillus|s__Lactobacillus rhamnosus [ref_mOTU_v25_00710]	-0.0945437	0.159592	0.22394	4.55871	0.0454701	0.550042	0.996072	0.542521	0.998279	0.0244849
k__Bacteria|p__Firmicutes|c__Clostridia|o__Clostridiales|f__Clostridiales fam. incertae sedis|g__Clostridiales gen. incertae sedis|s__Clostridiales species incertae sedis [meta_mOTU_v25_12252]	1.4392	2.65531	1.06864	6.17835	0.153735	0.558226	0.996125	0.481749	0.998279	2.08404
k__Bacteria|p__Firmicutes|c__Negativicutes|o__Veillonellales|f__Veillonellaceae|g__Megasphaera|s__Megasphaera micronuciformis [ref_mOTU_v25_11823]	-0.356147	-0.445424	-0.0966101	4.19452	-0.0199576	0.497491	0.996091	0.468987	0.998279	-0.410423
k__Bacteria|p__Firmicutes|c__Clostridia|o__Clostridiales|f__Clostridiales fam. incertae sedis|g__Clostridiales gen. incertae sedis|s__Clostridiales species incertae sedis [meta_mOTU_v25_13976]	0.380958	0.321643	-0.191238	4.90445	-0.0413103	0.531143	0.996173	0.537845	0.998279	0.363308
k__Bacteria|p__Proteobacteria|c__Alphaproteobacteria|o__Rhizobiales|f__Phyllobacteriaceae|g__Aminobacter|s__Aminobacter sp. J41 [ref_mOTU_v25_12141]	-0.354706	-0.561038	-0.234454	4.20926	-0.0485225	0.478269	0.996245	0.471023	0.998279	-0.458725
k__Bacteria|p__Firmicutes|c__Clostridia|o__Clostridiales|f__Clostridiaceae|g__Clostridium|s__Clostridium sp. CAG:451 [meta_mOTU_v25_12813]	-0.349166	-0.341163	-0.0156974	4.60891	-0.00347053	0.502335	0.996113	0.50101	0.998279	-0.345047
k__Bacteria|p__Actinobacteria|c__Coriobacteriia|o__Coriobacteriales|f__Atopobiaceae|g__Olsenella|s__Olsenella uli [ref_mOTU_v25_02951]	-0.142473	-0.0816073	0.164439	4.28618	0.0372783	0.551312	0.99549	0.526313	0.99828	-0.112051
k__Bacteria|p__Firmicutes|c__Bacilli|o__Lactobacillales|f__Lactobacillaceae|g__Lactobacillus|s__Lactobacillus sp. [ref_mOTU_v25_04388]	-0.281313	-0.288901	0.200928	4.30924	0.0362466	0.498142	0.996221	0.503739	0.99828	-0.286852
k__Bacteria|p__Firmicutes|c__Clostridia|o__Clostridiales|f__Clostridiaceae|g__Clostridium|s__Clostridium sp. Marseille-P2538 [ref_mOTU_v25_05865]	-0.489986	-0.431448	0.10668	4.18505	0.023345	0.477364	0.99606	0.502836	0.99828	-0.460094
k__Bacteria|p__Firmicutes|c__Clostridia|o__Clostridiales|f__Clostridiales fam. incertae sedis|g__Clostridiales gen. incertae sedis|s__Clostridiales bacterium [ref_mOTU_v25_03447]	0.0577212	-0.626092	-0.562083	4.08418	-0.124334	0.4141	0.996162	0.408108	0.99828	-0.265312
k__Bacteria|p__Firmicutes|c__Firmicutes class incertae sedis|o__Firmicutes order incertae sedis|f__Firmicutes fam. incertae sedis|g__Firmicutes gen. incertae sedis|s__Firmicutes bacterium CAG:137 [ref_mOTU_v25_07731]	0.491821	0.299842	-0.231753	4.4263	-0.0457561	0.533029	0.996054	0.532141	0.99828	0.387247
k__Bacteria|p__Proteobacteria|c__Deltaproteobacteria|o__Desulfovibrionales|f__Desulfovibrionaceae|g__Desulfovibrio|s__Desulfovibrio desulfuricans [ref_mOTU_v25_06346]	-0.280299	-0.475743	-0.148375	4.24252	-0.0322146	0.504594	0.996061	0.504519	0.99828	-0.383747
k__Bacteria|p__Firmicutes|c__Firmicutes class incertae sedis|o__Firmicutes order incertae sedis|f__Firmicutes fam. incertae sedis|g__Firmicutes gen. incertae sedis|s__Firmicutes bacterium CAG:272 [ref_mOTU_v25_07736]	0.106835	-0.308067	-0.248978	4.54038	-0.0468122	0.543748	0.996185	0.510593	0.99828	-0.0707141
k__Bacteria|p__Firmicutes|c__Clostridia|o__Clostridiales|f__Clostridiales Family XIII. Incertae Sedis|g__Clostridiales Family XIII. Incertae Sedis gen. incertae sedis|s__Clostridiales Family XIII. Incertae Sedis species incertae sedis [meta_mOTU_v25_12844]	-0.356866	-0.0155456	0.506068	4.93521	0.0852634	0.459884	0.996171	0.486403	0.99828	-0.205434
k__Bacteria|p__Actinobacteria|c__Actinobacteria|o__Corynebacteriales|f__Corynebacteriaceae|g__Corynebacterium|s__Corynebacterium durum [ref_mOTU_v25_06543]	1.57761	1.69109	0.129035	3.61924	0.0308758	0.526796	0.996166	0.57441	0.99828	1.63707
k__Bacteria|p__Synergistetes|c__Synergistia|o__Synergistales|f__Synergistaceae|g__Cloacibacillus|s__Cloacibacillus porcorum [ref_mOTU_v25_07330]	-0.0581154	0.000658586	-0.0189865	4.54373	-0.00263317	0.531237	0.996123	0.558491	0.99828	-0.0285604
k__Bacteria|p__Firmicutes|c__Clostridia|o__Clostridiales|f__Clostridiaceae|g__Lactonifactor|s__Lactonifactor longoviformis [ref_mOTU_v25_06928]	0.476844	0.24649	-0.0954169	4.49687	-0.0179018	0.53601	0.996166	0.551105	0.998281	0.356343
k__Bacteria|p__Proteobacteria|c__Gammaproteobacteria|o__Pseudomonadales|f__Pseudomonadaceae|g__Pseudomonas|s__Pseudomonas versuta/fragi [ref_mOTU_v25_00112]	-0.238272	0.0254079	0.42813	4.56416	0.0813615	0.490621	0.996048	0.49812	0.998281	-0.130056
k__Bacteria|p__Firmicutes|c__Firmicutes class incertae sedis|o__Firmicutes order incertae sedis|f__Firmicutes fam. incertae sedis|g__Firmicutes gen. incertae sedis|s__Firmicutes species incertae sedis [meta_mOTU_v25_12769]	-0.416419	-0.438419	-0.0322488	4.17913	-0.00604202	0.523022	0.996127	0.521832	0.998281	-0.426902
k__Bacteria|p__Actinobacteria|c__Actinobacteria|o__Propionibacteriales|f__Nocardioidaceae|g__Nocardioides|s__Nocardioides alkalitolerans [ref_mOTU_v25_06978]	-0.383308	-0.552858	-0.154995	4.3546	-0.0334599	0.476851	0.995252	0.502349	0.998281	-0.46014
k__Bacteria|p__Firmicutes|c__Firmicutes class incertae sedis|o__Firmicutes order incertae sedis|f__Firmicutes fam. incertae sedis|g__Firmicutes gen. incertae sedis|s__Firmicutes species incertae sedis [meta_mOTU_v25_12480]	-0.211118	-0.304659	-0.108133	4.42462	-0.0226582	0.487693	0.996208	0.469434	0.998281	-0.255468
k__Bacteria|p__Firmicutes|c__Erysipelotrichia|o__Erysipelotrichales|f__Erysipelotrichaceae|g__Merdibacter|s__Merdibacter massiliensis [ref_mOTU_v25_10253]	0.534874	0.485455	-0.0708275	4.83986	-0.0133669	0.567999	0.996231	0.606407	0.998281	0.512848
k__Bacteria|p__Actinobacteria|c__Coriobacteriia|o__Eggerthellales|f__Eggerthellaceae|g__Eggerthella|s__Eggerthella sp. CAG:368 [ref_mOTU_v25_07671]	-0.400447	-0.336568	0.0995501	4.12229	0.0198863	0.522496	0.996096	0.543082	0.998281	-0.358996
k__Bacteria|p__Firmicutes|c__Clostridia|o__Clostridiales|f__Lachnospiraceae|g__Blautia|s__Blautia producta [ref_mOTU_v25_02152]	0.319211	0.15953	-0.174518	5.60687	-0.0259504	0.586781	0.996126	0.598614	0.998281	0.226912
k__Bacteria|p__Proteobacteria|c__Gammaproteobacteria|o__Pseudomonadales|f__Moraxellaceae|g__Acinetobacter|s__Acinetobacter guillouiae [ref_mOTU_v25_00947]	-0.258023	-0.562225	-0.380444	4.50041	-0.0687377	0.454108	0.996139	0.44019	0.998282	-0.409879
k__Bacteria|p__Firmicutes|c__Bacilli|o__Bacillales|f__Paenibacillaceae|g__Paenibacillus|s__Paenibacillus amylolyticus/xylanexedens [ref_mOTU_v25_03357]	-0.373038	-0.543207	-0.204363	4.29965	-0.0340858	0.468214	0.996107	0.489998	0.998282	-0.463667
k__Bacteria|p__Actinobacteria|c__Actinobacteria|o__Corynebacteriales|f__Corynebacteriaceae|g__Corynebacterium|s__Corynebacterium pseudodiphtheriticum [ref_mOTU_v25_02202]	-0.400224	-0.376531	0.0386892	4.20802	0.0087959	0.501692	0.996162	0.473155	0.998282	-0.391876
k__Bacteria|p__Synergistetes|c__Synergistia|o__Synergistales|f__Synergistaceae|g__Synergistes|s__Synergistes sp. 3_1_syn1 [ref_mOTU_v25_11256]	0.0737425	0.122253	0.0870584	4.52475	0.0162557	0.57138	0.996188	0.594466	0.998282	0.095699
k__Bacteria|p__Tenericutes|c__Mollicutes|o__Mycoplasmatales|f__Mycoplasmataceae|g__Mycoplasma|s__Mycoplasma sp. CAG:776 [meta_mOTU_v25_12848]	-0.159245	-0.339044	-0.0326832	5.05929	-0.00526881	0.509729	0.996224	0.500229	0.998282	-0.2367
k__Bacteria|p__Firmicutes|c__Clostridia|o__Clostridiales|f__Clostridiales fam. incertae sedis|g__Clostridiales gen. incertae sedis|s__Clostridiales species incertae sedis [meta_mOTU_v25_13176]	0.0802729	0.290118	0.204432	4.92085	0.0369309	0.540083	0.996296	0.572152	0.998282	0.1869
k__Bacteria|p__Firmicutes|c__Clostridia|o__Clostridiales|f__Clostridiales fam. incertae sedis|g__Clostridiales gen. incertae sedis|s__Clostridiales species incertae sedis [meta_mOTU_v25_13012]	1.12168	1.15689	0.129624	5.41651	0.0212128	0.672511	0.996338	0.682116	0.998283	1.13882
k__Bacteria|p__Bacteroidetes|c__Bacteroidia|o__Bacteroidales|f__Bacteroidaceae|g__Bacteroides|s__Bacteroides plebeius [ref_mOTU_v25_05069]	0.500931	0.19019	-0.344311	6.80307	-0.0501038	0.593961	0.99613	0.582917	0.998283	0.334536
k__Bacteria|p__Firmicutes|c__Bacilli|o__Lactobacillales|f__Streptococcaceae|g__Lactococcus|s__Lactococcus lactis [ref_mOTU_v25_01301]	1.27768	1.66556	0.420056	4.65626	0.0805292	0.553544	0.996247	0.547184	0.998283	1.46848
k__Bacteria|p__Firmicutes|c__Clostridia|o__Clostridiales|f__Clostridiales fam. incertae sedis|g__Clostridiales gen. incertae sedis|s__Clostridiales species incertae sedis [meta_mOTU_v25_12251]	0.636778	0.461529	-0.316294	5.05808	-0.0564541	0.502844	0.996141	0.536404	0.998284	0.528965
k__Bacteria|p__Proteobacteria|c__Betaproteobacteria|o__Burkholderiales|f__Sutterellaceae|g__Sutterella|s__Sutterella sp. CAG:521 [meta_mOTU_v25_13627]	-0.320747	-0.389545	0.0045673	4.67924	0.000969803	0.550449	0.996219	0.538274	0.998284	-0.350604
k__Bacteria|p__Firmicutes|c__Clostridia|o__Clostridiales|f__Clostridiales fam. incertae sedis|g__Clostridiales gen. incertae sedis|s__Clostridiales species incertae sedis [meta_mOTU_v25_14320]	-0.0839148	-0.147683	-0.144103	4.55011	-0.0219032	0.565826	0.99621	0.536597	0.998284	-0.123534
k__Bacteria|p__Firmicutes|c__Clostridia|o__Clostridiales|f__Clostridiales fam. incertae sedis|g__Clostridiales gen. incertae sedis|s__Clostridiales species incertae sedis [meta_mOTU_v25_12256]	0.19763	0.544037	0.699159	5.41107	0.122364	0.467837	0.996118	0.508791	0.998284	0.386982
k__Bacteria|p__Firmicutes|c__Clostridia|o__Clostridiales|f__Clostridiales fam. incertae sedis|g__Intestinimonas|s__Intestinimonas massiliensis [ref_mOTU_v25_02970]	0.628186	0.804161	0.179371	4.50277	0.0276359	0.564924	0.996132	0.579763	0.998285	0.716642
k__Bacteria|p__Firmicutes|c__Clostridia|o__Clostridiales|f__Lachnospiraceae|g__Lachnospira|s__Lachnospira sp. [ref_mOTU_v25_05263]	0.31647	0.86476	0.409887	4.18549	0.0798769	0.495959	0.996106	0.511882	0.998285	0.589716
k__Bacteria|p__Actinobacteria|c__Actinobacteria|o__Micrococcales|f__Micrococcaceae|g__Rothia|s__Rothia kristinae [ref_mOTU_v25_00968]	-0.536259	-0.492931	0.0535428	4.19893	0.00976642	0.539797	0.996094	0.568388	0.998285	-0.515944
k__Bacteria|p__Firmicutes|c__Firmicutes class incertae sedis|o__Firmicutes order incertae sedis|f__Firmicutes fam. incertae sedis|g__Firmicutes gen. incertae sedis|s__Firmicutes bacterium ASF500 [ref_mOTU_v25_08057]	-0.14199	0.0451924	0.240883	3.99914	0.0468805	0.486279	0.9962	0.479358	0.998285	-0.0394544
k__Bacteria|p__Firmicutes|c__Clostridia|o__Clostridiales|f__Ruminococcaceae|g__Flavonifractor|s__Flavonifractor plautii [ref_mOTU_v25_05238]	1.57289	1.42995	0.0729949	3.86174	0.0180831	0.575903	0.99611	0.631927	0.998286	1.50721
k__Bacteria|p__Proteobacteria|c__Gammaproteobacteria|o__Pseudomonadales|f__Pseudomonadaceae|g__Pseudomonas|s__Pseudomonas fluorescens/putida [ref_mOTU_v25_00170]	-0.489453	-0.506853	0.0204504	4.54007	0.00273695	0.509614	0.996037	0.500091	0.998286	-0.494249
k__Archaea|p__Euryarchaeota|c__Methanobacteria|o__Methanobacteriales|f__Methanobacteriaceae|g__Methanosphaera|s__Methanosphaera stadtmanae [ref_mOTU_v25_05938]	-0.253582	-0.236439	0.143866	4.86916	0.0234699	0.531775	0.996253	0.515283	0.998286	-0.246233
k__Bacteria|p__Firmicutes|c__Clostridia|o__Clostridiales|f__Clostridiales fam. incertae sedis|g__Clostridiales gen. incertae sedis|s__Clostridiales species incertae sedis [meta_mOTU_v25_12917]	-0.407657	-0.407955	-0.0370191	4.97573	-0.00565498	0.561878	0.996162	0.555956	0.998286	-0.407657
k__Bacteria|p__Firmicutes|c__Bacilli|o__Bacillales|f__Planococcaceae|g__Sporosarcina|s__Sporosarcina sp. ZBG7A [ref_mOTU_v25_04225]	-0.556666	-0.432993	0.150683	4.48033	0.0294106	0.543059	0.99626	0.544502	0.998287	-0.509415
k__Bacteria|p__Proteobacteria|c__Gammaproteobacteria|o__Xanthomonadales|f__Xanthomonadaceae|g__Stenotrophomonas|s__Stenotrophomonas maltophilia [ref_mOTU_v25_11129]	-0.366333	-0.519074	-0.150212	4.20433	-0.0289972	0.528816	0.996142	0.530778	0.998287	-0.429543
k__Bacteria|p__Bacteroidetes|c__Bacteroidia|o__Bacteroidales|f__Rikenellaceae|g__Rikenellaceae gen. [Tidjanibacter/Alistipes]|s__Rikenellaceae sp. [ref_mOTU_v25_03593]	1.98486	2.45994	0.194675	7.9922	0.0234326	0.684399	0.996118	0.698252	0.998287	2.19049
k__Bacteria|p__Firmicutes|c__Clostridia|o__Clostridiales|f__Clostridiaceae|g__Clostridium|s__Clostridium species incertae sedis [meta_mOTU_v25_13702]	-0.43663	-0.226333	0.246943	4.45021	0.0425844	0.491997	0.995471	0.449201	0.998287	-0.348717
k__Bacteria|p__Firmicutes|c__Firmicutes class incertae sedis|o__Firmicutes order incertae sedis|f__Firmicutes fam. incertae sedis|g__Firmicutes gen. incertae sedis|s__Firmicutes bacterium CAG:238 [ref_mOTU_v25_07735]	-0.331008	-0.323722	-0.00843239	4.32786	-0.00233127	0.495479	0.996191	0.532332	0.998287	-0.325833
k__Bacteria|p__Actinobacteria|c__Actinobacteria|o__Actinobacteria order [Actinomycetales/Micrococcales]|f__Actinobacteria fam. [Sanguibacteraceae/Actinomycetaceae/Promicromonosporaceae]|g__Actinobacteria gen. [Xylanimonas/Schaalia/Sanguibacter]|s__Actinobacteria sp. [ref_mOTU_v25_01911]	3.43281	3.01306	-0.250388	2.7626	-0.0772905	0.59234	0.996103	0.620822	0.998287	3.27059
k__Bacteria|p__Firmicutes|c__Clostridia|o__Clostridiales|f__Clostridiaceae|g__Clostridium|s__Clostridium sp. 26_22 [ref_mOTU_v25_10411]	-0.368384	-0.102495	0.302871	4.33686	0.056152	0.469113	0.99616	0.50481	0.998288	-0.245064
k__Bacteria|p__Firmicutes|c__Bacilli|o__Lactobacillales|f__Enterococcaceae|g__Enterococcus|s__Enterococcus dispar [ref_mOTU_v25_02615]	0.131862	-0.0508545	-0.385268	4.57898	-0.069471	0.499727	0.996139	0.540948	0.998288	0.0536866
k__Bacteria|p__Proteobacteria|c__Gammaproteobacteria|o__Pseudomonadales|f__Moraxellaceae|g__Acinetobacter|s__Acinetobacter sp. [ref_mOTU_v25_03673]	0.962259	0.947009	0.0285136	4.63319	0.00795561	0.559403	0.996239	0.620227	0.998288	0.951117
k__Bacteria|p__Bacteroidetes|c__Bacteroidia|o__Bacteroidales|f__Odoribacteraceae|g__Butyricimonas|s__Butyricimonas virosa [ref_mOTU_v25_02160]	-0.0433396	-0.234733	-0.181457	4.35214	-0.0346811	0.51715	0.996135	0.539582	0.998288	-0.127089
k__Bacteria|p__Actinobacteria|c__Actinobacteria|o__Actinomycetales|f__Actinomycetaceae|g__Schaalia|s__Schaalia cardiffensis [ref_mOTU_v25_12048]	-0.406376	-0.330845	0.219264	4.25407	0.0456616	0.486039	0.996363	0.516252	0.998288	-0.369571
k__Bacteria|p__Proteobacteria|c__Gammaproteobacteria|o__Enterobacterales|f__Enterobacteriaceae|g__Raoultella|s__Raoultella ornithinolytica/terrigena [ref_mOTU_v25_00088]	-0.356464	-0.521918	-0.143999	4.20529	-0.0313144	0.480375	0.996081	0.501018	0.998288	-0.442619
k__Bacteria|p__Actinobacteria|c__Actinobacteria|o__Micrococcales|f__Micrococcaceae|g__Arthrobacter|s__Arthrobacter luteolus [ref_mOTU_v25_00960]	-0.315167	-0.515262	-0.185255	4.18899	-0.0457992	0.532338	0.996292	0.536892	0.998289	-0.417964
k__Bacteria|p__Firmicutes|c__Clostridia|o__Clostridiales|f__Clostridiales fam. incertae sedis|g__Clostridiales gen. incertae sedis|s__Clostridiales species incertae sedis [meta_mOTU_v25_12487]	-0.201668	-0.263534	-0.147083	4.32498	-0.0324743	0.499814	0.996297	0.51845	0.998289	-0.235316
k__Bacteria|p__Firmicutes|c__Clostridia|o__Clostridiales|f__Eubacteriaceae|g__Eubacterium|s__Eubacterium species incertae sedis [meta_mOTU_v25_12260]	1.29527	1.69194	0.364126	4.39205	0.0768836	0.558178	0.996218	0.568089	0.998289	1.50362
k__Bacteria|p__Firmicutes|c__Clostridia|o__Clostridiales|f__Clostridiaceae|g__Clostridium|s__uncultured Clostridium sp. [ref_mOTU_v25_11607]	0.042097	0.407814	0.279791	4.26752	0.0542696	0.481735	0.996127	0.502907	0.998289	0.226096
k__Bacteria|p__Firmicutes|c__Negativicutes|o__Veillonellales|f__Veillonellaceae|g__Dialister|s__Dialister invisus [ref_mOTU_v25_03691]	4.76049	3.04409	-0.509343	7.3542	-0.068361	0.668153	0.996336	0.721774	0.998289	4.12069
k__Bacteria|p__Tenericutes|c__Mollicutes|o__Mycoplasmatales|f__Mycoplasmataceae|g__Mycoplasma|s__Mycoplasma sp. CAG:611 [meta_mOTU_v25_12292]	-0.0647398	0.0230465	0.0351243	4.7509	0.00596245	0.552046	0.996155	0.529522	0.998289	-0.0251672
k__Bacteria|p__Actinobacteria|c__Coriobacteriia|o__Coriobacteriales|f__Atopobiaceae|g__Olsenella|s__Olsenella provencensis [ref_mOTU_v25_10173]	-0.300968	-0.444855	-0.0420961	4.46452	-0.00843171	0.514039	0.996133	0.5379	0.99829	-0.35893
k__Bacteria|p__Actinobacteria|c__Actinobacteria|o__Actinomycetales|f__Actinomycetaceae|g__Actinomyces|s__Actinomyces sp. oral taxon 170 [ref_mOTU_v25_02020]	0.288724	0.405717	0.170622	4.32371	0.0356252	0.570836	0.99613	0.600471	0.99829	0.348836
k__Bacteria|p__Actinobacteria|c__Coriobacteriia|o__Coriobacteriales|f__Atopobiaceae|g__Olsenella|s__Olsenella scatoligenes [ref_mOTU_v25_03954]	-0.538883	-0.455483	0.211564	4.2964	0.0376445	0.518984	0.996112	0.514167	0.99829	-0.502956
k__Bacteria|p__Firmicutes|c__Clostridia|o__Clostridiales|f__Clostridiales fam. incertae sedis|g__Clostridiales gen. incertae sedis|s__Clostridiales species incertae sedis [meta_mOTU_v25_14034]	-0.379188	-0.282522	0.108215	4.2433	0.021665	0.486828	0.996061	0.514698	0.99829	-0.328755
k__Bacteria|p__Firmicutes|c__Clostridia|o__Clostridiales|f__Clostridiales fam. incertae sedis|g__Clostridiales gen. incertae sedis|s__Clostridiales species incertae sedis [meta_mOTU_v25_13159]	-0.304016	-0.317257	0.0459432	4.69999	0.0102676	0.539745	0.996158	0.525009	0.99829	-0.313937
k__Bacteria|p__Proteobacteria|c__Betaproteobacteria|o__Burkholderiales|f__Sutterellaceae|g__Parasutterella|s__Parasutterella excrementihominis [ref_mOTU_v25_03674]	1.05201	1.17894	0.121871	4.13848	0.0218063	0.55136	0.995782	0.561531	0.99829	1.1084
k__Bacteria|p__Firmicutes|c__Firmicutes class [Clostridia/Erysipelotrichia]|o__Firmicutes order [Clostridiales/Erysipelotrichales]|f__Firmicutes fam. [Erysipelotrichaceae/Eubacteriaceae/Clostridiaceae]|g__Firmicutes gen. [Clostridium/Eubacterium]|s__Firmicutes sp. [ref_mOTU_v25_06316]	0.215993	0.108922	-0.17623	5.68948	-0.0264477	0.562555	0.996079	0.560781	0.99829	0.170093
k__Bacteria|p__Firmicutes|c__Clostridia|o__Clostridiales|f__Oscillospiraceae|g__Oscillibacter|s__Oscillibacter sp. [ref_mOTU_v25_03341]	3.17324	2.6465	-0.276106	3.66558	-0.0627623	0.701462	0.996328	0.65503	0.998291	2.89353
k__Bacteria|p__Firmicutes|c__Clostridia|o__Clostridiales|f__Clostridiaceae|g__Clostridium|s__Clostridium species incertae sedis [meta_mOTU_v25_12640]	1.97047	1.59452	-0.419752	5.14781	-0.0693221	0.533823	0.996136	0.601988	0.998291	1.7818
k__Bacteria|p__Firmicutes|c__Bacilli|o__Lactobacillales|f__Carnobacteriaceae|g__Carnobacterium|s__Carnobacterium divergens [ref_mOTU_v25_04484]	-0.0504451	-0.0581822	0.138367	5.33056	0.020922	0.555142	0.99623	0.539284	0.998291	-0.0535645
k__Bacteria|p__Firmicutes|c__Clostridia|o__Clostridiales|f__Clostridiaceae|g__Clostridium|s__Clostridium sp. [ref_mOTU_v25_03606]	1.62486	2.34553	1.08074	5.96117	0.181075	0.401721	0.996132	0.389332	0.998291	1.9255
k__Bacteria|p__Bacteroidetes|c__Bacteroidia|o__Bacteroidales|f__Bacteroidaceae|g__Bacteroides|s__Bacteroides sp. [ref_mOTU_v25_03475]	6.79169	6.06322	-0.401107	3.63506	-0.0946319	0.749598	0.996505	0.634029	0.998291	6.41758
k__Bacteria|p__Firmicutes|c__Clostridia|o__Clostridiales|f__Clostridiales fam. incertae sedis|g__Clostridiales gen. incertae sedis|s__Clostridiales species incertae sedis [meta_mOTU_v25_14275]	0.0508308	0.21817	0.311122	4.88825	0.0588373	0.533292	0.996049	0.526314	0.998291	0.125603
k__Bacteria|p__Firmicutes|c__Clostridia|o__Clostridiales|f__Clostridiaceae|g__Clostridium|s__Clostridium species incertae sedis [meta_mOTU_v25_12757]	-0.575318	-0.402043	0.230104	4.36256	0.0455179	0.461705	0.996042	0.458775	0.998291	-0.48744
k__Bacteria|p__Lentisphaerae|c__Lentisphaerae class incertae sedis|o__Lentisphaerae order incertae sedis|f__Lentisphaerae fam. incertae sedis|g__Lentisphaerae gen. incertae sedis|s__Lentisphaerae species incertae sedis [meta_mOTU_v25_12568]	-0.0209983	0.27705	0.229692	4.39173	0.0433655	0.505653	0.995725	0.545762	0.998291	0.110704
k__Bacteria|p__Firmicutes|c__Bacilli|o__Lactobacillales|f__Lactobacillaceae|g__Lactobacillus|s__Lactobacillus hokkaidonensis [ref_mOTU_v25_02965]	-0.445164	-0.582167	-0.183997	4.51381	-0.0326338	0.518732	0.995814	0.523255	0.998291	-0.516175
k__Bacteria|p__Firmicutes|c__Bacilli|o__Lactobacillales|f__Leuconostocaceae|g__Leuconostoc|s__Leuconostoc mesenteroides/suionicum [ref_mOTU_v25_01924]	1.32947	1.98058	1.01991	5.26426	0.167116	0.295866	0.996066	0.364186	0.998291	1.6559
k__Bacteria|p__Firmicutes|c__Clostridia|o__Clostridiales|f__Clostridiaceae|g__Clostridium|s__Clostridium sp. CAG:343 [meta_mOTU_v25_12430]	0.405206	0.772115	0.634724	7.40461	0.0796221	0.594305	0.996039	0.586053	0.998291	0.566542
k__Bacteria|p__Firmicutes|c__Clostridia|o__Clostridiales|f__Ruminococcaceae|g__Faecalibacterium|s__Faecalibacterium prausnitzii [meta_mOTU_v25_13917]	-0.1393	-0.263582	-0.174784	4.91125	-0.0309381	0.519891	0.996095	0.526895	0.998291	-0.205043
k__Bacteria|p__Firmicutes|c__Clostridia|o__Clostridiales|f__Clostridiaceae|g__Clostridium|s__Clostridium sp. CAG:448 [meta_mOTU_v25_12255]	-0.0460503	0.103711	0.27254	5.3433	0.0458169	0.443358	0.996098	0.490247	0.998292	0.021782
k__Bacteria|p__Bacteroidetes|c__Bacteroidia|o__Bacteroidales|f__Bacteroidales fam. [Porphyromonadaceae/Barnesiellaceae]|g__Bacteroidales gen. [Coprobacter/Gabonia]|s__Bacteroidales sp. [ref_mOTU_v25_03666]	0.486473	0.839168	0.443422	4.09078	0.0895633	0.541146	0.996206	0.514725	0.998292	0.664464
k__Bacteria|p__Firmicutes|c__Clostridia|o__Clostridiales|f__Ruminococcaceae|g__Faecalibacterium|s__Faecalibacterium species incertae sedis [meta_mOTU_v25_12376]	0.211792	0.295691	0.177992	6.86356	0.0214367	0.613084	0.996256	0.584968	0.998292	0.247769
k__Bacteria|p__Firmicutes|c__Clostridia|o__Clostridiales|f__Clostridiales fam. incertae sedis|g__Clostridiales gen. incertae sedis|s__Clostridiales species incertae sedis [meta_mOTU_v25_12952]	1.05505	0.606548	-0.469817	4.5985	-0.083847	0.563725	0.996104	0.512562	0.998292	0.848725
k__Bacteria|p__Firmicutes|c__Bacilli|o__Lactobacillales|f__Streptococcaceae|g__Streptococcus|s__Streptococcus sinensis [ref_mOTU_v25_03965]	-0.367714	-0.277548	0.0596996	4.35405	0.0141094	0.537273	0.996143	0.515561	0.998292	-0.326954
k__Bacteria|p__Proteobacteria|c__Betaproteobacteria|o__Burkholderiales|f__Burkholderiaceae|g__Lautropia|s__Lautropia mirabilis [ref_mOTU_v25_00379]	-0.354046	-0.442654	-0.103436	4.12793	-0.019851	0.487755	0.996142	0.516164	0.998292	-0.392237
k__Bacteria|p__Proteobacteria|c__Betaproteobacteria|o__Burkholderiales|f__Comamonadaceae|g__Comamonas|s__Comamonas terrigena [ref_mOTU_v25_07404]	-0.345431	-0.427622	-0.0623204	4.23232	-0.0122179	0.499893	0.996079	0.496044	0.998292	-0.393703
k__Bacteria|p__Firmicutes|c__Clostridia|o__Clostridiales|f__Clostridiales fam. [Lachnospiraceae/Clostridiaceae/Ruminococcaceae]|g__Clostridiales gen. [Ruminococcus/Clostridium/Blautia]|s__Clostridiales sp. [ref_mOTU_v25_03661]	-0.0692391	0.0521642	0.150164	4.63748	0.026163	0.518312	0.996222	0.522312	0.998293	-0.00462237
k__Bacteria|p__Actinobacteria|c__Coriobacteriia|o__Coriobacteriales|f__Coriobacteriaceae|g__Coriobacteriaceae gen. incertae sedis|s__Coriobacteriaceae bacterium CHKCI002 [ref_mOTU_v25_09409]	2.26799	2.2188	-0.0558411	3.45077	-0.013878	0.595225	0.996067	0.640722	0.998293	2.23905
k__Bacteria|p__Firmicutes|c__Clostridia|o__Clostridiales|f__Ruminococcaceae|g__Faecalibacterium|s__Faecalibacterium species incertae sedis [meta_mOTU_v25_12303]	0.678228	0.621455	0.0885819	6.23625	0.014361	0.647149	0.996184	0.607682	0.998293	0.648935
k__Bacteria|p__Actinobacteria|c__Coriobacteriia|o__Coriobacteriales|f__Atopobiaceae|g__Atopobiaceae gen. incertae sedis|s__Atopobiaceae species incertae sedis [meta_mOTU_v25_14264]	-0.294742	-0.313816	-0.0995571	4.79207	-0.0189595	0.515063	0.996195	0.495843	0.998293	-0.29997
k__Bacteria|p__Firmicutes|c__Clostridia|o__Clostridiales|f__Clostridiales fam. incertae sedis|g__Clostridiales gen. incertae sedis|s__Clostridiales species incertae sedis [meta_mOTU_v25_13006]	1.80881	2.59	0.325745	5.12731	0.0611942	0.531207	0.996216	0.643168	0.998294	2.25999
k__Bacteria|p__Firmicutes|c__Clostridia|o__Clostridiales|f__Clostridiales fam. incertae sedis|g__Clostridiales gen. incertae sedis|s__Clostridiales species incertae sedis [meta_mOTU_v25_13800]	-0.298802	-0.471264	-0.149642	4.34758	-0.0302239	0.476457	0.99613	0.488214	0.998294	-0.369497
k__Bacteria|p__Firmicutes|c__Bacilli|o__Lactobacillales|f__Streptococcaceae|g__Streptococcus|s__Streptococcus thermophilus [ref_mOTU_v25_01348]	5.85798	6.57625	0.431377	5.66107	0.0735742	0.782837	0.996709	0.721551	0.998294	6.22759
k__Bacteria|p__Firmicutes|c__Clostridia|o__Clostridiales|f__Clostridiales fam. incertae sedis|g__Clostridiales gen. incertae sedis|s__Clostridiales species incertae sedis [meta_mOTU_v25_12903]	-0.248361	-0.478924	-0.227138	4.55036	-0.0432991	0.505951	0.996104	0.547189	0.998294	-0.381197
k__Bacteria|p__Proteobacteria|c__Gammaproteobacteria|o__Pseudomonadales|f__Pseudomonadaceae|g__Pseudomonas|s__Pseudomonas sp. [ref_mOTU_v25_00120]	-0.454772	-0.388602	0.0785047	4.24239	0.0143843	0.540528	0.99614	0.55269	0.998294	-0.418253
k__Bacteria|p__Firmicutes|c__Clostridia|o__Clostridiales|f__Clostridiales fam. incertae sedis|g__Clostridiales gen. incertae sedis|s__Clostridiales species incertae sedis [meta_mOTU_v25_14016]	-0.362967	-0.365075	-0.205007	4.30397	-0.042541	0.519007	0.996184	0.535088	0.998294	-0.364272
k__Bacteria|p__Firmicutes|c__Firmicutes class incertae sedis|o__Firmicutes order incertae sedis|f__Firmicutes fam. incertae sedis|g__Firmicutes gen. incertae sedis|s__Firmicutes species incertae sedis [meta_mOTU_v25_12285]	1.0312	0.898688	-0.436394	6.15954	-0.061341	0.56676	0.996173	0.591276	0.998295	0.956494
k__Bacteria|p__Actinobacteria|c__Actinobacteria|o__Propionibacteriales|f__Propionibacteriaceae|g__Pseudopropionibacterium|s__Pseudopropionibacterium propionicum [ref_mOTU_v25_03217]	0.231636	0.202472	-0.0328631	4.38465	-0.00582266	0.510935	0.996062	0.554794	0.998295	0.219138
k__Bacteria|p__Firmicutes|c__Clostridia|o__Clostridiales|f__Clostridiales fam. incertae sedis|g__Clostridiales gen. incertae sedis|s__Clostridiales species incertae sedis [meta_mOTU_v25_12894]	-0.0274335	0.0615329	0.0250697	4.40721	0.00461899	0.547653	0.996069	0.551696	0.998295	0.0166412
k__Bacteria|p__Proteobacteria|c__Gammaproteobacteria|o__Xanthomonadales|f__Xanthomonadaceae|g__Stenotrophomonas|s__Stenotrophomonas rhizophila [ref_mOTU_v25_02044]	-0.421782	-0.54403	-0.206384	4.50036	-0.0379856	0.522645	0.99632	0.535463	0.998295	-0.481905
k__Bacteria|p__Firmicutes|c__Clostridia|o__Clostridiales|f__Clostridiaceae|g__Clostridium|s__Clostridium sp. CAG:43 [ref_mOTU_v25_07626]	-0.071819	-0.091696	0.115322	4.25494	0.0252261	0.482194	0.996047	0.519791	0.998295	-0.0852164
k__Bacteria|p__Bacteroidetes|c__Bacteroidia|o__Bacteroidales|f__Bacteroidaceae|g__Bacteroides|s__Bacteroides intestinalis [ref_mOTU_v25_02809]	-0.0864501	0.036303	0.00521577	5.25822	0.000802884	0.571384	0.996173	0.566504	0.998295	-0.0217589
k__Bacteria|p__Firmicutes|c__Clostridia|o__Clostridiales|f__Clostridiales fam. incertae sedis|g__Clostridiales gen. incertae sedis|s__Clostridiales species incertae sedis [meta_mOTU_v25_12668]	4.95413	3.77716	-0.561026	4.66278	-0.0987507	0.619062	0.996257	0.486285	0.998295	4.2356
k__Bacteria|p__Firmicutes|c__Clostridia|o__Clostridiales|f__Clostridiales fam. incertae sedis|g__Clostridiales gen. incertae sedis|s__Clostridiales species incertae sedis [meta_mOTU_v25_13377]	1.02615	0.63641	-0.454552	4.37147	-0.0858534	0.525299	0.996135	0.529787	0.998295	0.850173
k__Bacteria|p__Bacteroidetes|c__Bacteroidia|o__Bacteroidales|f__Bacteroidaceae|g__Bacteroides|s__Bacteroides nordii [ref_mOTU_v25_01682]	0.699043	0.894524	0.282272	4.31037	0.059346	0.551284	0.996068	0.581447	0.998295	0.793519
k__Bacteria|p__Firmicutes|c__Clostridia|o__Clostridiales|f__Clostridiales fam. incertae sedis|g__Clostridiales gen. incertae sedis|s__Clostridiales species incertae sedis [meta_mOTU_v25_14315]	0.0371892	0.374441	0.221888	5.22236	0.0352602	0.554616	0.996104	0.541308	0.998295	0.186321
k__Bacteria|p__Bacteroidetes|c__Bacteroidia|o__Bacteroidales|f__Prevotellaceae|g__Prevotella|s__Prevotella lascolaii [ref_mOTU_v25_03645]	-0.216482	-0.319205	-0.150172	4.20212	-0.0324192	0.477138	0.996134	0.459464	0.998295	-0.266383
k__Bacteria|p__Actinobacteria|c__Coriobacteriia|o__Coriobacteriales|f__Coriobacteriaceae|g__Enorma|s__Enorma massiliensis [ref_mOTU_v25_02042]	0.440899	0.2838	-0.17997	6.16899	-0.0233028	0.587936	0.996185	0.591063	0.998295	0.360703
k__Bacteria|p__Lentisphaerae|c__Lentisphaerae class incertae sedis|o__Lentisphaerae order incertae sedis|f__Lentisphaerae fam. incertae sedis|g__Lentisphaerae gen. incertae sedis|s__Lentisphaerae species incertae sedis [meta_mOTU_v25_13401]	-0.370241	-0.238608	0.151479	4.40242	0.0266688	0.539519	0.996231	0.526511	0.998295	-0.302212
k__Bacteria|p__Firmicutes|c__Clostridia|o__Clostridiales|f__Lachnospiraceae|g__Roseburia|s__Roseburia species incertae sedis [meta_mOTU_v25_12537]	0.405282	0.235388	-0.348627	4.78787	-0.0712826	0.499377	0.996257	0.550701	0.998296	0.325472
k__Bacteria|p__Firmicutes|c__Clostridia|o__Clostridia order incertae sedis|f__Clostridia fam. incertae sedis|g__Clostridia gen. incertae sedis|s__Clostridia species incertae sedis [meta_mOTU_v25_13038]	-0.373869	-0.167444	0.294019	4.46603	0.0583228	0.458381	0.996084	0.486719	0.998296	-0.274265
k__Bacteria|p__Firmicutes|c__Clostridia|o__Clostridiales|f__Ruminococcaceae|g__Ruminococcaceae gen. incertae sedis|s__[Clostridium] methylpentosum [ref_mOTU_v25_11433]	-0.432752	-0.293855	0.198554	4.06311	0.0437288	0.465234	0.996073	0.490211	0.998296	-0.374482
k__Bacteria|p__Fusobacteria|c__Fusobacteriia|o__Fusobacteriales|f__Fusobacteriaceae|g__Fusobacterium|s__Fusobacterium sp. CAG:439 [ref_mOTU_v25_07684]	-0.474512	-0.330492	0.198675	4.23759	0.034854	0.537217	0.996234	0.533697	0.998296	-0.412685
k__Bacteria|p__Firmicutes|c__Erysipelotrichia|o__Erysipelotrichales|f__Erysipelotrichaceae|g__Erysipelatoclostridium|s__Erysipelatoclostridium ramosum [ref_mOTU_v25_03439]	1.26009	0.757199	-0.385095	4.28878	-0.0829891	0.458571	0.996022	0.465354	0.998296	1.03476
k__Bacteria|p__Firmicutes|c__Clostridia|o__Clostridiales|f__Clostridiaceae|g__Clostridium|s__Clostridium sp. CAG:167 [ref_mOTU_v25_07613]	0.886364	1.2958	0.363852	4.71573	0.0744155	0.578494	0.996213	0.614703	0.998296	1.12519
k__Bacteria|p__Synergistetes|c__Synergistia|o__Synergistales|f__Synergistaceae|g__Pyramidobacter|s__Pyramidobacter piscolens [ref_mOTU_v25_06035]	-0.479088	-0.404168	0.119472	4.30783	0.0212713	0.462646	0.99616	0.468511	0.998296	-0.445351
k__Bacteria|p__Firmicutes|c__Clostridia|o__Clostridiales|f__Clostridiaceae|g__Clostridium|s__Clostridium sp. [ref_mOTU_v25_03604]	-0.232991	-0.176284	0.0307142	4.88268	0.00596173	0.518311	0.996059	0.515011	0.998296	-0.206319
k__Bacteria|p__Firmicutes|c__Bacilli|o__Lactobacillales|f__Streptococcaceae|g__Streptococcus|s__Streptococcus oralis/mitis [ref_mOTU_v25_00292]	-0.316427	-0.143083	0.227249	4.33129	0.0480922	0.531112	0.996175	0.5397	0.998296	-0.230567
k__Bacteria|p__Firmicutes|c__Clostridia|o__Clostridiales|f__Ruminococcaceae|g__Anaerotruncus|s__Anaerotruncus species incertae sedis [meta_mOTU_v25_14235]	0.423147	0.433941	-0.100068	4.27078	-0.0189073	0.569907	0.996278	0.608237	0.998296	0.431829
k__Bacteria|p__Firmicutes|c__Clostridia|o__Clostridiales|f__Clostridiales fam. incertae sedis|g__Clostridiales gen. incertae sedis|s__Clostridiales species incertae sedis [meta_mOTU_v25_13140]	0.547727	-0.00472624	-0.59229	4.26546	-0.11574	0.421317	0.996125	0.418766	0.998296	0.26742
k__Bacteria|p__Firmicutes|c__Clostridia|o__Clostridiales|f__Clostridiaceae|g__Clostridium|s__Clostridium species incertae sedis [meta_mOTU_v25_12977]	-0.358751	-0.369465	0.0694054	4.23489	0.0126233	0.538479	0.996206	0.547755	0.998296	-0.365295
k__Bacteria|p__Firmicutes|c__Clostridia|o__Clostridiales|f__Clostridiales fam. incertae sedis|g__Clostridiales gen. incertae sedis|s__Clostridiales species incertae sedis [meta_mOTU_v25_12623]	0.403564	0.622005	0.211186	5.03058	0.0391233	0.52892	0.996043	0.567598	0.998297	0.522574
k__Bacteria|p__Firmicutes|c__Bacilli|o__Lactobacillales|f__Lactobacillaceae|g__Lactobacillus|s__Lactobacillus farciminis [ref_mOTU_v25_04418]	-0.275314	-0.4475	-0.187835	4.1533	-0.0337978	0.497291	0.996142	0.518403	0.998297	-0.37185
k__Bacteria|p__Firmicutes|c__Clostridia|o__Clostridiales|f__Ruminococcaceae|g__Ruminococcus|s__Ruminococcus sp. [ref_mOTU_v25_03681]	1.33685	1.35788	0.059199	4.25054	0.0150857	0.600238	0.996143	0.643201	0.998297	1.34666
k__Bacteria|p__Proteobacteria|c__Alphaproteobacteria|o__Rhodospirillales|f__Acetobacteraceae|g__Acidiphilium|s__Acidiphilium sp. CAG:727 [meta_mOTU_v25_13297]	-0.245255	-0.273029	0.0168969	4.09132	0.00401495	0.511375	0.996084	0.511488	0.998297	-0.259252
k__Bacteria|p__Firmicutes|c__Clostridia|o__Clostridiales|f__Clostridiaceae|g__Butyricicoccus|s__uncultured Butyricicoccus sp. [ref_mOTU_v25_07314]	-0.375313	-0.530024	-0.148126	4.25548	-0.0311037	0.538642	0.996127	0.520832	0.998297	-0.42717
k__Bacteria|p__Firmicutes|c__Firmicutes class incertae sedis|o__Firmicutes order incertae sedis|f__Firmicutes fam. incertae sedis|g__Firmicutes gen. incertae sedis|s__Firmicutes bacterium CAG:83 [ref_mOTU_v25_07721]	-0.303294	-0.580761	-0.331855	4.24746	-0.0675271	0.502801	0.996174	0.518755	0.998298	-0.440831
k__Bacteria|p__Firmicutes|c__Clostridia|o__Clostridiales|f__Ruminococcaceae|g__Ruminococcaceae gen. incertae sedis|s__Ruminococcaceae species incertae sedis [meta_mOTU_v25_12664]	0.604112	0.547975	0.195386	5.82992	0.0293849	0.604145	0.996265	0.617169	0.998298	0.581904
k__Bacteria|p__Firmicutes|c__Clostridia|o__Clostridiales|f__Lachnospiraceae|g__Tyzzerella|s__Tyzzerella species incertae sedis [meta_mOTU_v25_12266]	-0.289037	-0.416602	-0.149496	4.25787	-0.0291147	0.525353	0.996127	0.533304	0.998298	-0.35063
k__Bacteria|p__Firmicutes|c__Bacilli|o__Lactobacillales|f__Lactobacillales fam. incertae sedis|g__Lactobacillales gen. incertae sedis|s__Lactobacillales species incertae sedis [meta_mOTU_v25_12807]	0.693445	0.98211	0.206916	4.39284	0.038409	0.568478	0.996274	0.617671	0.998298	0.83831
k__Bacteria|p__Firmicutes|c__Clostridia|o__Clostridiales|f__Ruminococcaceae|g__Ruminococcaceae gen. incertae sedis|s__[Clostridium] leptum [ref_mOTU_v25_03688]	3.76535	3.08659	-0.443889	3.35204	-0.120673	0.712895	0.996431	0.497468	0.998298	3.44651
k__Bacteria|p__Firmicutes|c__Erysipelotrichia|o__Erysipelotrichales|f__Erysipelotrichaceae|g__Erysipelotrichaceae gen. incertae sedis|s__Erysipelotrichaceae species incertae sedis [meta_mOTU_v25_13703]	-0.273646	-0.235916	-0.0458756	4.56091	-0.00773465	0.50992	0.996111	0.518011	0.998299	-0.262983
k__Bacteria|p__Firmicutes|c__Clostridia|o__Clostridiales|f__Eubacteriaceae|g__Eubacterium|s__Eubacterium limosum [ref_mOTU_v25_04567]	-0.390565	-0.409453	-0.0750322	4.30626	-0.0178536	0.49402	0.996128	0.486907	0.998299	-0.402572
k__Bacteria|p__Firmicutes|c__Clostridia|o__Clostridiales|f__Eubacteriaceae|g__Anaerofustis|s__Anaerofustis stercorihominis [ref_mOTU_v25_11219]	-0.385623	-0.405435	0.0393531	4.30111	0.00801946	0.488089	0.996143	0.497503	0.998299	-0.395113
k__Bacteria|p__Firmicutes|c__Clostridia|o__Clostridiales|f__Clostridiales fam. incertae sedis|g__Clostridiales gen. incertae sedis|s__Clostridiales species incertae sedis [meta_mOTU_v25_12887]	0.0835544	0.178782	0.127607	4.55483	0.0202264	0.477048	0.996107	0.519573	0.998299	0.125342
k__Bacteria|p__Firmicutes|c__Clostridia|o__Clostridiales|f__Clostridiales fam. incertae sedis|g__Clostridiales gen. incertae sedis|s__Clostridiales species incertae sedis [meta_mOTU_v25_13031]	0.477956	0.196515	-0.296486	4.18164	-0.0614203	0.525301	0.996106	0.54987	0.998299	0.319168
k__Bacteria|p__Firmicutes|c__Clostridia|o__Clostridiales|f__Clostridiaceae|g__Clostridium|s__Clostridium sp. [ref_mOTU_v25_03620]	-0.361504	-0.308727	0.0453428	4.43451	0.00776262	0.50668	0.996274	0.524431	0.998299	-0.328502
k__Bacteria|p__Firmicutes|c__Clostridia|o__Clostridiales|f__Clostridiaceae|g__Clostridium|s__Clostridium sp. [ref_mOTU_v25_03612]	0.305653	0.0867017	-0.158695	5.94645	-0.0233516	0.598128	0.996361	0.575598	0.998299	0.215049
k__Bacteria|p__Firmicutes|c__Clostridia|o__Clostridiales|f__Clostridiaceae|g__Hungatella|s__Hungatella hathewayi [ref_mOTU_v25_11861]	-0.396965	-0.374708	0.0750492	4.27061	0.017162	0.509338	0.996034	0.512523	0.9983	-0.385508
k__Bacteria|p__Proteobacteria|c__Alphaproteobacteria|o__Rhizobiales|f__Phyllobacteriaceae|g__Aminobacter|s__Aminobacter sp. Root100 [ref_mOTU_v25_05337]	-0.370939	-0.524994	-0.186901	4.32246	-0.0367473	0.525684	0.995383	0.517846	0.9983	-0.444547
k__Bacteria|p__Bacteroidetes|c__Bacteroidia|o__Bacteroidales|f__Bacteroidales fam. incertae sedis|g__Bacteroidales gen. incertae sedis|s__Bacteroidales species incertae sedis [meta_mOTU_v25_13098]	0.271753	-0.127096	-0.500681	4.76774	-0.0964692	0.498872	0.996186	0.49061	0.9983	0.0778048
k__Bacteria|p__Firmicutes|c__Firmicutes class incertae sedis|o__Firmicutes order incertae sedis|f__Firmicutes fam. incertae sedis|g__Firmicutes gen. incertae sedis|s__Firmicutes species incertae sedis [meta_mOTU_v25_14001]	-0.363336	-0.299086	-0.132352	4.47589	-0.0200819	0.492547	0.996044	0.527997	0.9983	-0.344593
k__Bacteria|p__Firmicutes|c__Clostridia|o__Clostridiales|f__Ruminococcaceae|g__Gemmiger|s__Gemmiger formicilis [ref_mOTU_v25_05988]	-0.419972	-0.261893	0.190147	4.27288	0.0355119	0.486956	0.996073	0.509813	0.9983	-0.356468
k__Bacteria|p__Bacteria phylum incertae sedis|c__Bacteria class incertae sedis|o__Bacteria order incertae sedis|f__Bacteria fam. incertae sedis|g__Bacteria gen. incertae sedis|s__Bacteria species incertae sedis [meta_mOTU_v25_13871]	-0.205141	-0.241237	-0.000549849	4.95771	-2.29116e-05	0.543078	0.99617	0.567686	0.9983	-0.230477
k__Bacteria|p__Firmicutes|c__Bacilli|o__Bacillales|f__Bacillaceae|g__Bacillus|s__Bacillus simplex/frigoritolerans [ref_mOTU_v25_04119]	-0.356333	-0.388572	0.0352578	4.29116	0.00836533	0.499686	0.996272	0.512679	0.9983	-0.37123
k__Bacteria|p__Proteobacteria|c__Betaproteobacteria|o__Burkholderiales|f__Sutterellaceae|g__Sutterellaceae gen. incertae sedis|s__Sutterellaceae species incertae sedis [meta_mOTU_v25_12394]	-0.276455	0.0837163	0.31012	4.62058	0.0543019	0.523593	0.996207	0.537125	0.9983	-0.126632
k__Bacteria|p__Firmicutes|c__Clostridia|o__Clostridiales|f__Clostridiales fam. [Eubacteriaceae/Clostridiaceae]|g__Clostridiales gen. [Clostridium/Eubacterium]|s__Clostridiales sp. [ref_mOTU_v25_04568]	0.45895	0.0795425	-0.432721	4.90476	-0.0770946	0.491978	0.996169	0.522026	0.9983	0.268038
k__Bacteria|p__Firmicutes|c__Clostridia|o__Clostridiales|f__Ruminococcaceae|g__Faecalibacterium|s__Faecalibacterium prausnitzii [ref_mOTU_v25_06110]	6.84213	7.18046	0.40878	4.92473	0.072398	0.725286	0.996259	0.744182	0.9983	6.95046
k__Bacteria|p__Firmicutes|c__Clostridia|o__Clostridiales|f__Clostridiaceae|g__Clostridium|s__uncultured Clostridium sp. [ref_mOTU_v25_11608]	-0.108251	0.303522	0.418194	4.44671	0.0850035	0.525344	0.996159	0.53084	0.9983	0.0678992
k__Bacteria|p__Firmicutes|c__Clostridia|o__Clostridiales|f__Clostridiaceae|g__Clostridium|s__Clostridium species incertae sedis [meta_mOTU_v25_13519]	-0.293827	-0.487582	-0.198203	4.44088	-0.0380084	0.472241	0.996272	0.48428	0.998301	-0.384941
k__Bacteria|p__Firmicutes|c__Bacilli|o__Lactobacillales|f__Streptococcaceae|g__Streptococcus|s__Streptococcus timonensis [ref_mOTU_v25_00309]	0.0486339	0.153062	0.0992398	4.14869	0.0211808	0.509728	0.996231	0.53409	0.998301	0.112599
k__Bacteria|p__Firmicutes|c__Clostridia|o__Clostridiales|f__Peptostreptococcaceae|g__Peptostreptococcus|s__Peptostreptococcus stomatis [ref_mOTU_v25_03281]	-0.208725	-0.289176	-0.102362	4.38891	-0.0184744	0.484007	0.996064	0.495245	0.998301	-0.250407
k__Bacteria|p__Firmicutes|c__Firmicutes class incertae sedis|o__Firmicutes order incertae sedis|f__Firmicutes fam. incertae sedis|g__Firmicutes gen. incertae sedis|s__Firmicutes species incertae sedis [meta_mOTU_v25_12501]	0.172194	-0.00885201	-0.299858	5.57516	-0.0492344	0.5811	0.99604	0.558394	0.998301	0.0795961
k__Bacteria|p__Firmicutes|c__Clostridia|o__Clostridiales|f__Lachnospiraceae|g__Tyzzerella|s__Tyzzerella nexilis [ref_mOTU_v25_03689]	-0.321915	-0.369334	-0.108426	4.35579	-0.0165152	0.570368	0.996176	0.567425	0.998301	-0.341963
k__Bacteria|p__Firmicutes|c__Clostridia|o__Clostridiales|f__Clostridiales Family XIII. Incertae Sedis|g__Clostridiales Family XIII. Incertae Sedis gen. incertae sedis|s__[Eubacterium] brachy [ref_mOTU_v25_07939]	0.939011	0.624794	-0.254349	3.91547	-0.0496188	0.536097	0.996181	0.564489	0.998301	0.789765
k__Bacteria|p__Proteobacteria|c__Deltaproteobacteria|o__Desulfovibrionales|f__Desulfovibrionaceae|g__Desulfovibrio|s__Desulfovibrio fairfieldensis [ref_mOTU_v25_06308]	-0.25878	-0.518783	-0.465202	4.85048	-0.0808435	0.436146	0.996138	0.470904	0.998301	-0.397379
k__Bacteria|p__Firmicutes|c__Clostridia|o__Clostridiales|f__Clostridiales fam. incertae sedis|g__Clostridiales gen. incertae sedis|s__Clostridiales species incertae sedis [meta_mOTU_v25_12287]	0.218613	0.579203	0.331392	4.44788	0.0611783	0.480291	0.996132	0.527144	0.998301	0.403782
k__Bacteria|p__Firmicutes|c__Clostridia|o__Clostridiales|f__Clostridiales fam. incertae sedis|g__Clostridiales gen. incertae sedis|s__Clostridiales species incertae sedis [meta_mOTU_v25_14132]	0.312763	0.304884	-0.139356	4.84017	-0.026152	0.553417	0.996263	0.590659	0.998301	0.309136
k__Bacteria|p__Firmicutes|c__Clostridia|o__Clostridiales|f__Clostridiaceae|g__Clostridium|s__Clostridium sp. CAG:273 [ref_mOTU_v25_07617]	-0.345871	-0.406909	0.0667994	4.04632	0.0155386	0.451234	0.996054	0.471397	0.998301	-0.375372
k__Bacteria|p__Firmicutes|c__Bacilli|o__Lactobacillales|f__Aerococcaceae|g__Abiotrophia|s__Abiotrophia defectiva [ref_mOTU_v25_04788]	-0.306097	-0.257239	0.0558071	4.3112	0.0111962	0.47781	0.996096	0.4867	0.998301	-0.278523
k__Bacteria|p__Proteobacteria|c__Gammaproteobacteria|o__Pseudomonadales|f__Pseudomonadaceae|g__Pseudomonas|s__Pseudomonas sp. [ref_mOTU_v25_00146]	-0.461004	-0.396358	0.0232827	4.38507	0.00319972	0.510525	0.996216	0.518743	0.998301	-0.432888
k__Bacteria|p__Firmicutes|c__Clostridia|o__Clostridiales|f__Clostridiaceae|g__Clostridium|s__Clostridium species incertae sedis [meta_mOTU_v25_13916]	-0.492039	-0.292146	0.196096	4.2435	0.0410789	0.482599	0.996075	0.519064	0.998301	-0.394907
k__Bacteria|p__Bacteroidetes|c__Bacteroidia|o__Bacteroidales|f__Rikenellaceae|g__Alistipes|s__Alistipes species incertae sedis [meta_mOTU_v25_12829]	0.132791	0.0949393	-0.152307	5.49763	-0.0260984	0.602004	0.996264	0.61071	0.998302	0.113025
k__Bacteria|p__Proteobacteria|c__Gammaproteobacteria|o__Xanthomonadales|f__Xanthomonadaceae|g__Stenotrophomonas|s__Stenotrophomonas humi [ref_mOTU_v25_11135]	-0.439192	-0.55847	-0.178267	4.49193	-0.041367	0.488464	0.996085	0.48523	0.998302	-0.491339
k__Bacteria|p__Firmicutes|c__Clostridia|o__Clostridiales|f__Clostridiales fam. incertae sedis|g__Clostridiales gen. incertae sedis|s__Clostridiales species incertae sedis [meta_mOTU_v25_13794]	-0.0413279	-0.0343688	-0.046687	4.67919	-0.00839134	0.51722	0.996042	0.499768	0.998302	-0.0368565
k__Bacteria|p__Firmicutes|c__Negativicutes|o__Acidaminococcales|f__Acidaminococcaceae|g__Acidaminococcus|s__Acidaminococcus intestini [ref_mOTU_v25_01949]	-0.131205	-0.187287	0.0280556	4.55237	0.00893916	0.5475	0.99617	0.549554	0.998302	-0.155441
k__Bacteria|p__Firmicutes|c__Clostridia|o__Clostridiales|f__Ruminococcaceae|g__Ruminococcus|s__Ruminococcus sp. UNK.MGS-30 [ref_mOTU_v25_08837]	-0.325675	-0.391215	-0.0870215	4.47859	-0.0171934	0.459352	0.99609	0.485388	0.998302	-0.360301
k__Bacteria|p__Bacteroidetes|c__Bacteroidia|o__Bacteroidales|f__Odoribacteraceae|g__Odoribacter|s__Odoribacter splanchnicus [ref_mOTU_v25_03697]	5.0217	5.10643	-0.236421	3.63337	-0.0541328	0.702171	0.996313	0.74533	0.998302	5.06746
k__Bacteria|p__Actinobacteria|c__Coriobacteriia|o__Eggerthellales|f__Eggerthellaceae|g__Eggerthella|s__Eggerthella species incertae sedis [meta_mOTU_v25_13926]	-0.306677	-0.308003	0.0209425	4.77599	0.00407811	0.535104	0.996135	0.505126	0.998303	-0.307295
k__Bacteria|p__Firmicutes|c__Clostridia|o__Clostridiales|f__Clostridiales fam. incertae sedis|g__Clostridiales gen. incertae sedis|s__Clostridiales bacterium VE202-09 [ref_mOTU_v25_03441]	-0.493034	-0.479992	-0.0279164	4.22458	-0.00756676	0.527329	0.996187	0.535199	0.998303	-0.48623
k__Bacteria|p__Firmicutes|c__Clostridia|o__Clostridiales|f__Clostridiales fam. incertae sedis|g__Clostridiales gen. incertae sedis|s__Clostridiales species incertae sedis [meta_mOTU_v25_12809]	-0.296291	-0.275908	0.12958	4.76131	0.0207931	0.536907	0.996281	0.535194	0.998303	-0.289053
k__Bacteria|p__Bacteroidetes|c__Bacteroidia|o__Bacteroidales|f__Bacteroidales fam. [Prevotellaceae/Muribaculaceae]|g__Prevotella|s__Prevotella sp. [ref_mOTU_v25_03648]	-0.442158	-0.352107	0.139209	4.50257	0.0281109	0.516955	0.996205	0.510051	0.998304	-0.390344
k__Bacteria|p__Firmicutes|c__Bacilli|o__Lactobacillales|f__Streptococcaceae|g__Streptococcus|s__Streptococcus infantis [ref_mOTU_v25_00305]	-0.478976	-0.383577	0.0322021	4.23238	0.00833968	0.481711	0.996147	0.489113	0.998304	-0.430912
k__Bacteria|p__Bacteroidetes|c__Bacteroidia|o__Bacteroidales|f__Rikenellaceae|g__Alistipes|s__Alistipes species incertae sedis [meta_mOTU_v25_12985]	0.31724	0.45755	0.133873	8.24601	0.0149224	0.67563	0.99625	0.577089	0.998304	0.382853
k__Bacteria|p__Firmicutes|c__Bacilli|o__Bacillales|f__Staphylococcaceae|g__Staphylococcus|s__Staphylococcus epidermidis [ref_mOTU_v25_00346]	-0.53056	-0.489463	-0.0430143	4.23403	-0.0103611	0.494057	0.996209	0.521959	0.998304	-0.50362
k__Bacteria|p__Firmicutes|c__Firmicutes class incertae sedis|o__Firmicutes order incertae sedis|f__Firmicutes fam. incertae sedis|g__Firmicutes gen. incertae sedis|s__Firmicutes bacterium CAG:102 [ref_mOTU_v25_07726]	0.895748	1.09313	0.11523	4.3929	0.022323	0.551749	0.996182	0.631239	0.998304	1.0028
k__Bacteria|p__Bacteroidetes|c__Bacteroidia|o__Bacteroidales|f__Prevotellaceae|g__Paraprevotella|s__Paraprevotella clara [ref_mOTU_v25_03698]	0.100461	-0.0500784	-0.198658	5.44365	-0.0301734	0.584842	0.996267	0.557801	0.998304	0.0317415
k__Bacteria|p__Firmicutes|c__Bacilli|o__Lactobacillales|f__Streptococcaceae|g__Streptococcus|s__Streptococcus parauberis [ref_mOTU_v25_03117]	-0.319375	-0.542549	-0.208077	4.209	-0.0378655	0.527011	0.996149	0.534231	0.998305	-0.417128
k__Bacteria|p__Firmicutes|c__Bacilli|o__Lactobacillales|f__Lactobacillaceae|g__Lactobacillus|s__Lactobacillus reuteri [ref_mOTU_v25_04085]	-0.33808	-0.442967	-0.0723431	4.36912	-0.0139745	0.530632	0.996169	0.50706	0.998305	-0.391404
k__Bacteria|p__Firmicutes|c__Erysipelotrichia|o__Erysipelotrichales|f__Erysipelotrichaceae|g__Coprobacillus|s__Coprobacillus cateniformis [ref_mOTU_v25_03929]	0.427216	0.893772	0.46635	4.88403	0.0840885	0.570313	0.996234	0.568277	0.998305	0.666346
k__Bacteria|p__Firmicutes|c__Clostridia|o__Clostridiales|f__Clostridiales fam. incertae sedis|g__Clostridiales gen. incertae sedis|s__Clostridiales species incertae sedis [meta_mOTU_v25_12556]	2.34412	2.57477	0.498273	5.23838	0.0810245	0.579519	0.996165	0.601359	0.998305	2.45745
k__Bacteria|p__Firmicutes|c__Bacilli|o__Lactobacillales|f__Enterococcaceae|g__Enterococcus|s__Enterococcus malodoratus [ref_mOTU_v25_02782]	0.13571	-0.109698	-0.239494	5.52892	-0.0430711	0.590345	0.996115	0.577991	0.998305	0.0329351
k__Bacteria|p__Firmicutes|c__Clostridia|o__Clostridiales|f__Peptococcaceae|g__Peptococcus|s__Peptococcus niger [ref_mOTU_v25_10800]	-0.293175	-0.511062	-0.115162	4.25634	-0.0206473	0.511058	0.996115	0.535293	0.998305	-0.409659
k__Bacteria|p__Actinobacteria|c__Actinobacteria|o__Micrococcales|f__Micrococcaceae|g__Rothia|s__Rothia mucilaginosa [ref_mOTU_v25_05265]	1.18804	1.19116	0.02969	3.69567	0.00880395	0.555381	0.996127	0.585917	0.998305	1.19035
k__Bacteria|p__Firmicutes|c__Clostridia|o__Clostridiales|f__Clostridiaceae|g__Butyricicoccus|s__Butyricicoccus species incertae sedis [meta_mOTU_v25_12617]	0.282285	0.353196	-0.120222	5.33235	-0.02039	0.562968	0.996079	0.588198	0.998305	0.331843
k__Bacteria|p__Proteobacteria|c__Alphaproteobacteria|o__Caulobacterales|f__Caulobacteraceae|g__Brevundimonas|s__Brevundimonas diminuta/naejangsanensis [ref_mOTU_v25_01071]	-0.370333	-0.550084	-0.22333	4.34604	-0.049837	0.491971	0.995536	0.496566	0.998305	-0.457597
k__Bacteria|p__Firmicutes|c__Clostridia|o__Clostridiales|f__Clostridiaceae|g__Clostridium|s__Clostridium species incertae sedis [meta_mOTU_v25_13125]	0.657779	0.450652	-0.316796	6.26807	-0.0465388	0.622559	0.99621	0.60356	0.998305	0.544379
k__Bacteria|p__Firmicutes|c__Clostridia|o__Clostridiales|f__Lachnospiraceae|g__Roseburia|s__Roseburia sp. CAG:182 [ref_mOTU_v25_07703]	-0.162353	0.0820093	0.163579	4.14662	0.0311496	0.522907	0.995684	0.524608	0.998306	-0.0370534
k__Bacteria|p__Actinobacteria|c__Actinobacteria|o__Micrococcales|f__Micrococcaceae|g__Rothia|s__Rothia aeria/dentocariosa [ref_mOTU_v25_02524]	-0.326764	-0.128383	0.155101	4.17687	0.0290298	0.508523	0.996081	0.543217	0.998306	-0.229705
k__Bacteria|p__Firmicutes|c__Clostridia|o__Clostridiales|f__Clostridiales fam. incertae sedis|g__Clostridiales gen. incertae sedis|s__Clostridiales species incertae sedis [meta_mOTU_v25_13157]	-0.288993	-0.321483	-0.0487558	4.12938	-0.0110335	0.558493	0.996199	0.550571	0.998306	-0.308262
k__Bacteria|p__Firmicutes|c__Bacilli|o__Lactobacillales|f__Leuconostocaceae|g__Leuconostoc|s__Leuconostoc sp. [ref_mOTU_v25_03533]	-0.0290598	-0.509676	-0.421389	4.4068	-0.0818925	0.474101	0.996062	0.442624	0.998307	-0.283693
k__Bacteria|p__Firmicutes|c__Clostridia|o__Clostridiales|f__Lachnospiraceae|g__Lachnoclostridium|s__[Clostridium] clostridioforme/bolteae [ref_mOTU_v25_03442]	1.11612	0.851497	-0.238844	3.89218	-0.048895	0.545597	0.996184	0.543619	0.998307	0.984375
k__Bacteria|p__Firmicutes|c__Clostridia|o__Clostridiales|f__Clostridiales fam. incertae sedis|g__Clostridiales gen. incertae sedis|s__Clostridiales species incertae sedis [meta_mOTU_v25_13280]	0.444244	0.87751	0.430989	6.10492	0.062644	0.589354	0.996163	0.556593	0.998307	0.62233
k__Bacteria|p__Firmicutes|c__Clostridia|o__Clostridiales|f__Lachnospiraceae|g__Blautia|s__Blautia producta [ref_mOTU_v25_02151]	0.117372	-0.0866825	-0.249621	4.39425	-0.0439284	0.526629	0.996128	0.530385	0.998307	0.0273945
k__Bacteria|p__Firmicutes|c__Clostridia|o__Clostridiales|f__Lachnospiraceae|g__Roseburia|s__Roseburia sp. CAG:380 [ref_mOTU_v25_03609]	-0.533944	-0.532162	-0.0721772	4.33563	-0.0156855	0.483999	0.996078	0.526306	0.998307	-0.53316
k__Bacteria|p__Firmicutes|c__Clostridia|o__Clostridiales|f__Lachnospiraceae|g__Dorea|s__Dorea sp. CAG:317 [ref_mOTU_v25_07668]	0.454593	0.520517	-0.0513829	5.73399	-0.00784163	0.595169	0.996189	0.605992	0.998307	0.484298
k__Bacteria|p__Firmicutes|c__Bacilli|o__Lactobacillales|f__Streptococcaceae|g__Streptococcus|s__Streptococcus anginosus [ref_mOTU_v25_00570]	0.219942	0.122782	-0.106827	4.56186	-0.0198967	0.548897	0.996128	0.589841	0.998307	0.170166
k__Bacteria|p__Firmicutes|c__Clostridia|o__Clostridiales|f__Clostridiales fam. incertae sedis|g__Clostridiales gen. incertae sedis|s__Clostridiales species incertae sedis [meta_mOTU_v25_12475]	-0.176725	-0.273303	-0.0168101	4.48809	-0.00269104	0.53164	0.996022	0.537498	0.998307	-0.21814
k__Bacteria|p__Firmicutes|c__Erysipelotrichia|o__Erysipelotrichales|f__Erysipelotrichaceae|g__Holdemanella|s__Holdemanella biformis [meta_mOTU_v25_12329]	0.9538	0.637652	-0.0240549	8.48278	-0.00216137	0.696337	0.996457	0.649598	0.998308	0.805566
k__Bacteria|p__Firmicutes|c__Clostridia|o__Clostridiales|f__Clostridiaceae|g__Clostridium|s__Clostridium sp. CAG:452 [meta_mOTU_v25_12543]	-0.117766	-0.343665	-0.27528	4.90723	-0.0515392	0.565121	0.996204	0.504814	0.998308	-0.21803
k__Bacteria|p__Firmicutes|c__Clostridia|o__Clostridiales|f__Clostridiaceae|g__Clostridium|s__Clostridium sp. CAG:451 [meta_mOTU_v25_12646]	-0.258703	-0.15367	0.0671832	4.50967	0.0121039	0.529747	0.996186	0.545285	0.998308	-0.206139
k__Bacteria|p__Firmicutes|c__Bacilli|o__Lactobacillales|f__Lactobacillaceae|g__Lactobacillus|s__Lactobacillus brevis [ref_mOTU_v25_00584]	-0.0848792	-0.214541	-0.112767	4.90704	-0.0217933	0.552355	0.996344	0.503526	0.998309	-0.141913
k__Bacteria|p__Actinobacteria|c__Coriobacteriia|o__Coriobacteriales|f__Coriobacteriaceae|g__Collinsella|s__Collinsella tanakaei [ref_mOTU_v25_11862]	-0.293601	-0.211636	0.108002	5.43702	0.0164703	0.577977	0.996094	0.52665	0.998309	-0.252714
k__Bacteria|p__Firmicutes|c__Clostridia|o__Clostridiales|f__Clostridiaceae|g__Clostridium|s__Clostridium species incertae sedis [meta_mOTU_v25_12249]	-0.0488078	0.0363632	0.0624249	5.85264	0.00874295	0.597253	0.996126	0.573949	0.998309	-0.0042432
k__Bacteria|p__Firmicutes|c__Clostridia|o__Clostridiales|f__Clostridiaceae|g__Hungatella|s__Hungatella hathewayi [ref_mOTU_v25_03435]	-0.0382202	0.256478	0.173613	4.10485	0.034876	0.540028	0.996094	0.518143	0.998309	0.108059
k__Bacteria|p__Bacteroidetes|c__Bacteroidia|o__Bacteroidales|f__Rikenellaceae|g__Alistipes|s__Alistipes species incertae sedis [meta_mOTU_v25_14216]	-0.376478	-0.35028	-0.0235365	4.46641	-0.00313314	0.491509	0.996249	0.505512	0.998309	-0.362611
k__Bacteria|p__Firmicutes|c__Clostridia|o__Clostridiales|f__Clostridiales fam. incertae sedis|g__Clostridiales gen. incertae sedis|s__Clostridiales species incertae sedis [meta_mOTU_v25_12674]	-0.16403	-0.0131069	0.0558792	4.72831	0.0119487	0.529865	0.996326	0.55369	0.998309	-0.0893574
k__Bacteria|p__Actinobacteria|c__Actinobacteria|o__Micrococcales|f__Sanguibacteraceae|g__Sanguibacter|s__Sanguibacter suarezii [ref_mOTU_v25_03322]	-0.267078	-0.507	-0.263811	4.2318	-0.0486964	0.50624	0.996235	0.491839	0.99831	-0.381033
k__Bacteria|p__Firmicutes|c__Clostridia|o__Clostridiales|f__Clostridiales fam. incertae sedis|g__Clostridiales gen. incertae sedis|s__Clostridiales species incertae sedis [meta_mOTU_v25_14118]	-0.48119	-0.391757	0.099913	4.1447	0.0209999	0.519133	0.996314	0.501505	0.99831	-0.44518
k__Bacteria|p__Firmicutes|c__Clostridia|o__Clostridiales|f__Clostridiales fam. incertae sedis|g__Clostridiales gen. incertae sedis|s__Clostridiales species incertae sedis [meta_mOTU_v25_12434]	-0.133907	0.0200103	0.240875	4.64392	0.042949	0.490913	0.996114	0.496831	0.99831	-0.0556397
k__Bacteria|p__Proteobacteria|c__Gammaproteobacteria|o__Enterobacterales|f__Enterobacterales fam. [Yersiniaceae/Enterobacteriaceae]|g__Enterobacterales gen. [Enterobacter/Escherichia/Klebsiella/Serratia]|s__Enterobacterales sp. [ref_mOTU_v25_00085]	-0.209203	-0.0142701	0.25975	4.74881	0.0452714	0.561394	0.996135	0.581826	0.99831	-0.126904
k__Bacteria|p__Firmicutes|c__Clostridia|o__Clostridiales|f__Clostridiaceae|g__Clostridium|s__uncultured Clostridium sp. [ref_mOTU_v25_11605]	0.797428	0.924148	0.0834961	4.87455	0.0177937	0.601995	0.996163	0.639801	0.99831	0.852476
k__Bacteria|p__Firmicutes|c__Clostridia|o__Clostridiales|f__Clostridiaceae|g__Clostridium|s__Clostridium sp. [ref_mOTU_v25_03618]	0.785673	0.400659	-0.290568	4.64978	-0.0540013	0.535759	0.996147	0.575286	0.99831	0.58064
k__Bacteria|p__Firmicutes|c__Clostridia|o__Clostridiales|f__Ruminococcaceae|g__Ruminococcus|s__Ruminococcus sp. [ref_mOTU_v25_00852]	0.0696347	-0.126398	-0.214682	5.2061	-0.04135	0.519467	0.996246	0.536441	0.99831	-0.0298876
k__Bacteria|p__Firmicutes|c__Clostridia|o__Clostridiales|f__Clostridiales fam. incertae sedis|g__Clostridiales gen. incertae sedis|s__Clostridiales species incertae sedis [meta_mOTU_v25_13689]	-0.407959	-0.472921	-0.0438493	4.26525	-0.0110402	0.51056	0.996205	0.520783	0.99831	-0.436716
k__Bacteria|p__Actinobacteria|c__Actinobacteria|o__Propionibacteriales|f__Propionibacteriaceae|g__Cutibacterium|s__Cutibacterium acnes [ref_mOTU_v25_00800]	-0.276064	-0.374554	-0.184729	4.21772	-0.0345175	0.464685	0.996127	0.467514	0.99831	-0.326033
k__Bacteria|p__Firmicutes|c__Clostridia|o__Clostridiales|f__Eubacteriaceae|g__Eubacterium|s__Eubacterium species incertae sedis [meta_mOTU_v25_14168]	-0.160211	-0.425826	-0.219737	4.62194	-0.0375345	0.538214	0.996161	0.544271	0.998311	-0.283992
k__Bacteria|p__Bacteria phylum [Firmicutes/Bacteroidetes]|c__Bacteria class [Sphingobacteriia/Bacilli]|o__Bacteria order [Bacillales/Lactobacillales/Sphingobacteriales]|f__Bacteria fam. [Streptococcaceae/Listeriaceae/Enterococcaceae/Sphingobacteriaceae]|g__Bacteria gen. [Streptococcus/Enterococcus/Listeria/Sphingobacterium]|s__Bacteria sp. [ref_mOTU_v25_00318]	1.56352	0.930091	-0.875285	5.40372	-0.135564	0.318988	0.996028	0.428301	0.998311	1.24881
k__Bacteria|p__Firmicutes|c__Bacilli|o__Lactobacillales|f__Lactobacillaceae|g__Lactobacillus|s__Lactobacillus ruminis [ref_mOTU_v25_01239]	-0.457508	-0.261232	0.266083	4.38572	0.0547711	0.486941	0.996166	0.505174	0.998311	-0.347229
k__Bacteria|p__Firmicutes|c__Clostridia|o__Clostridiales|f__Clostridiales fam. incertae sedis|g__Clostridiales gen. incertae sedis|s__Clostridiales species incertae sedis [meta_mOTU_v25_12486]	-0.1907	-0.261295	-0.0308853	4.65962	-0.00579936	0.559614	0.996169	0.596641	0.998311	-0.228837
k__Bacteria|p__Firmicutes|c__Bacilli|o__Lactobacillales|f__Lactobacillaceae|g__Lactobacillus|s__Lactobacillus salivarius [ref_mOTU_v25_00945]	-0.230011	-0.689906	-0.534108	4.22389	-0.112994	0.447523	0.99535	0.471246	0.998311	-0.456722
k__Bacteria|p__Firmicutes|c__Clostridia|o__Clostridiales|f__Clostridiaceae|g__Clostridium|s__Clostridium sp. [ref_mOTU_v25_03619]	-0.48917	-0.23323	0.210113	4.38958	0.0375111	0.479657	0.996087	0.488153	0.998311	-0.386914
k__Bacteria|p__Firmicutes|c__Clostridia|o__Clostridiales|f__Clostridiales fam. incertae sedis|g__Clostridiales gen. incertae sedis|s__Clostridiales species incertae sedis [meta_mOTU_v25_12755]	0.55006	0.703096	0.159116	4.66567	0.0300834	0.574677	0.996115	0.624833	0.998311	0.614082
k__Bacteria|p__Firmicutes|c__Clostridia|o__Clostridiales|f__Clostridiaceae|g__Clostridium|s__Clostridium sp. CAG:343 [ref_mOTU_v25_07621]	0.075458	0.0201829	-0.132902	5.58807	-0.0233632	0.604402	0.99632	0.582238	0.998311	0.0538023
k__Bacteria|p__Firmicutes|c__Tissierellia|o__Tissierellales|f__Peptoniphilaceae|g__Peptoniphilus|s__Peptoniphilus senegalensis [ref_mOTU_v25_01030]	-0.450289	-0.369414	0.0432239	4.15811	0.00829776	0.459732	0.996189	0.473973	0.998311	-0.404418
k__Bacteria|p__Proteobacteria|c__Deltaproteobacteria|o__Desulfovibrionales|f__Desulfovibrionaceae|g__Desulfovibrio|s__Desulfovibrio piger [ref_mOTU_v25_06282]	-0.0496473	0.0476816	-0.0603095	5.17999	-0.0116825	0.556819	0.996168	0.529012	0.998312	-0.00577913
k__Bacteria|p__Firmicutes|c__Clostridia|o__Clostridiales|f__Clostridiales fam. incertae sedis|g__Clostridiales gen. incertae sedis|s__Clostridiales species incertae sedis [meta_mOTU_v25_13792]	0.586099	0.940251	0.540571	5.1725	0.0925178	0.570773	0.996158	0.565783	0.998312	0.766089
k__Bacteria|p__Firmicutes|c__Clostridia|o__Clostridiales|f__Clostridiaceae|g__Clostridium|s__Clostridium species incertae sedis [meta_mOTU_v25_12783]	-0.217921	-0.39955	-0.165206	4.69884	-0.0302463	0.536605	0.996074	0.538965	0.998312	-0.315397
k__Bacteria|p__Firmicutes|c__Clostridia|o__Clostridiales|f__Peptostreptococcaceae|g__Intestinibacter|s__Intestinibacter bartlettii [ref_mOTU_v25_03687]	5.68627	4.91893	-0.321347	4.19319	-0.0640477	0.718399	0.996166	0.704711	0.998312	5.37957
k__Bacteria|p__Proteobacteria|c__Gammaproteobacteria|o__Pseudomonadales|f__Moraxellaceae|g__Acinetobacter|s__Acinetobacter sp. [ref_mOTU_v25_02372]	1.3168	0.449776	-0.508705	5.41827	-0.0844717	0.605799	0.99624	0.53392	0.998312	0.896364
k__Bacteria|p__Firmicutes|c__Erysipelotrichia|o__Erysipelotrichales|f__Erysipelotrichaceae|g__Holdemania|s__Holdemania massiliensis [ref_mOTU_v25_07383]	-0.0803178	0.182377	0.287906	4.41887	0.0582763	0.496746	0.996161	0.511084	0.998312	0.0553418
k__Bacteria|p__Firmicutes|c__Clostridia|o__Clostridiales|f__Clostridiales fam. incertae sedis|g__Clostridiales gen. incertae sedis|s__Clostridiales species incertae sedis [meta_mOTU_v25_12747]	-0.324758	-0.423703	-0.164883	4.28975	-0.034427	0.454272	0.996163	0.459979	0.998312	-0.37993
k__Bacteria|p__Firmicutes|c__Bacilli|o__Lactobacillales|f__Streptococcaceae|g__Streptococcus|s__Streptococcus anginosus [ref_mOTU_v25_00569]	0.490897	0.620161	0.285149	4.59345	0.0495961	0.548223	0.996154	0.56871	0.998313	0.548828
k__Bacteria|p__Bacteroidetes|c__Bacteroidia|o__Bacteroidales|f__Tannerellaceae|g__Parabacteroides|s__Parabacteroides goldsteinii [ref_mOTU_v25_01679]	0.470186	0.762146	0.178931	5.53362	0.0290902	0.590969	0.996214	0.606998	0.998313	0.620306
k__Bacteria|p__Actinobacteria|c__Coriobacteriia|o__Coriobacteriales|f__Atopobiaceae|g__Atopobium|s__Atopobium species incertae sedis [meta_mOTU_v25_14177]	-0.457532	-0.473868	0.0149654	4.21004	0.0028741	0.491463	0.996145	0.491169	0.998313	-0.463978
k__Bacteria|p__Firmicutes|c__Clostridia|o__Clostridiales|f__Clostridiales fam. incertae sedis|g__Clostridiales gen. incertae sedis|s__Clostridiales species incertae sedis [meta_mOTU_v25_13165]	0.902028	1.08011	0.230088	4.22962	0.0463389	0.506953	0.996087	0.574939	0.998313	0.97562
k__Bacteria|p__Firmicutes|c__Bacilli|o__Lactobacillales|f__Streptococcaceae|g__Streptococcus|s__Streptococcus dysgalactiae [ref_mOTU_v25_00316]	-0.169268	-0.544912	-0.407123	4.09746	-0.0827292	0.449125	0.996032	0.472612	0.998314	-0.359386
k__Bacteria|p__Spirochaetes|c__Spirochaetia|o__Brachyspirales|f__Brachyspiraceae|g__Brachyspira|s__Brachyspira sp. CAG:484 [ref_mOTU_v25_07603]	-0.215777	-0.0884981	0.303879	4.6699	0.0550278	0.495937	0.99622	0.493489	0.998314	-0.164369
k__Bacteria|p__Firmicutes|c__Clostridia|o__Clostridiales|f__Clostridiaceae|g__Clostridium|s__Clostridium species incertae sedis [meta_mOTU_v25_13081]	-0.180629	-0.261692	0.0207299	4.47961	0.00550379	0.525309	0.996299	0.525756	0.998314	-0.218257
k__Bacteria|p__Firmicutes|c__Clostridia|o__Clostridiales|f__Clostridiaceae|g__Butyricicoccus|s__Butyricicoccus sp. BB10 [meta_mOTU_v25_13554]	0.121795	0.57075	0.531354	6.00791	0.0770216	0.515913	0.996211	0.527389	0.998314	0.317323
k__Bacteria|p__Firmicutes|c__Clostridia|o__Clostridiales|f__Clostridiales fam. incertae sedis|g__Clostridiales gen. incertae sedis|s__Clostridiales species incertae sedis [meta_mOTU_v25_12476]	1.9363	1.81395	-0.0431939	3.98472	-0.0148585	0.586025	0.996406	0.643956	0.998314	1.86544
k__Bacteria|p__Firmicutes|c__Clostridia|o__Clostridiales|f__Clostridiales fam. incertae sedis|g__Clostridiales gen. incertae sedis|s__Clostridiales species incertae sedis [meta_mOTU_v25_13847]	0.0635988	0.188279	0.115241	4.57339	0.0223723	0.57598	0.996294	0.588194	0.998314	0.125611
k__Bacteria|p__Firmicutes|c__Firmicutes class incertae sedis|o__Firmicutes order incertae sedis|f__Firmicutes fam. incertae sedis|g__Firmicutes gen. incertae sedis|s__Firmicutes species incertae sedis [meta_mOTU_v25_13105]	-0.395625	-0.288863	0.0619557	4.26888	0.0118724	0.510083	0.996196	0.541547	0.998314	-0.351832
k__Bacteria|p__Firmicutes|c__Clostridia|o__Clostridiales|f__Ruminococcaceae|g__Ruminococcus|s__Ruminococcus sp. [ref_mOTU_v25_03651]	-0.0590682	0.206598	0.530756	5.11009	0.0900564	0.408257	0.996122	0.495606	0.998315	0.0908534
k__Bacteria|p__Actinobacteria|c__Actinobacteria|o__Micrococcales|f__Promicromonosporaceae|g__Isoptericola|s__Isoptericola variabilis [ref_mOTU_v25_01910]	1.95977	1.57502	-0.270629	4.25299	-0.0531171	0.588847	0.996115	0.643557	0.998315	1.76125
k__Bacteria|p__Firmicutes|c__Firmicutes class incertae sedis|o__Firmicutes order incertae sedis|f__Firmicutes fam. incertae sedis|g__Firmicutes gen. incertae sedis|s__Firmicutes species incertae sedis [meta_mOTU_v25_14126]	-0.344605	-0.424574	-0.194506	4.26649	-0.0431873	0.522635	0.996164	0.503879	0.998315	-0.389365
k__Bacteria|p__Firmicutes|c__Clostridia|o__Clostridiales|f__Clostridiales fam. incertae sedis|g__Clostridiales gen. incertae sedis|s__Clostridiales species incertae sedis [meta_mOTU_v25_12563]	3.56748	2.78259	-0.521776	3.85194	-0.11001	0.705955	0.996227	0.497031	0.998315	3.12224
k__Bacteria|p__Actinobacteria|c__Actinobacteria|o__Propionibacteriales|f__Propionibacteriaceae|g__Acidipropionibacterium|s__Acidipropionibacterium thoenii [ref_mOTU_v25_07014]	-0.512239	-0.411579	0.101438	4.13029	0.0240991	0.526448	0.996162	0.506505	0.998315	-0.457378
k__Bacteria|p__Firmicutes|c__Clostridia|o__Clostridiales|f__Clostridiaceae|g__Clostridium|s__Clostridium sp. [ref_mOTU_v25_03608]	-0.44075	-0.26232	0.104739	4.22893	0.0194623	0.501351	0.996192	0.520417	0.998315	-0.36519
k__Bacteria|p__Firmicutes|c__Clostridia|o__Clostridiales|f__Clostridiaceae|g__Clostridium|s__Clostridium sp. CAG:302 [meta_mOTU_v25_12499]	0.333254	-0.0218305	-0.542981	5.95735	-0.0798463	0.538409	0.996171	0.534397	0.998315	0.149242
k__Bacteria|p__Firmicutes|c__Clostridia|o__Clostridiales|f__Eubacteriaceae|g__Eubacterium|s__[Eubacterium] hallii [ref_mOTU_v25_03632]	9.49546	10.0332	-0.279635	4.23539	-0.0578659	0.67101	0.996097	0.803842	0.998315	9.95133
k__Bacteria|p__Firmicutes|c__Clostridia|o__Clostridiales|f__Lachnospiraceae|g__Blautia|s__Blautia sp. [ref_mOTU_v25_03597]	-0.0326247	0.09738	0.274666	4.33858	0.0497824	0.474862	0.996033	0.504084	0.998315	0.0293097
k__Bacteria|p__Firmicutes|c__Bacilli|o__Lactobacillales|f__Lactobacillaceae|g__Lactobacillus|s__Lactobacillus parabuchneri [ref_mOTU_v25_04401]	1.20087	0.825102	-0.737502	6.69234	-0.111658	0.47684	0.996022	0.508265	0.998315	0.996484
k__Bacteria|p__Firmicutes|c__Clostridia|o__Clostridiales|f__Clostridiaceae|g__Clostridium|s__Clostridium sp. CAG:448 [ref_mOTU_v25_07629]	-0.514485	-0.295424	0.156179	4.33167	0.0304048	0.49751	0.996203	0.525261	0.998316	-0.431868
k__Bacteria|p__Firmicutes|c__Bacilli|o__Lactobacillales|f__Lactobacillaceae|g__Lactobacillus|s__Lactobacillus acidophilus [ref_mOTU_v25_03347]	-0.132761	-0.0847136	0.128792	4.62004	0.0211572	0.51262	0.996113	0.540054	0.998316	-0.109826
k__Bacteria|p__Firmicutes|c__Clostridia|o__Clostridiales|f__Eubacteriaceae|g__Eubacterium|s__[Eubacterium] eligens [ref_mOTU_v25_02375]	1.74561	2.69015	0.551686	4.45061	0.102471	0.452207	0.99612	0.485021	0.998316	2.28042
k__Bacteria|p__Actinobacteria|c__Coriobacteriia|o__Coriobacteriales|f__Atopobiaceae|g__Olsenella|s__Olsenella mediterranea [ref_mOTU_v25_10254]	-0.325757	-0.27782	0.0843226	4.37205	0.0143286	0.50423	0.996088	0.505333	0.998316	-0.30352
k__Bacteria|p__Bacteroidetes|c__Bacteroidia|o__Bacteroidales|f__Tannerellaceae|g__Parabacteroides|s__Parabacteroides timonensis [ref_mOTU_v25_01681]	-0.359649	-0.383075	-0.0127136	4.29846	-0.00311946	0.496991	0.996029	0.488739	0.998316	-0.367835
k__Bacteria|p__Bacteroidetes|c__Bacteroidia|o__Bacteroidales|f__Bacteroidaceae|g__Bacteroides|s__Bacteroides oleiciplenus/stercorirosoris [ref_mOTU_v25_02811]	-0.332054	-0.414785	-0.0702823	4.25527	-0.0149884	0.531218	0.996219	0.525041	0.998316	-0.380904
k__Bacteria|p__Firmicutes|c__Clostridia|o__Clostridiales|f__Clostridiaceae|g__Clostridium|s__Clostridium sp. CL-6 [ref_mOTU_v25_04586]	-0.235661	-0.591496	-0.238393	4.17256	-0.047911	0.499465	0.995339	0.503842	0.998316	-0.399153
k__Bacteria|p__Firmicutes|c__Clostridia|o__Clostridiales|f__Clostridiales fam. incertae sedis|g__Clostridiales gen. incertae sedis|s__Clostridiales species incertae sedis [meta_mOTU_v25_12351]	2.59001	2.57947	-0.569537	5.47374	-0.0893947	0.589295	0.996182	0.579713	0.998317	2.58486
k__Bacteria|p__Firmicutes|c__Clostridia|o__Clostridiales|f__Eubacteriaceae|g__Eubacterium|s__Eubacterium species incertae sedis [meta_mOTU_v25_13196]	1.66355	1.63582	0.369302	5.0789	0.0652899	0.550238	0.996148	0.606993	0.998317	1.65706
k__Bacteria|p__Firmicutes|c__Clostridia|o__Clostridiales|f__Clostridiales fam. incertae sedis|g__Clostridiales gen. incertae sedis|s__Clostridiales species incertae sedis [meta_mOTU_v25_13390]	0.306425	1.04856	0.563921	6.50676	0.0897878	0.543357	0.996256	0.507412	0.998317	0.646956
k__Bacteria|p__Firmicutes|c__Clostridia|o__Clostridiales|f__Clostridiales fam. incertae sedis|g__Clostridiales gen. incertae sedis|s__Clostridiales species incertae sedis [meta_mOTU_v25_12601]	-0.257484	-0.330214	-0.0453508	4.54551	-0.00745289	0.476264	0.996097	0.484521	0.998317	-0.295637
k__Bacteria|p__Proteobacteria|c__Gammaproteobacteria|o__Enterobacterales|f__Enterobacteriaceae|g__Enterobacteriaceae gen. [Raoultella/Klebsiella]|s__Enterobacteriaceae sp. [ref_mOTU_v25_00087]	-0.0986585	-0.383436	-0.309333	4.52682	-0.0655288	0.452648	0.996194	0.484923	0.998317	-0.252038
k__Bacteria|p__Firmicutes|c__Clostridia|o__Clostridia order incertae sedis|f__Clostridia fam. incertae sedis|g__Clostridia gen. incertae sedis|s__Clostridia species incertae sedis [meta_mOTU_v25_13609]	-0.485429	-0.54341	-0.160078	4.19964	-0.032374	0.513512	0.9962	0.52144	0.998318	-0.514168
k__Bacteria|p__Firmicutes|c__Firmicutes class [Clostridia/Bacilli]|o__Firmicutes order [Clostridiales/Lactobacillales]|f__Firmicutes fam. [Lachnospiraceae/Lactobacillaceae]|g__Firmicutes gen. [Lactobacillus/Lachnospira]|s__Firmicutes sp. [ref_mOTU_v25_02374]	1.26732	1.01217	-0.52241	4.6891	-0.0960171	0.527679	0.996035	0.549797	0.998318	1.11924
k__Bacteria|p__Bacteroidetes|c__Bacteroidia|o__Bacteroidales|f__Prevotellaceae|g__Prevotella|s__Prevotella sp. CAG:617 [ref_mOTU_v25_07699]	-0.347052	-0.307113	-0.0617331	4.69994	-0.0103485	0.559698	0.996146	0.536161	0.998318	-0.32571
k__Bacteria|p__Actinobacteria|c__Actinobacteria|o__Micrococcales|f__Micrococcaceae|g__Rothia|s__Rothia dentocariosa [ref_mOTU_v25_04800]	1.06282	0.666199	-0.395802	3.84521	-0.0800014	0.485196	0.996236	0.487531	0.998318	0.88326
k__Bacteria|p__Verrucomicrobia|c__Verrucomicrobiae|o__Verrucomicrobiales|f__Akkermansiaceae|g__Akkermansia|s__Akkermansia species incertae sedis [meta_mOTU_v25_12805]	-0.0797642	0.341743	0.519207	7.14101	0.0637023	0.538929	0.996206	0.48799	0.998318	0.136801
k__Bacteria|p__Firmicutes|c__Bacilli|o__Lactobacillales|f__Streptococcaceae|g__Streptococcus|s__Streptococcus australis [ref_mOTU_v25_00311]	1.7245	1.63061	-0.158003	4.23772	-0.035372	0.564744	0.996157	0.641939	0.998318	1.68425
k__Bacteria|p__Bacteroidetes|c__Bacteroidia|o__Bacteroidales|f__Bacteroidaceae|g__Bacteroides|s__Bacteroides sp. CAG:709 [ref_mOTU_v25_07599]	-0.323739	-0.316839	-0.0517406	4.61884	-0.00894454	0.511597	0.99613	0.558508	0.998318	-0.322073
k__Bacteria|p__Firmicutes|c__Bacilli|o__Lactobacillales|f__Enterococcaceae|g__Enterococcus|s__Enterococcus hermanniensis [ref_mOTU_v25_10754]	-0.301011	-0.260824	-0.0318538	4.29199	-0.00665895	0.552693	0.996168	0.530465	0.998318	-0.279604
k__Bacteria|p__Proteobacteria|c__Gammaproteobacteria|o__Pseudomonadales|f__Pseudomonadaceae|g__Pseudomonas|s__Pseudomonas chlororaphis [ref_mOTU_v25_00140]	-0.305503	-0.279284	-0.0186219	4.33878	-0.0026685	0.475807	0.996162	0.492254	0.998318	-0.295082
k__Bacteria|p__Firmicutes|c__Clostridia|o__Clostridiales|f__Clostridiales fam. incertae sedis|g__Clostridiales gen. incertae sedis|s__Clostridiales species incertae sedis [meta_mOTU_v25_13512]	-0.363031	-0.445436	-0.169921	4.56475	-0.0350097	0.459127	0.99637	0.483752	0.998318	-0.403924
k__Bacteria|p__Firmicutes|c__Clostridia|o__Clostridiales|f__Clostridiales fam. incertae sedis|g__Clostridiales gen. incertae sedis|s__Clostridiales species incertae sedis [meta_mOTU_v25_12491]	-0.276241	-0.27491	0.013313	4.14516	0.00214777	0.50738	0.996104	0.519913	0.998319	-0.276241
k__Bacteria|p__Firmicutes|c__Clostridia|o__Clostridiales|f__Ruminococcaceae|g__Ruminococcus|s__Ruminococcus sp. CAG:382 [ref_mOTU_v25_07709]	-0.315405	-0.210936	0.143303	4.53232	0.0263729	0.520056	0.99611	0.529059	0.998319	-0.262928
k__Bacteria|p__Firmicutes|c__Clostridia|o__Clostridiales|f__Lachnospiraceae|g__Roseburia|s__Roseburia sp. CAG:471 [ref_mOTU_v25_03598]	0.22629	0.282405	0.165342	6.14384	0.0221911	0.545521	0.996217	0.576005	0.998319	0.255676
k__Bacteria|p__Firmicutes|c__Clostridia|o__Clostridiales|f__Clostridiaceae|g__Clostridium|s__Clostridium species incertae sedis [meta_mOTU_v25_12594]	-0.318863	-0.379491	-0.0604975	4.38685	-0.0117031	0.488615	0.996108	0.469372	0.998319	-0.342229
k__Bacteria|p__Proteobacteria|c__Gammaproteobacteria|o__Pasteurellales|f__Pasteurellaceae|g__Haemophilus|s__Haemophilus influenzae/parainfluenzae [ref_mOTU_v25_01068]	0.892653	0.559489	-0.134	4.36403	-0.0238111	0.589057	0.99607	0.615681	0.998319	0.73368
k__Bacteria|p__Proteobacteria|c__Alphaproteobacteria|o__Rhizobiales|f__Rhizobiaceae|g__Agrobacterium|s__Agrobacterium deltaense/tumefaciens [ref_mOTU_v25_01397]	-0.296618	-0.52298	-0.304349	4.20132	-0.0596878	0.446059	0.996097	0.476445	0.998319	-0.417492
k__Bacteria|p__Firmicutes|c__Erysipelotrichia|o__Erysipelotrichales|f__Erysipelotrichaceae|g__Solobacterium|s__Solobacterium moorei [ref_mOTU_v25_02442]	0.15231	0.447625	0.442718	4.11925	0.082464	0.508286	0.996054	0.517653	0.998319	0.281449
k__Bacteria|p__Bacteroidetes|c__Bacteroidia|o__Bacteroidales|f__Prevotellaceae|g__Prevotella|s__Prevotella species incertae sedis [meta_mOTU_v25_12507]	-0.407023	-0.413616	-0.112888	5.0203	-0.0206067	0.580714	0.996281	0.544208	0.99832	-0.411995
k__Bacteria|p__Firmicutes|c__Negativicutes|o__Veillonellales|f__Veillonellaceae|g__Veillonella|s__Veillonella species incertae sedis [meta_mOTU_v25_13135]	0.040495	0.0397419	0.0816056	4.3855	0.0123546	0.522142	0.996246	0.545446	0.99832	0.0403914
k__Bacteria|p__Bacteroidetes|c__Bacteroidia|o__Bacteroidales|f__Bacteroidales fam. incertae sedis|g__Bacteroidales gen. incertae sedis|s__Bacteroidales species incertae sedis [meta_mOTU_v25_13380]	-0.0999993	-0.263877	-0.108853	5.51122	-0.0183762	0.632593	0.996176	0.539834	0.99832	-0.173382
k__Bacteria|p__Firmicutes|c__Negativicutes|o__Acidaminococcales|f__Acidaminococcaceae|g__Phascolarctobacterium|s__Phascolarctobacterium succinatutens [ref_mOTU_v25_03700]	-0.207053	0.0647924	0.292886	5.52711	0.0504625	0.562702	0.996089	0.533591	0.99832	-0.0542797
k__Bacteria|p__Bacteroidetes|c__Bacteroidia|o__Bacteroidales|f__Bacteroidales fam. incertae sedis|g__Bacteroidales gen. incertae sedis|s__Bacteroidales species incertae sedis [meta_mOTU_v25_13503]	-0.383431	-0.220625	0.0349712	4.84981	0.00565092	0.563437	0.996159	0.510134	0.99832	-0.299065
k__Bacteria|p__Firmicutes|c__Clostridia|o__Clostridiales|f__Eubacteriaceae|g__Eubacterium|s__Eubacterium sp. [ref_mOTU_v25_03633]	1.08374	1.62999	0.87295	6.67566	0.112989	0.489384	0.996088	0.50197	0.99832	1.34875
k__Bacteria|p__Firmicutes|c__Clostridia|o__Clostridiales|f__Ruminococcaceae|g__Subdoligranulum|s__Subdoligranulum variabile [ref_mOTU_v25_11152]	0.380223	0.190107	-0.236349	4.18098	-0.0461651	0.495512	0.996228	0.537263	0.99832	0.301351
k__Bacteria|p__Firmicutes|c__Bacilli|o__Lactobacillales|f__Streptococcaceae|g__Streptococcus|s__Streptococcus pseudopneumoniae/infantis [ref_mOTU_v25_00307]	1.33299	1.49783	0.143565	4.14953	0.0269752	0.600816	0.996176	0.635184	0.99832	1.39514
k__Bacteria|p__Firmicutes|c__Clostridia|o__Clostridiales|f__Clostridiales fam. incertae sedis|g__Clostridiales gen. incertae sedis|s__Clostridiales species incertae sedis [meta_mOTU_v25_12654]	0.0822557	-0.104911	-0.166059	5.03463	-0.0270806	0.584728	0.996086	0.554017	0.99832	-0.00461914
k__Bacteria|p__Firmicutes|c__Clostridia|o__Clostridiales|f__Clostridiales fam. incertae sedis|g__Clostridiales gen. incertae sedis|s__Clostridiales species incertae sedis [meta_mOTU_v25_14449]	-0.35604	-0.365524	0.0726893	4.30407	0.0148771	0.50141	0.996102	0.534543	0.99832	-0.363324
k__Bacteria|p__Firmicutes|c__Clostridia|o__Clostridiales|f__Clostridiaceae|g__Clostridium|s__Clostridium sp. CAG:762 [ref_mOTU_v25_07649]	-0.334453	-0.497944	-0.293378	4.31522	-0.0638164	0.48938	0.996094	0.500095	0.99832	-0.437093
k__Bacteria|p__Firmicutes|c__Erysipelotrichia|o__Erysipelotrichales|f__Erysipelotrichaceae|g__Faecalitalea|s__Faecalitalea cylindroides [ref_mOTU_v25_03678]	0.100298	0.0356123	-0.215563	5.01656	-0.0410647	0.537912	0.996028	0.58025	0.99832	0.0682102
k__Bacteria|p__Firmicutes|c__Clostridia|o__Clostridiales|f__Clostridiaceae|g__Clostridium|s__uncultured Clostridium sp. [ref_mOTU_v25_11610]	0.302748	0.270546	-0.0166118	4.77785	-0.00309104	0.560452	0.996318	0.587809	0.99832	0.28808
k__Bacteria|p__Firmicutes|c__Clostridia|o__Clostridiales|f__Lachnospiraceae|g__Coprococcus|s__Coprococcus eutactus [ref_mOTU_v25_02377]	-0.121492	0.0195537	0.0775282	5.7793	0.0130617	0.597055	0.996262	0.576815	0.998321	-0.0688315
k__Bacteria|p__Firmicutes|c__Bacilli|o__Bacillales|f__Staphylococcaceae|g__Staphylococcus|s__Staphylococcus aureus [ref_mOTU_v25_00340]	-0.298454	-0.434064	-0.239346	4.14353	-0.0411248	0.484665	0.996161	0.508777	0.998321	-0.349764
k__Bacteria|p__Actinobacteria|c__Actinobacteria|o__Bifidobacteriales|f__Bifidobacteriaceae|g__Bifidobacterium|s__Bifidobacterium longum [ref_mOTU_v25_01099]	9.31237	9.15445	-0.239602	5.55268	-0.0410284	0.863616	0.996799	0.733139	0.998321	9.27108
k__Bacteria|p__Bacteroidetes|c__Bacteroidia|o__Bacteroidales|f__Bacteroidaceae|g__Bacteroides|s__Bacteroides coprophilus [ref_mOTU_v25_04094]	-0.295081	-0.269976	0.0648433	5.29625	0.00871275	0.610637	0.99604	0.592064	0.998321	-0.282384
k__Bacteria|p__Firmicutes|c__Clostridia|o__Clostridiales|f__Clostridiaceae|g__Clostridium|s__Clostridium sp. CAG:349 [ref_mOTU_v25_07622]	-0.0507066	0.283114	0.650584	5.38288	0.111507	0.399295	0.996167	0.501748	0.998321	0.119422
k__Bacteria|p__Firmicutes|c__Clostridia|o__Clostridiales|f__Clostridiales fam. incertae sedis|g__Clostridiales gen. incertae sedis|s__Clostridiales species incertae sedis [meta_mOTU_v25_12340]	-0.207632	0.352283	0.76726	4.83039	0.131607	0.396962	0.995578	0.410425	0.998321	0.0493871
k__Bacteria|p__Actinobacteria|c__Actinobacteria|o__Corynebacteriales|f__Mycobacteriaceae|g__Mycolicibacterium|s__Mycolicibacterium bacteremicum [ref_mOTU_v25_03723]	-0.368541	-0.523355	-0.134253	4.14898	-0.029613	0.500568	0.996185	0.509739	0.998321	-0.446453
k__Bacteria|p__Bacteroidetes|c__Bacteroidia|o__Bacteroidales|f__Bacteroidaceae|g__Bacteroidaceae gen. incertae sedis|s__Bacteroidaceae species incertae sedis [meta_mOTU_v25_12357]	-0.0737375	-0.060938	-0.00600567	6.43696	-0.00131406	0.640699	0.996141	0.543954	0.998321	-0.0648614
k__Bacteria|p__Firmicutes|c__Bacilli|o__Lactobacillales|f__Leuconostocaceae|g__Weissella|s__Weissella viridescens [ref_mOTU_v25_05079]	-0.288239	-0.439793	-0.271343	4.46878	-0.0531835	0.522245	0.996047	0.532379	0.998322	-0.369497
k__Bacteria|p__Firmicutes|c__Clostridia|o__Clostridiales|f__Lachnospiraceae|g__Anaerostipes|s__Anaerostipes caccae [ref_mOTU_v25_03440]	0.408116	0.0493742	-0.376086	4.22789	-0.0770684	0.489623	0.996072	0.525671	0.998322	0.239623
k__Bacteria|p__Firmicutes|c__Clostridia|o__Clostridiales|f__Clostridiales fam. incertae sedis|g__Clostridiales gen. incertae sedis|s__Clostridiales species incertae sedis [meta_mOTU_v25_12768]	0.051109	0.358983	0.127366	5.38202	0.0224435	0.626335	0.996236	0.605262	0.998322	0.209307
k__Bacteria|p__Firmicutes|c__Clostridia|o__Clostridiales|f__Clostridiales fam. incertae sedis|g__Clostridiales gen. incertae sedis|s__Clostridiales species incertae sedis [meta_mOTU_v25_12334]	1.42874	1.49456	0.087813	5.37347	0.0158547	0.608991	0.996086	0.664074	0.998322	1.45701
k__Bacteria|p__Firmicutes|c__Bacilli|o__Lactobacillales|f__Enterococcaceae|g__Enterococcus|s__Enterococcus faecium/hirae [ref_mOTU_v25_00324]	-0.168688	-0.277117	-0.0232504	4.48393	-0.00451325	0.551133	0.996305	0.541945	0.998322	-0.216429
k__Bacteria|p__Firmicutes|c__Clostridia|o__Clostridiales|f__Clostridiaceae|g__Clostridium|s__Clostridium disporicum [ref_mOTU_v25_03656]	0.536177	0.674079	0.317773	5.15072	0.0482504	0.568344	0.996157	0.605404	0.998322	0.593756
k__Bacteria|p__Actinobacteria|c__Coriobacteriia|o__Coriobacteriales|f__Coriobacteriaceae|g__Collinsella|s__Collinsella species incertae sedis [meta_mOTU_v25_12451]	-0.0873286	-0.000975957	0.155675	5.39932	0.0254939	0.601631	0.996202	0.578173	0.998322	-0.0341429
k__Bacteria|p__Firmicutes|c__Bacilli|o__Lactobacillales|f__Lactobacillaceae|g__Lactobacillus|s__Lactobacillus fermentum/oris [ref_mOTU_v25_01407]	-0.0943961	-0.141169	-0.0490811	4.69523	-0.00873999	0.537929	0.996078	0.527425	0.998323	-0.119641
k__Bacteria|p__Firmicutes|c__Clostridia|o__Clostridiales|f__Clostridiales fam. incertae sedis|g__Clostridiales gen. incertae sedis|s__Clostridiales species incertae sedis [meta_mOTU_v25_12437]	2.46788	2.23141	0.00122637	5.2303	0.000129075	0.69053	0.996295	0.744234	0.998323	2.33537
k__Bacteria|p__Firmicutes|c__Clostridia|o__Clostridiales|f__Clostridiales fam. incertae sedis|g__Clostridiales gen. incertae sedis|s__Clostridiales species incertae sedis [meta_mOTU_v25_13629]	-0.32682	-0.360299	-0.0392514	4.72877	-0.00827179	0.505453	0.996084	0.513637	0.998323	-0.338934
k__Bacteria|p__Actinobacteria|c__Actinobacteria|o__Propionibacteriales|f__Propionibacteriaceae|g__Propionibacterium|s__Propionibacterium freudenreichii [ref_mOTU_v25_05391]	1.3342	0.574132	-0.702198	5.18525	-0.131279	0.375619	0.996022	0.438285	0.998323	0.973541
k__Bacteria|p__Firmicutes|c__Erysipelotrichia|o__Erysipelotrichales|f__Erysipelotrichaceae|g__Erysipelatoclostridium|s__[Clostridium] spiroforme [ref_mOTU_v25_11181]	1.29942	1.6493	0.72488	6.43848	0.102961	0.548107	0.996158	0.538032	0.998323	1.46005
k__Bacteria|p__Firmicutes|c__Clostridia|o__Clostridiales|f__Clostridiaceae|g__Clostridium|s__uncultured Clostridium sp. [ref_mOTU_v25_03623]	-0.260875	-0.0552415	0.199017	4.0988	0.0394071	0.524282	0.996067	0.535132	0.998324	-0.154125
k__Bacteria|p__Firmicutes|c__Clostridia|o__Clostridiales|f__Lachnospiraceae|g__Faecalicatena|s__Faecalicatena contorta [ref_mOTU_v25_03445]	1.98458	1.83356	-0.0158969	3.83246	-0.00226389	0.607601	0.996218	0.663017	0.998324	1.88774
k__Bacteria|p__Bacteroidetes|c__Bacteroidia|o__Bacteroidales|f__Bacteroidales fam. incertae sedis|g__Bacteroidales gen. incertae sedis|s__Bacteroidales species incertae sedis [meta_mOTU_v25_12895]	-0.41008	-0.37203	-0.0105161	4.87009	-0.00198286	0.488196	0.99627	0.520129	0.998324	-0.395968
k__Bacteria|p__Firmicutes|c__Tissierellia|o__Tissierellales|f__Peptoniphilaceae|g__Peptoniphilus|s__Peptoniphilus harei [ref_mOTU_v25_04545]	-0.383605	-0.48876	-0.203583	4.31744	-0.038988	0.547479	0.996163	0.551653	0.998324	-0.433262
k__Bacteria|p__Bacteroidetes|c__Bacteroidia|o__Bacteroidales|f__Bacteroidaceae|g__Bacteroides|s__Bacteroides ndongoniae [ref_mOTU_v25_03596]	-0.372913	-0.440682	-0.139711	4.64456	-0.0225849	0.597328	0.996183	0.54453	0.998324	-0.412141
k__Bacteria|p__Firmicutes|c__Clostridia|o__Clostridiales|f__Clostridiaceae|g__Clostridium|s__Clostridium species incertae sedis [meta_mOTU_v25_13565]	-0.042619	-0.30683	-0.1719	4.36063	-0.0335584	0.513157	0.996235	0.540332	0.998324	-0.168405
k__Bacteria|p__Firmicutes|c__Clostridia|o__Clostridiales|f__Lachnospiraceae|g__Blautia|s__[Ruminococcus] torques [ref_mOTU_v25_03703]	2.13144	1.60979	-0.586354	4.54389	-0.110742	0.484859	0.996033	0.558756	0.998325	1.90141
k__Bacteria|p__Firmicutes|c__Clostridia|o__Clostridiales|f__Clostridiales fam. incertae sedis|g__Clostridiales gen. incertae sedis|s__Clostridiales species incertae sedis [meta_mOTU_v25_12547]	-0.0848679	-0.277841	-0.314371	4.51058	-0.0658251	0.484798	0.996119	0.498332	0.998325	-0.202539
k__Bacteria|p__Firmicutes|c__Clostridia|o__Clostridiales|f__Clostridiales fam. incertae sedis|g__Clostridiales gen. incertae sedis|s__Clostridiales species incertae sedis [meta_mOTU_v25_12470]	1.05152	0.250458	-0.819884	5.96837	-0.125089	0.585546	0.996234	0.510545	0.998325	0.669255
k__Bacteria|p__Firmicutes|c__Bacilli|o__Lactobacillales|f__Lactobacillaceae|g__Pediococcus|s__Pediococcus inopinatus [ref_mOTU_v25_02621]	-0.306296	-0.653276	-0.383841	4.45715	-0.0657298	0.427068	0.996236	0.426324	0.998325	-0.470904
k__Bacteria|p__Bacteria phylum incertae sedis|c__Bacteria class incertae sedis|o__Bacteria order incertae sedis|f__Bacteria fam. incertae sedis|g__Bacteria gen. incertae sedis|s__Bacteria species incertae sedis [meta_mOTU_v25_12280]	-0.409254	-0.331773	0.0875674	4.47512	0.0155195	0.511827	0.99616	0.5146	0.998325	-0.364887
k__Bacteria|p__Firmicutes|c__Clostridia|o__Clostridiales|f__Eubacteriaceae|g__Eubacterium|s__uncultured Eubacterium sp. [ref_mOTU_v25_08868]	2.72511	2.98433	0.125252	4.81969	0.0234713	0.606887	0.996127	0.714353	0.998325	2.85967
k__Bacteria|p__Firmicutes|c__Clostridia|o__Clostridiales|f__Clostridiaceae|g__Clostridium|s__Clostridium sp. CAG:780 [ref_mOTU_v25_07651]	-0.325016	-0.440902	-0.102647	4.77151	-0.0178924	0.538308	0.996165	0.555319	0.998325	-0.38739
k__Bacteria|p__Firmicutes|c__Clostridia|o__Clostridiales|f__Clostridiales fam. incertae sedis|g__Clostridiales gen. incertae sedis|s__Clostridiales species incertae sedis [meta_mOTU_v25_12653]	-0.323097	-0.449369	-0.0311951	4.71145	-0.00621158	0.528293	0.996127	0.462439	0.998325	-0.378026
k__Bacteria|p__Firmicutes|c__Clostridia|o__Clostridiales|f__Clostridiaceae|g__Clostridium|s__Clostridium tyrobutyricum [ref_mOTU_v25_02196]	-0.440507	-0.471045	-0.15289	4.20264	-0.0338499	0.487757	0.99612	0.514842	0.998325	-0.458984
k__Bacteria|p__Firmicutes|c__Clostridia|o__Clostridiales|f__Clostridiales fam. incertae sedis|g__Clostridiales gen. incertae sedis|s__Clostridiales species incertae sedis [meta_mOTU_v25_13115]	0.719291	0.676268	-0.0678139	4.03805	-0.0104726	0.519782	0.996175	0.573847	0.998325	0.691767
k__Bacteria|p__Firmicutes|c__Bacilli|o__Lactobacillales|f__Leuconostocaceae|g__Leuconostoc|s__Leuconostoc gelidum [ref_mOTU_v25_02819]	-0.404624	-0.030458	0.324112	4.24924	0.0739908	0.478615	0.99623	0.486968	0.998325	-0.25544
k__Bacteria|p__Proteobacteria|c__Alphaproteobacteria|o__Rhodospirillales|f__Acetobacteraceae|g__Acidiphilium|s__Acidiphilium sp. CAG:727 [meta_mOTU_v25_14318]	-0.268779	-0.310157	-0.00630083	4.35387	-0.00204759	0.479367	0.996188	0.534794	0.998326	-0.286596
k__Bacteria|p__Tenericutes|c__Mollicutes|o__Mycoplasmatales|f__Mycoplasmataceae|g__Mycoplasma|s__Mycoplasma sp. CAG:776 [meta_mOTU_v25_13520]	-0.0865979	-0.175473	-0.0952652	4.87657	-0.0171901	0.570438	0.996238	0.560888	0.998326	-0.132104
k__Bacteria|p__Firmicutes|c__Bacilli|o__Lactobacillales|f__Streptococcaceae|g__Streptococcus|s__Streptococcus sp. [ref_mOTU_v25_00301]	1.19891	0.858317	-0.332094	4.01528	-0.0646098	0.521716	0.996191	0.543465	0.998326	1.0171
k__Bacteria|p__Bacteroidetes|c__Bacteroidia|o__Bacteroidales|f__Bacteroidaceae|g__Bacteroides|s__Bacteroides clarus [ref_mOTU_v25_01578]	0.42634	0.280208	-0.158917	6.49532	-0.0187842	0.64235	0.996199	0.57659	0.998326	0.357864
k__Bacteria|p__Actinobacteria|c__Actinobacteria|o__Corynebacteriales|f__Nocardiaceae|g__Rhodococcus|s__Rhodococcus sp. [ref_mOTU_v25_01213]	-0.5022	-0.196587	0.297108	5.03302	0.0486743	0.515111	0.996184	0.528012	0.998326	-0.3409
k__Bacteria|p__Actinobacteria|c__Actinobacteria|o__Bifidobacteriales|f__Bifidobacteriaceae|g__Bifidobacterium|s__Bifidobacterium catenulatum/kashiwanohense [ref_mOTU_v25_02701]	1.25605	1.86783	0.234451	6.25342	0.0329455	0.647689	0.996199	0.665074	0.998326	1.52832
k__Bacteria|p__Firmicutes|c__Clostridia|o__Clostridiales|f__Clostridiaceae|g__Clostridium|s__Clostridium sp. CAG:571 [ref_mOTU_v25_07639]	-0.381109	-0.41683	0.00213548	4.64007	0.000484106	0.513232	0.996235	0.524148	0.998326	-0.396981
k__Bacteria|p__Firmicutes|c__Clostridia|o__Clostridiales|f__Clostridiaceae|g__Clostridium|s__Clostridium sp. [ref_mOTU_v25_03613]	-0.104695	-0.478522	-0.322794	4.36109	-0.0655903	0.49933	0.996103	0.522747	0.998327	-0.292544
k__Bacteria|p__Firmicutes|c__Clostridia|o__Clostridiales|f__Clostridiales fam. incertae sedis|g__Clostridiales gen. incertae sedis|s__Clostridiales species incertae sedis [meta_mOTU_v25_13837]	-0.345259	-0.366499	0.109324	4.38262	0.0192865	0.537685	0.996111	0.572221	0.998327	-0.360768
k__Bacteria|p__Proteobacteria|c__Alphaproteobacteria|o__Rhizobiales|f__Phyllobacteriaceae|g__Aminobacter|s__Aminobacter aminovorans [ref_mOTU_v25_05338]	-0.387392	-0.552335	-0.180888	4.3509	-0.0383042	0.506467	0.996115	0.521437	0.998327	-0.471179
k__Bacteria|p__Bacteroidetes|c__Bacteroidia|o__Bacteroidales|f__Prevotellaceae|g__Prevotella|s__Prevotella sp. CAG:485 [meta_mOTU_v25_12826]	-0.37149	-0.247598	0.124449	4.71149	0.0225416	0.539644	0.996214	0.52802	0.998327	-0.315801
k__Bacteria|p__Firmicutes|c__Clostridia|o__Clostridiales|f__Clostridiales fam. incertae sedis|g__Clostridiales gen. incertae sedis|s__Clostridiales species incertae sedis [meta_mOTU_v25_13745]	0.123419	0.430493	0.288886	4.64565	0.056505	0.493048	0.99613	0.516113	0.998327	0.279662
k__Bacteria|p__Firmicutes|c__Clostridia|o__Clostridiales|f__Clostridiaceae|g__Clostridium|s__Clostridium sp. CAG:793 [ref_mOTU_v25_07652]	-0.25178	-0.185368	0.0105827	5.24721	0.00130803	0.576977	0.996137	0.538294	0.998328	-0.21286
k__Bacteria|p__Proteobacteria|c__Gammaproteobacteria|o__Enterobacterales|f__Hafniaceae|g__Hafnia|s__Hafnia paralvei/alvei [ref_mOTU_v25_00708]	0.0863995	-0.0461615	-0.107303	4.60166	-0.0186874	0.536368	0.996078	0.577188	0.998328	0.0178352
k__Bacteria|p__Firmicutes|c__Clostridia|o__Clostridiales|f__Clostridiales fam. incertae sedis|g__Clostridiales gen. incertae sedis|s__Clostridiales species incertae sedis [meta_mOTU_v25_12309]	0.578994	0.953471	0.577985	5.16937	0.0962966	0.505161	0.996125	0.539577	0.998328	0.747656
k__Bacteria|p__Firmicutes|c__Clostridia|o__Clostridiales|f__Clostridiales fam. incertae sedis|g__Clostridiales gen. incertae sedis|s__Clostridiales species incertae sedis [meta_mOTU_v25_14511]	-0.332589	-0.413787	0.00780837	4.46729	0.00196164	0.523234	0.99611	0.527932	0.998329	-0.366644
k__Bacteria|p__Firmicutes|c__Clostridia|o__Clostridiales|f__Ruminococcaceae|g__Ruminococcaceae gen. incertae sedis|s__Ruminococcaceae species incertae sedis [meta_mOTU_v25_13151]	-0.119641	-0.104872	0.093042	4.81114	0.0144971	0.52037	0.996216	0.523768	0.998329	-0.110422
k__Bacteria|p__Actinobacteria|c__Coriobacteriia|o__Eggerthellales|f__Eggerthellaceae|g__Eggerthella|s__Eggerthella species incertae sedis [meta_mOTU_v25_12419]	-0.416694	-0.447478	-0.0251602	4.63387	-0.00432603	0.566102	0.995548	0.539544	0.998329	-0.432277
k__Bacteria|p__Firmicutes|c__Firmicutes class incertae sedis|o__Firmicutes order incertae sedis|f__Firmicutes fam. incertae sedis|g__Firmicutes gen. incertae sedis|s__Firmicutes species incertae sedis [meta_mOTU_v25_13324]	0.053145	-0.156313	-0.158186	4.28251	-0.0339929	0.535922	0.99609	0.562678	0.998329	-0.0575959
k__Bacteria|p__Firmicutes|c__Bacilli|o__Bacillales|f__Bacillaceae|g__Psychrobacillus|s__Psychrobacillus sp. OK028 [ref_mOTU_v25_03581]	-0.294948	-0.200055	0.123025	4.39177	0.0250894	0.523887	0.996155	0.531323	0.998329	-0.237292
k__Bacteria|p__Firmicutes|c__Clostridia|o__Clostridiales|f__Clostridiaceae|g__Clostridium|s__Clostridium species incertae sedis [meta_mOTU_v25_13313]	-0.269575	-0.1311	0.219464	4.89428	0.0401425	0.53395	0.996134	0.5309	0.998329	-0.209012
k__Bacteria|p__Proteobacteria|c__Betaproteobacteria|o__Burkholderiales|f__Sutterellaceae|g__Sutterella|s__Sutterella wadsworthensis [ref_mOTU_v25_03066]	0.0815103	0.416408	0.343362	4.04201	0.0722133	0.514925	0.996189	0.519324	0.998329	0.254904
k__Bacteria|p__Firmicutes|c__Clostridia|o__Clostridiales|f__Ruminococcaceae|g__Faecalibacterium|s__Faecalibacterium species incertae sedis [meta_mOTU_v25_12325]	5.18759	5.46074	0.346311	4.80374	0.058269	0.711761	0.996232	0.678537	0.998329	5.32135
k__Bacteria|p__Firmicutes|c__Clostridia|o__Clostridiales|f__Clostridiaceae|g__Clostridium|s__Clostridium sp. CAG:465 [ref_mOTU_v25_07632]	-0.266718	-0.15886	0.150851	5.10059	0.0239105	0.553949	0.996248	0.526808	0.99833	-0.205489
k__Bacteria|p__Firmicutes|c__Bacilli|o__Lactobacillales|f__Streptococcaceae|g__Streptococcus|s__Streptococcus agalactiae [ref_mOTU_v25_01860]	-0.345298	-0.393094	-0.0505569	4.28117	-0.0100804	0.510772	0.99625	0.528148	0.99833	-0.368083
k__Bacteria|p__Firmicutes|c__Firmicutes class incertae sedis|o__Firmicutes order incertae sedis|f__Firmicutes fam. incertae sedis|g__Firmicutes gen. incertae sedis|s__Firmicutes species incertae sedis [meta_mOTU_v25_12975]	-0.47123	-0.235776	0.200375	4.35331	0.044227	0.518762	0.996134	0.520401	0.99833	-0.36049
k__Bacteria|p__Firmicutes|c__Clostridia|o__Clostridiales|f__Clostridiaceae|g__Clostridium|s__Clostridium sp. CAG:533 [meta_mOTU_v25_13112]	-0.348274	-0.320376	0.0202316	4.62418	0.00377941	0.514016	0.9962	0.540063	0.99833	-0.333421
k__Bacteria|p__Firmicutes|c__Clostridia|o__Clostridiales|f__Ruminococcaceae|g__Ruminococcaceae gen. incertae sedis|s__Ruminococcaceae species incertae sedis [meta_mOTU_v25_12264]	0.413104	0.48993	0.432263	5.20504	0.0764139	0.521284	0.996219	0.579904	0.99833	0.445253
k__Bacteria|p__Actinobacteria|c__Actinobacteria|o__Micrococcales|f__Micrococcaceae|g__Rothia|s__Rothia mucilaginosa [ref_mOTU_v25_05264]	0.133879	0.0945107	0.124504	4.15302	0.0316089	0.506904	0.996164	0.558632	0.99833	0.111744
k__Bacteria|p__Firmicutes|c__Firmicutes class incertae sedis|o__Firmicutes order incertae sedis|f__Firmicutes fam. incertae sedis|g__Firmicutes gen. incertae sedis|s__Firmicutes species incertae sedis [meta_mOTU_v25_13184]	-0.329937	-0.312982	-0.0162395	4.5367	-0.003475	0.515923	0.996157	0.521524	0.99833	-0.322245
k__Bacteria|p__Bacteroidetes|c__Bacteroidia|o__Bacteroidales|f__Bacteroidaceae|g__Bacteroides|s__Bacteroides dorei/vulgatus [ref_mOTU_v25_02367]	9.81639	9.66785	-0.0943328	3.47899	-0.0220137	0.68875	0.996117	0.845476	0.99833	9.70408
k__Bacteria|p__Firmicutes|c__Clostridia|o__Clostridiales|f__Clostridiales fam. incertae sedis|g__Clostridiales gen. incertae sedis|s__Clostridiales species incertae sedis [meta_mOTU_v25_13863]	1.64345	1.44928	-0.311497	4.20335	-0.0566021	0.606836	0.996099	0.634193	0.998331	1.54805
k__Bacteria|p__Firmicutes|c__Erysipelotrichia|o__Erysipelotrichales|f__Erysipelotrichaceae|g__Holdemania|s__Holdemania filiformis [ref_mOTU_v25_05921]	1.16171	1.1857	0.0654184	4.35307	0.0108996	0.546402	0.996082	0.587838	0.998331	1.17316
k__Bacteria|p__Firmicutes|c__Clostridia|o__Clostridiales|f__Lachnospiraceae|g__Lachnoclostridium|s__[Clostridium] glycyrrhizinilyticum [ref_mOTU_v25_03672]	0.517573	0.559634	0.0779003	4.66864	0.0144108	0.603792	0.996244	0.6036	0.998331	0.535427
k__Bacteria|p__Firmicutes|c__Clostridia|o__Clostridiales|f__Ruminococcaceae|g__Massilimaliae|s__Massilimaliae massiliensis [ref_mOTU_v25_10172]	1.17138	1.1502	0.00540127	3.78355	0.00213366	0.593263	0.996253	0.626864	0.998331	1.16274
k__Bacteria|p__Firmicutes|c__Clostridia|o__Clostridiales|f__Lachnospiraceae|g__Blautia|s__Blautia obeum [ref_mOTU_v25_05140]	7.01176	6.48703	0.220409	4.73591	0.0418165	0.672686	0.996292	0.740751	0.998331	6.7527
k__Bacteria|p__Firmicutes|c__Clostridia|o__Clostridiales|f__Ruminococcaceae|g__Fournierella|s__Fournierella massiliensis [ref_mOTU_v25_08867]	-0.340027	-0.344245	-0.00805854	4.05381	-0.00108338	0.48011	0.996143	0.503995	0.998331	-0.342944
k__Bacteria|p__Firmicutes|c__Clostridia|o__Clostridiales|f__Ruminococcaceae|g__Anaerotruncus|s__Anaerotruncus sp. CAG:390 [meta_mOTU_v25_12536]	-0.269204	-0.383818	-0.127704	4.61324	-0.0255415	0.559071	0.996339	0.541053	0.998332	-0.32467
k__Bacteria|p__Firmicutes|c__Negativicutes|o__Veillonellales|f__Veillonellaceae|g__Dialister|s__Dialister species incertae sedis [meta_mOTU_v25_12913]	-0.343572	-0.402489	0.028292	4.38082	0.00625954	0.528212	0.996092	0.544911	0.998332	-0.373737
k__Bacteria|p__Firmicutes|c__Clostridia|o__Clostridiales|f__Clostridiales fam. incertae sedis|g__Clostridiales gen. incertae sedis|s__Clostridiales species incertae sedis [meta_mOTU_v25_14166]	0.661608	1.45517	0.753025	4.50683	0.137697	0.423937	0.996137	0.417341	0.998332	1.03236
k__Bacteria|p__Firmicutes|c__Bacilli|o__Lactobacillales|f__Lactobacillaceae|g__Pediococcus|s__Pediococcus pentosaceus [ref_mOTU_v25_02489]	-0.0718176	-0.226804	-0.321912	4.49967	-0.0616964	0.474146	0.996072	0.463224	0.998332	-0.143123
k__Bacteria|p__Firmicutes|c__Erysipelotrichia|o__Erysipelotrichales|f__Erysipelotrichaceae|g__Turicibacter|s__Turicibacter sanguinis [ref_mOTU_v25_04703]	2.80379	2.61636	-0.432833	4.97469	-0.0886841	0.483964	0.996057	0.579166	0.998332	2.7024
k__Bacteria|p__Bacteria phylum incertae sedis|c__Bacteria class incertae sedis|o__Bacteria order incertae sedis|f__Bacteria fam. incertae sedis|g__Bacteria gen. incertae sedis|s__Bacteria species incertae sedis [meta_mOTU_v25_14280]	-0.0479627	-0.144552	-0.194007	4.41683	-0.0362502	0.51624	0.996132	0.545963	0.998332	-0.0898657
k__Bacteria|p__Firmicutes|c__Clostridia|o__Clostridiales|f__Clostridiaceae|g__Clostridium|s__Clostridium sp. CAG:762 [meta_mOTU_v25_12498]	-0.30019	-0.514593	-0.252614	4.34112	-0.0509189	0.514743	0.996109	0.508022	0.998332	-0.412959
k__Bacteria|p__Firmicutes|c__Clostridia|o__Clostridiales|f__Clostridiales fam. [Clostridiaceae/Heliobacteriaceae]|g__Clostridiales gen. [Clostridium/Heliobacterium]|s__Clostridiales sp. [ref_mOTU_v25_02136]	-0.40233	-0.26454	0.0835663	4.25694	0.0167875	0.487594	0.992607	0.528428	0.998332	-0.331552
k__Bacteria|p__Firmicutes|c__Bacilli|o__Lactobacillales|f__Lactobacillaceae|g__Lactobacillus|s__Lactobacillus vaginalis [ref_mOTU_v25_04416]	-0.362546	0.0624629	0.482877	4.31577	0.100901	0.485408	0.996056	0.462822	0.998332	-0.1551
k__Bacteria|p__Proteobacteria|c__Gammaproteobacteria|o__Pseudomonadales|f__Moraxellaceae|g__Acinetobacter|s__Acinetobacter species incertae sedis [meta_mOTU_v25_12662]	0.902117	1.1165	0.785757	6.21985	0.114389	0.457891	0.996142	0.532506	0.998332	1.01013
k__Bacteria|p__Firmicutes|c__Clostridia|o__Clostridiales|f__Clostridiales fam. incertae sedis|g__Clostridiales gen. incertae sedis|s__Clostridiales species incertae sedis [meta_mOTU_v25_12300]	-0.223077	0.164043	0.47576	4.43528	0.0821643	0.519757	0.996042	0.505399	0.998332	-0.0584344
k__Bacteria|p__Bacteroidetes|c__Bacteroidia|o__Bacteroidales|f__Muribaculaceae|g__Muribaculaceae gen. incertae sedis|s__Bacteroidales bacterium H3 [ref_mOTU_v25_10023]	-0.261436	-0.353581	-0.0789379	4.33894	-0.0161779	0.548402	0.99613	0.544966	0.998333	-0.302842
k__Bacteria|p__Firmicutes|c__Clostridia|o__Clostridiales|f__Peptostreptococcaceae|g__Terrisporobacter|s__Terrisporobacter glycolicus [ref_mOTU_v25_02186]	0.153831	0.361429	0.0439392	4.64581	0.00994474	0.545703	0.996188	0.572787	0.998333	0.254043
k__Bacteria|p__Firmicutes|c__Bacilli|o__Lactobacillales|f__Streptococcaceae|g__Streptococcus|s__Streptococcus peroris [ref_mOTU_v25_00300]	-0.363783	-0.428136	-0.128362	4.24976	-0.0240033	0.490764	0.996524	0.505492	0.998333	-0.394277
k__Bacteria|p__Actinobacteria|c__Actinobacteria|o__Actinomycetales|f__Actinomycetaceae|g__Actinomyces|s__Actinomyces graevenitzii [ref_mOTU_v25_04054]	1.45077	1.67366	0.442244	3.54923	0.0964537	0.520554	0.996239	0.50638	0.998333	1.55043
k__Bacteria|p__Firmicutes|c__Clostridia|o__Clostridiales|f__Ruminococcaceae|g__Ruthenibacterium|s__Ruthenibacterium lactatiformans [ref_mOTU_v25_04716]	3.88525	3.66366	-0.374745	3.45074	-0.0983305	0.580671	0.996096	0.633728	0.998333	3.76144
k__Bacteria|p__Bacteroidetes|c__Bacteroidia|o__Bacteroidales|f__Rikenellaceae|g__Alistipes|s__Alistipes timonensis [ref_mOTU_v25_01015]	0.0781209	0.00689715	-0.0750166	4.52168	-0.0135359	0.538817	0.996106	0.562098	0.998333	0.0549393
k__Bacteria|p__Firmicutes|c__Clostridia|o__Clostridiales|f__Clostridiales fam. incertae sedis|g__Clostridiales gen. incertae sedis|s__Clostridiales species incertae sedis [meta_mOTU_v25_12974]	-0.346141	-0.187499	0.228008	4.22088	0.0469247	0.517432	0.996141	0.545601	0.998333	-0.282433
k__Bacteria|p__Actinobacteria|c__Coriobacteriia|o__Eggerthellales|f__Eggerthellales fam. incertae sedis|g__Eggerthellales gen. incertae sedis|s__Eggerthellales species incertae sedis [meta_mOTU_v25_13811]	0.660409	0.455584	-0.269837	7.3161	-0.0319802	0.649018	0.996202	0.611483	0.998333	0.558202
k__Bacteria|p__Chloroflexi|c__Dehalococcoidia|o__Dehalococcoidales|f__Dehalococcoidales fam. incertae sedis|g__Dehalococcoidales gen. incertae sedis|s__Dehalococcoidales species incertae sedis [meta_mOTU_v25_12342]	-0.392164	-0.404499	0.0976723	4.70452	0.0122566	0.558818	0.996132	0.548487	0.998333	-0.398567
k__Bacteria|p__Firmicutes|c__Clostridia|o__Clostridiales|f__Clostridiaceae|g__Clostridium|s__Clostridium species incertae sedis [meta_mOTU_v25_12650]	0.950913	1.22603	0.212562	7.44626	0.0276827	0.688214	0.996185	0.679225	0.998333	1.06915
k__Bacteria|p__Firmicutes|c__Clostridia|o__Clostridiales|f__Ruminococcaceae|g__Faecalibacterium|s__Faecalibacterium species incertae sedis [meta_mOTU_v25_12331]	1.48103	1.61878	0.102778	5.16394	0.0180878	0.568361	0.996244	0.650224	0.998333	1.54238
k__Bacteria|p__Bacteroidetes|c__Bacteroidia|o__Bacteroidales|f__Bacteroidales fam. incertae sedis|g__Bacteroidales gen. incertae sedis|s__Bacteroidales species incertae sedis [meta_mOTU_v25_13655]	-0.125739	-0.00271734	0.00680364	4.66284	0.00152073	0.565471	0.99631	0.535468	0.998333	-0.0729365
k__Bacteria|p__Firmicutes|c__Clostridia|o__Clostridiales|f__Clostridiales fam. incertae sedis|g__Clostridiales gen. incertae sedis|s__Clostridiales species incertae sedis [meta_mOTU_v25_12667]	0.326149	0.300252	-0.138373	4.55732	-0.0238606	0.586058	0.996093	0.61715	0.998334	0.315258
k__Bacteria|p__Firmicutes|c__Clostridia|o__Clostridiales|f__Clostridiales fam. incertae sedis|g__Clostridiales gen. incertae sedis|s__Clostridiales species incertae sedis [meta_mOTU_v25_12706]	0.181856	0.0890631	-0.151152	4.41582	-0.0331413	0.510628	0.996198	0.557283	0.998334	0.126874
k__Bacteria|p__Firmicutes|c__Firmicutes class incertae sedis|o__Firmicutes order incertae sedis|f__Firmicutes fam. incertae sedis|g__Firmicutes gen. incertae sedis|s__Firmicutes species incertae sedis [meta_mOTU_v25_12633]	-0.219883	-0.392329	-0.206764	4.99303	-0.0340156	0.571627	0.996055	0.53418	0.998334	-0.305172
k__Bacteria|p__Firmicutes|c__Firmicutes class incertae sedis|o__Firmicutes order incertae sedis|f__Firmicutes fam. incertae sedis|g__Firmicutes gen. incertae sedis|s__Firmicutes species incertae sedis [meta_mOTU_v25_14410]	0.142449	0.260608	0.298645	4.84013	0.0537139	0.53602	0.996138	0.567395	0.998334	0.191806
k__Bacteria|p__Firmicutes|c__Clostridia|o__Clostridiales|f__Ruminococcaceae|g__Ruminococcaceae gen. incertae sedis|s__Ruminococcaceae species incertae sedis [meta_mOTU_v25_12396]	0.519326	0.490821	0.0297581	5.70599	0.00549787	0.62021	0.996254	0.647904	0.998334	0.508611
k__Bacteria|p__Firmicutes|c__Clostridia|o__Clostridiales|f__Lachnospiraceae|g__Niameybacter|s__Niameybacter massiliensis [meta_mOTU_v25_12700]	-0.344534	-0.249564	0.0977914	4.18206	0.0155333	0.521786	0.996209	0.54883	0.998334	-0.31257
k__Bacteria|p__Proteobacteria|c__Gammaproteobacteria|o__Pseudomonadales|f__Pseudomonadaceae|g__Pseudomonas|s__Pseudomonas psychrophila [ref_mOTU_v25_00108]	-0.485319	-0.253376	0.321968	4.40212	0.0597798	0.494426	0.996163	0.49974	0.998334	-0.403277
k__Bacteria|p__Firmicutes|c__Firmicutes class incertae sedis|o__Firmicutes order incertae sedis|f__Firmicutes fam. incertae sedis|g__Firmicutes gen. incertae sedis|s__Firmicutes species incertae sedis [meta_mOTU_v25_12438]	-0.236009	-0.2425	0.0272438	4.40538	0.00634193	0.494603	0.996246	0.492117	0.998334	-0.238554
k__Bacteria|p__Firmicutes|c__Clostridia|o__Clostridiales|f__Clostridiaceae|g__Clostridium|s__Clostridium sp. [ref_mOTU_v25_03676]	-0.257866	-0.213745	0.0759843	4.39777	0.0141229	0.503254	0.996255	0.507725	0.998334	-0.232587
k__Bacteria|p__Bacteroidetes|c__Bacteroidia|o__Bacteroidales|f__Bacteroidaceae|g__Bacteroides|s__Bacteroides finegoldii [ref_mOTU_v25_03474]	0.744607	0.56655	-0.131963	5.91475	-0.0186508	0.585085	0.996166	0.60658	0.998335	0.669823
k__Bacteria|p__Firmicutes|c__Clostridia|o__Clostridiales|f__Clostridiales fam. incertae sedis|g__Clostridiales gen. incertae sedis|s__Clostridiales species incertae sedis [meta_mOTU_v25_13202]	0.250814	0.462144	0.5027	6.00985	0.0763347	0.484737	0.996156	0.545708	0.998335	0.358035
k__Bacteria|p__Proteobacteria|c__Gammaproteobacteria|o__Enterobacterales|f__Morganellaceae|g__Proteus|s__Proteus sp. [ref_mOTU_v25_02512]	-0.391998	-0.387786	-0.155376	4.896	-0.0236258	0.522095	0.99621	0.513413	0.998335	-0.389816
k__Bacteria|p__Actinobacteria|c__Actinobacteria|o__Actinomycetales|f__Actinomycetaceae|g__Actinomyces|s__Actinomyces marseillensis/pacaensis [ref_mOTU_v25_03846]	0.391086	0.929849	0.343836	3.95498	0.0755423	0.482293	0.996095	0.485813	0.998335	0.692097
k__Bacteria|p__Proteobacteria|c__Gammaproteobacteria|o__Pseudomonadales|f__Pseudomonadaceae|g__Pseudomonas|s__Pseudomonas sp. [ref_mOTU_v25_00137]	-0.418775	-0.397924	0.0700773	4.3809	0.0157657	0.503803	0.996089	0.529839	0.998335	-0.410509
k__Bacteria|p__Firmicutes|c__Clostridia|o__Clostridiales|f__Clostridiales fam. incertae sedis|g__Clostridiales gen. incertae sedis|s__Clostridiales species incertae sedis [meta_mOTU_v25_12386]	-0.335109	-0.424981	-0.0734126	4.25696	-0.017031	0.5128	0.996221	0.550193	0.998335	-0.383082
k__Bacteria|p__Firmicutes|c__Clostridia|o__Clostridiales|f__Clostridiales fam. incertae sedis|g__Clostridiales gen. incertae sedis|s__Clostridiales species incertae sedis [meta_mOTU_v25_14301]	-0.434863	-0.197511	0.260735	4.36911	0.0512282	0.476242	0.996102	0.489467	0.998335	-0.329088
k__Bacteria|p__Firmicutes|c__Bacilli|o__Lactobacillales|f__Leuconostocaceae|g__Leuconostoc|s__Leuconostoc citreum [ref_mOTU_v25_01925]	-0.394326	-0.283426	0.0210856	4.25404	0.0042043	0.519421	0.996215	0.523078	0.998335	-0.34481
k__Bacteria|p__Firmicutes|c__Bacilli|o__Lactobacillales|f__Lactobacillaceae|g__Pediococcus|s__Pediococcus acidilactici [ref_mOTU_v25_00720]	0.237002	0.107239	-0.123664	4.32952	-0.0268081	0.568086	0.996115	0.525962	0.998335	0.176121
k__Bacteria|p__Bacteroidetes|c__Bacteroidia|o__Bacteroidales|f__Bacteroidaceae|g__Bacteroides|s__Bacteroides coprocola [ref_mOTU_v25_11279]	-0.125124	-0.0755196	0.19471	5.60511	0.0303874	0.60678	0.996141	0.524086	0.998336	-0.100364
k__Bacteria|p__Actinobacteria|c__Actinobacteria|o__Micrococcales|f__Microbacteriaceae|g__Microbacterium|s__Microbacterium oxydans [ref_mOTU_v25_03017]	-0.341117	-0.478594	-0.265555	4.45893	-0.056435	0.477152	0.996189	0.512638	0.998336	-0.414326
k__Bacteria|p__Proteobacteria|c__Betaproteobacteria|o__Burkholderiales|f__Sutterellaceae|g__Sutterella|s__Sutterella species incertae sedis [meta_mOTU_v25_13648]	-0.331716	-0.358949	-0.00941474	4.43727	-0.00124285	0.526283	0.996088	0.527491	0.998336	-0.345182
k__Bacteria|p__Firmicutes|c__Clostridia|o__Clostridiales|f__Ruminococcaceae|g__Faecalibacterium|s__Faecalibacterium prausnitzii [ref_mOTU_v25_06111]	-0.431431	-0.315361	0.134759	4.3967	0.0256057	0.528754	0.996142	0.548933	0.998336	-0.377276
k__Bacteria|p__Firmicutes|c__Clostridia|o__Clostridiales|f__Clostridiales fam. [Clostridiaceae/Ruminococcaceae]|g__Clostridiales gen. [Ruminococcus/Clostridium]|s__Clostridiales sp. [ref_mOTU_v25_03611]	-0.0661695	0.0616464	0.132325	6.36215	0.0228087	0.614451	0.996201	0.56665	0.998337	-0.007971
k__Bacteria|p__Bacteroidetes|c__Bacteroidia|o__Bacteroidales|f__Barnesiellaceae|g__Coprobacter|s__Coprobacter fastidiosus [ref_mOTU_v25_03667]	2.60807	2.45359	-0.212464	4.26627	-0.0430099	0.688901	0.996299	0.726654	0.998337	2.53417
k__Bacteria|p__Firmicutes|c__Clostridia|o__Clostridiales|f__Oscillospiraceae|g__Oscillibacter|s__Oscillibacter sp. PC13 [ref_mOTU_v25_10185]	-0.265306	-0.0156103	0.258037	4.17083	0.0552793	0.48975	0.996083	0.508226	0.998338	-0.156411
k__Bacteria|p__Firmicutes|c__Clostridia|o__Clostridiales|f__Clostridiales fam. incertae sedis|g__Clostridiales gen. incertae sedis|s__Clostridiales species incertae sedis [meta_mOTU_v25_13719]	0.233821	0.273386	0.00760734	4.34229	0.00251885	0.516477	0.996134	0.565079	0.998338	0.248252
k__Bacteria|p__Firmicutes|c__Clostridia|o__Clostridiales|f__Ruminococcaceae|g__Ruminococcus|s__Ruminococcus sp. CAG:177 [meta_mOTU_v25_12400]	0.304661	0.371325	0.0783484	6.08963	0.0108741	0.601877	0.996375	0.599813	0.998338	0.333193
k__Bacteria|p__Firmicutes|c__Erysipelotrichia|o__Erysipelotrichales|f__Erysipelotrichaceae|g__Holdemania|s__Holdemania sp. Marseille-P2844 [ref_mOTU_v25_05920]	0.675056	0.324349	-0.287143	4.58396	-0.0527341	0.532979	0.996099	0.559923	0.998338	0.512593
k__Bacteria|p__Firmicutes|c__Bacilli|o__Lactobacillales|f__Lactobacillaceae|g__Lactobacillus|s__Lactobacillus oris [ref_mOTU_v25_04396]	-0.300681	-0.378502	-0.0244206	4.1948	-0.00618298	0.514914	0.996148	0.514471	0.998339	-0.340022
k__Bacteria|p__Firmicutes|c__Clostridia|o__Clostridiales|f__Clostridiaceae|g__Clostridium|s__Clostridium sp. CAG:127 [meta_mOTU_v25_12306]	0.363441	0.854486	0.761756	6.16122	0.108813	0.463131	0.99608	0.501012	0.998339	0.620032
k__Bacteria|p__Firmicutes|c__Clostridia|o__Clostridiales|f__Ruminococcaceae|g__Ruminococcaceae gen. incertae sedis|s__Ruminococcaceae species incertae sedis [meta_mOTU_v25_12591]	-0.34961	-0.291942	0.108014	4.2551	0.0208595	0.522852	0.996084	0.549886	0.998339	-0.314114
k__Bacteria|p__Firmicutes|c__Firmicutes class incertae sedis|o__Firmicutes order incertae sedis|f__Firmicutes fam. incertae sedis|g__Firmicutes gen. incertae sedis|s__Firmicutes bacterium CAG:341 [ref_mOTU_v25_07738]	0.161655	0.052651	-0.128735	6.21935	-0.0214666	0.620287	0.996187	0.582671	0.998339	0.113087
k__Bacteria|p__Bacteroidetes|c__Bacteroidia|o__Bacteroidales|f__Rikenellaceae|g__Alistipes|s__Alistipes senegalensis [ref_mOTU_v25_01017]	0.922872	0.923217	0.0130661	4.95304	0.00218945	0.578085	0.996107	0.615279	0.99834	0.922872
k__Bacteria|p__Firmicutes|c__Clostridia|o__Clostridiales|f__Clostridiales fam. incertae sedis|g__Clostridiales gen. incertae sedis|s__Clostridiales species incertae sedis [meta_mOTU_v25_14076]	-0.0154775	-0.246256	-0.39045	4.82947	-0.0712175	0.538132	0.996212	0.546284	0.998341	-0.138343
k__Bacteria|p__Firmicutes|c__Clostridia|o__Clostridiales|f__Clostridiaceae|g__Clostridium|s__Clostridium sp. CAG:964 [ref_mOTU_v25_07656]	-0.254014	-0.185491	0.0713129	5.72395	0.0100834	0.594749	0.996344	0.53666	0.998341	-0.215524
k__Bacteria|p__Firmicutes|c__Firmicutes class incertae sedis|o__Firmicutes order incertae sedis|f__Firmicutes fam. incertae sedis|g__Firmicutes gen. incertae sedis|s__Firmicutes species incertae sedis [meta_mOTU_v25_13737]	-0.302675	-0.239922	0.0714017	4.96582	0.0124042	0.576642	0.996251	0.584696	0.998341	-0.272761
k__Bacteria|p__Firmicutes|c__Clostridia|o__Clostridiales|f__Clostridiaceae|g__Clostridium|s__Clostridium species incertae sedis [meta_mOTU_v25_13850]	-0.249856	-0.251734	-0.0776162	4.68201	-0.0152708	0.524787	0.996072	0.536159	0.998341	-0.249962
k__Bacteria|p__Proteobacteria|c__Gammaproteobacteria|o__Xanthomonadales|f__Xanthomonadaceae|g__Stenotrophomonas|s__Stenotrophomonas maltophilia [ref_mOTU_v25_02047]	-0.37798	-0.540766	-0.180928	4.4357	-0.0401592	0.468489	0.996043	0.48538	0.998341	-0.445384
k__Bacteria|p__Firmicutes|c__Clostridia|o__Clostridiales|f__Ruminococcaceae|g__Neglecta|s__Neglecta timonensis [ref_mOTU_v25_09386]	-0.2084	-0.3197	0.0191202	4.37815	0.0025963	0.541679	0.996115	0.550456	0.998342	-0.267021
k__Bacteria|p__Proteobacteria|c__Gammaproteobacteria|o__Pseudomonadales|f__Pseudomonadaceae|g__Pseudomonas|s__Pseudomonas sp. [ref_mOTU_v25_00129]	-0.428391	-0.250996	0.208048	4.37344	0.0331402	0.513806	0.996075	0.527022	0.998343	-0.34215
k__Bacteria|p__Firmicutes|c__Clostridia|o__Clostridiales|f__Lachnospiraceae|g__Roseburia|s__Roseburia sp. CAG:182 [meta_mOTU_v25_12852]	0.684084	0.91973	0.297213	4.87929	0.050519	0.524683	0.996139	0.570517	0.998343	0.804678
k__Bacteria|p__Firmicutes|c__Bacilli|o__Lactobacillales|f__Streptococcaceae|g__Streptococcus|s__Streptococcus anginosus/intermedius [ref_mOTU_v25_00567]	0.766862	0.757661	0.0401281	4.23821	0.00939872	0.58429	0.996052	0.60411	0.998343	0.762095
k__Bacteria|p__Firmicutes|c__Clostridia|o__Clostridiales|f__Lachnospiraceae|g__Anaerostipes|s__Anaerostipes hadrus [ref_mOTU_v25_00857]	8.43522	8.93525	-0.212321	3.84729	-0.0442251	0.659389	0.996047	0.764846	0.998343	8.68152
k__Bacteria|p__Firmicutes|c__Erysipelotrichia|o__Erysipelotrichales|f__Erysipelotrichaceae|g__Bulleidia|s__Bulleidia extructa [ref_mOTU_v25_11759]	-0.0329447	0.242191	0.334683	4.30718	0.061581	0.508588	0.996103	0.527101	0.998343	0.0897198
k__Bacteria|p__Actinobacteria|c__Actinobacteria|o__Micrococcales|f__Microbacteriaceae|g__Microbacterium|s__Microbacterium maritypicum [ref_mOTU_v25_03019]	-0.409568	-0.533233	-0.163429	4.46817	-0.0372377	0.464626	0.995846	0.490037	0.998343	-0.461075
k__Bacteria|p__Firmicutes|c__Clostridia|o__Clostridiales|f__Clostridiales fam. [Clostridiaceae/Ruminococcaceae]|g__Clostridiales gen. [Ruminococcus/Clostridium]|s__Clostridiales sp. [ref_mOTU_v25_05138]	1.17776	1.14667	-0.014369	4.00186	-0.00362408	0.571589	0.996154	0.628775	0.998343	1.16077
k__Bacteria|p__Firmicutes|c__Clostridia|o__Clostridiales|f__Lachnospiraceae|g__Eisenbergiella|s__Eisenbergiella tayi [ref_mOTU_v25_03446]	0.969209	0.700206	-0.103117	4.27738	-0.0209426	0.52981	0.996148	0.571366	0.998344	0.851992
k__Bacteria|p__Firmicutes|c__Clostridia|o__Clostridiales|f__Eubacteriaceae|g__Eubacteriaceae gen. incertae sedis|s__Eubacteriaceae bacterium CHKCI005 [ref_mOTU_v25_09413]	1.07692	1.21942	0.0935935	4.04337	0.023762	0.499798	0.996156	0.566174	0.998344	1.14668
k__Bacteria|p__Firmicutes|c__Bacilli|o__Lactobacillales|f__Leuconostocaceae|g__Weissella|s__Weissella halotolerans [ref_mOTU_v25_02490]	-0.314758	-0.445108	-0.0714187	4.09514	-0.0141708	0.529578	0.996101	0.506961	0.998344	-0.375208
k__Bacteria|p__Firmicutes|c__Bacilli|o__Lactobacillales|f__Streptococcaceae|g__Streptococcus|s__Streptococcus oralis [ref_mOTU_v25_00288]	-0.267437	0.0132592	0.133122	4.24342	0.0268659	0.53989	0.996302	0.538288	0.998344	-0.125145
k__Bacteria|p__Firmicutes|c__Clostridia|o__Clostridiales|f__Lachnospiraceae|g__Butyrivibrio|s__Butyrivibrio crossotus [ref_mOTU_v25_03686]	-0.0327752	-0.134984	-0.175715	5.26304	-0.0321225	0.553401	0.996219	0.524202	0.998345	-0.083405
k__Bacteria|p__Actinobacteria|c__Coriobacteriia|o__Coriobacteriales|f__Atopobiaceae|g__Libanicoccus|s__Libanicoccus massiliensis [ref_mOTU_v25_10249]	-0.339767	-0.445975	-0.192253	4.22232	-0.0354841	0.544913	0.996203	0.535332	0.998345	-0.392169
k__Bacteria|p__Proteobacteria|c__Betaproteobacteria|o__Burkholderiales|f__Burkholderiales fam. incertae sedis|g__Burkholderiales gen. incertae sedis|s__Burkholderiales species incertae sedis [meta_mOTU_v25_12785]	0.865093	0.922469	0.13011	4.89682	0.0324596	0.60296	0.996181	0.620926	0.998345	0.898815
k__Bacteria|p__Firmicutes|c__Clostridia|o__Clostridiales|f__Clostridiales fam. incertae sedis|g__Clostridiales gen. incertae sedis|s__Clostridiales species incertae sedis [meta_mOTU_v25_13147]	1.66314	0.965298	-0.401348	4.85514	-0.0681485	0.566266	0.996142	0.587637	0.998345	1.28475
k__Bacteria|p__Firmicutes|c__Clostridia|o__Clostridiales|f__Christensenellaceae|g__Christensenella|s__Christensenella minuta [ref_mOTU_v25_06399]	0.875326	0.626978	-0.215118	4.16287	-0.0482721	0.58658	0.996184	0.617836	0.998346	0.75572
k__Bacteria|p__Proteobacteria|c__Gammaproteobacteria|o__Pasteurellales|f__Pasteurellaceae|g__Pasteurellaceae gen. incertae sedis|s__Pasteurellaceae species incertae sedis [meta_mOTU_v25_13253]	-0.358313	-0.341368	0.090336	4.24016	0.0199871	0.510066	0.996173	0.529912	0.998346	-0.349408
k__Bacteria|p__Firmicutes|c__Clostridia|o__Clostridiales|f__Clostridiaceae|g__Clostridium|s__Clostridium sp. CAG:780 [meta_mOTU_v25_12821]	-0.296919	-0.323587	-0.0466636	4.7634	-0.00747032	0.503096	0.996129	0.499583	0.998346	-0.307604
k__Bacteria|p__Firmicutes|c__Clostridia|o__Clostridiales|f__Clostridiaceae|g__Clostridium|s__Clostridium sp. CAG:226 [meta_mOTU_v25_12471]	-0.132744	-0.239507	-0.0426716	4.20405	-0.0100536	0.500882	0.996252	0.493307	0.998346	-0.187343
k__Bacteria|p__Firmicutes|c__Clostridia|o__Clostridiales|f__Clostridiales fam. incertae sedis|g__Clostridiales gen. incertae sedis|s__Clostridiales species incertae sedis [meta_mOTU_v25_12496]	-0.353688	-0.263896	0.0177644	4.58325	0.00255029	0.509306	0.996161	0.527278	0.998347	-0.311435
k__Bacteria|p__Firmicutes|c__Clostridia|o__Clostridiales|f__Ruminococcaceae|g__Anaerotruncus|s__Anaerotruncus rubiinfantis [ref_mOTU_v25_09169]	0.482082	0.645061	0.235306	4.1401	0.0403783	0.532153	0.996126	0.550275	0.998347	0.552497
k__Bacteria|p__Firmicutes|c__Clostridia|o__Clostridiales|f__Ruminococcaceae|g__Ruminococcaceae gen. incertae sedis|s__Ruminococcaceae species incertae sedis [meta_mOTU_v25_12835]	-0.406143	-0.385344	-0.0612261	4.47892	-0.0107136	0.541792	0.996111	0.588179	0.998347	-0.39333
k__Bacteria|p__Firmicutes|c__Clostridia|o__Clostridiales|f__Clostridiaceae|g__Clostridiaceae gen. incertae sedis|s__Clostridiaceae species incertae sedis [meta_mOTU_v25_12374]	-0.400777	-0.399051	-0.0389712	4.28767	-0.00835568	0.514481	0.996117	0.526507	0.998347	-0.400038
k__Bacteria|p__Firmicutes|c__Bacilli|o__Bacillales|f__Bacillaceae|g__Psychrobacillus|s__Psychrobacillus psychrotolerans [ref_mOTU_v25_03582]	-0.145629	-0.201888	-0.126742	4.9935	-0.0232766	0.562624	0.996148	0.603359	0.998348	-0.177643
k__Bacteria|p__Actinobacteria|c__Coriobacteriia|o__Coriobacteriales|f__Coriobacteriaceae|g__Collinsella|s__Collinsella bouchesdurhonensis [ref_mOTU_v25_03627]	-0.0443643	0.12542	0.112277	5.32634	0.0192837	0.593942	0.996232	0.58299	0.998348	0.0274932
k__Bacteria|p__Proteobacteria|c__Alphaproteobacteria|o__Rhizobiales|f__Rhizobiaceae|g__Agrobacterium|s__Agrobacterium rhizogenes [ref_mOTU_v25_01396]	-0.280842	-0.423608	-0.179435	4.19921	-0.0380546	0.532451	0.996114	0.538914	0.998348	-0.34003
k__Bacteria|p__Firmicutes|c__Bacilli|o__Lactobacillales|f__Lactobacillaceae|g__Lactobacillus|s__Lactobacillus johnsonii [ref_mOTU_v25_01040]	-0.115157	-0.439683	-0.30731	4.67668	-0.0631123	0.538194	0.996155	0.491252	0.998348	-0.291559
k__Bacteria|p__Firmicutes|c__Clostridia|o__Clostridiales|f__Ruminococcaceae|g__Anaerotruncus|s__Anaerotruncus sp. CAG:390 [meta_mOTU_v25_14000]	-0.469019	-0.463989	-0.105457	4.16035	-0.0272506	0.486188	0.996319	0.494111	0.998349	-0.464852
k__Bacteria|p__Firmicutes|c__Bacilli|o__Lactobacillales|f__Lactobacillaceae|g__Lactobacillus|s__Lactobacillus buchneri [ref_mOTU_v25_01564]	-0.25051	-0.357628	-0.114134	4.2526	-0.0201599	0.552534	0.996074	0.530888	0.998349	-0.295917
k__Bacteria|p__Actinobacteria|c__Actinobacteria|o__Corynebacteriales|f__Corynebacteriaceae|g__Corynebacterium|s__Corynebacterium variabile [ref_mOTU_v25_05278]	-0.32751	-0.487353	-0.137892	4.48259	-0.026932	0.581673	0.996221	0.583906	0.998349	-0.402968
k__Bacteria|p__Proteobacteria|c__Gammaproteobacteria|o__Enterobacterales|f__Enterobacteriaceae|g__Pluralibacter|s__[Enterobacter] lignolyticus [ref_mOTU_v25_00083]	-0.358987	-0.528564	-0.198562	4.22037	-0.0396975	0.517888	0.996084	0.526436	0.99835	-0.453656
k__Bacteria|p__Firmicutes|c__Clostridia|o__Clostridiales|f__Ruminococcaceae|g__Ruminococcus|s__Ruminococcus species incertae sedis [meta_mOTU_v25_12711]	-0.218906	-0.225581	0.0113881	5.27954	0.00181101	0.608469	0.9961	0.582441	0.998351	-0.220629
k__Bacteria|p__Firmicutes|c__Clostridia|o__Clostridiales|f__Oscillospiraceae|g__Oscillibacter|s__Oscillibacter sp. [ref_mOTU_v25_04664]	2.64874	3.1304	0.476094	5.41951	0.0769224	0.581906	0.996119	0.618993	0.998351	2.93928
k__Bacteria|p__Firmicutes|c__Bacilli|o__Bacillales|f__Bacillales fam. incertae sedis|g__Gemella|s__Gemella sanguinis [ref_mOTU_v25_04303]	1.49693	1.56717	-0.0326124	4.12796	-0.00698585	0.578328	0.996137	0.676425	0.998351	1.53379
k__Bacteria|p__Fusobacteria|c__Fusobacteriia|o__Fusobacteriales|f__Fusobacteriaceae|g__Fusobacterium|s__Fusobacterium hwasookii/nucleatum [ref_mOTU_v25_01004]	-0.351378	-0.422053	-0.0304361	4.23755	-0.00757292	0.504426	0.99579	0.522439	0.998351	-0.383184
k__Bacteria|p__Firmicutes|c__Firmicutes class incertae sedis|o__Firmicutes order incertae sedis|f__Firmicutes fam. incertae sedis|g__Firmicutes gen. incertae sedis|s__Firmicutes species incertae sedis [meta_mOTU_v25_13897]	-0.408519	-0.335092	0.0885015	4.28944	0.0188011	0.493902	0.996129	0.525419	0.998352	-0.381262
k__Bacteria|p__Firmicutes|c__Clostridia|o__Clostridiales|f__Clostridiales fam. incertae sedis|g__Clostridiales gen. incertae sedis|s__Clostridiales species incertae sedis [meta_mOTU_v25_13841]	-0.289371	-0.406151	-0.126703	4.32775	-0.0267383	0.489071	0.996184	0.493469	0.998352	-0.331193
k__Bacteria|p__Fusobacteria|c__Fusobacteriia|o__Fusobacteriales|f__Fusobacteriaceae|g__Fusobacterium|s__Fusobacterium periodonticum [ref_mOTU_v25_00999]	-0.397037	-0.479716	-0.174132	4.20702	-0.0337683	0.454778	0.996247	0.459687	0.998352	-0.432653
k__Bacteria|p__Firmicutes|c__Firmicutes class incertae sedis|o__Firmicutes order incertae sedis|f__Firmicutes fam. incertae sedis|g__Firmicutes gen. incertae sedis|s__Firmicutes bacterium CAG:345 [ref_mOTU_v25_07739]	0.0352974	0.253159	0.285556	4.8255	0.0497308	0.523471	0.996236	0.530436	0.998353	0.142738
k__Bacteria|p__Bacteroidetes|c__Bacteroidia|o__Bacteroidales|f__Rikenellaceae|g__Alistipes|s__Alistipes ihumii [ref_mOTU_v25_07379]	3.57734	4.9139	0.594588	6.2446	0.0874431	0.588996	0.996295	0.664307	0.998353	4.65809
k__Bacteria|p__Proteobacteria|c__Alphaproteobacteria|o__Rhodospirillales|f__Rhodospirillaceae|g__Azospirillum|s__Azospirillum species incertae sedis [meta_mOTU_v25_14161]	-0.346795	-0.358236	-0.0110511	4.55375	-0.00235986	0.530884	0.996191	0.534976	0.998353	-0.347815
k__Bacteria|p__Firmicutes|c__Clostridia|o__Clostridiales|f__Clostridiales fam. incertae sedis|g__Clostridiales gen. incertae sedis|s__Clostridiales species incertae sedis [meta_mOTU_v25_12463]	1.84076	1.62762	-0.0278562	5.53896	-0.00460403	0.650771	0.996238	0.723184	0.998353	1.75814
k__Bacteria|p__Firmicutes|c__Bacilli|o__Lactobacillales|f__Streptococcaceae|g__Streptococcus|s__Streptococcus gordonii/cristatus [ref_mOTU_v25_03970]	1.56807	1.3714	-0.199126	3.70934	-0.0443438	0.553504	0.996411	0.557088	0.998353	1.46573
k__Bacteria|p__Proteobacteria|c__Gammaproteobacteria|o__Enterobacterales|f__Enterobacteriaceae|g__Enterobacteriaceae gen. [Citrobacter/Enterobacter/Escherichia/Salmonella]|s__Enterobacteriaceae sp. [ref_mOTU_v25_00096]	-0.315803	-0.354144	-0.0876857	4.73758	-0.0135074	0.494651	0.996165	0.45369	0.998353	-0.331687
k__Bacteria|p__Bacteria phylum incertae sedis|c__Bacteria class incertae sedis|o__Bacteria order incertae sedis|f__Bacteria fam. incertae sedis|g__Bacteria gen. incertae sedis|s__Bacteria species incertae sedis [meta_mOTU_v25_12546]	-0.328439	-0.438459	0.00237341	4.32529	0.000396263	0.534117	0.996234	0.536736	0.998353	-0.37818
k__Bacteria|p__Bacteria phylum incertae sedis|c__Bacteria class incertae sedis|o__Bacteria order incertae sedis|f__Bacteria fam. incertae sedis|g__Bacteria gen. incertae sedis|s__Bacteria species incertae sedis [meta_mOTU_v25_14348]	-0.294999	-0.422815	-0.111276	4.4462	-0.0223132	0.522185	0.99608	0.553187	0.998354	-0.355989
k__Bacteria|p__Actinobacteria|c__Actinobacteria|o__Corynebacteriales|f__Corynebacteriaceae|g__Corynebacterium|s__Corynebacterium matruchotii [ref_mOTU_v25_06367]	-0.37249	-0.447289	-0.0317415	4.37708	-0.00529099	0.546162	0.996023	0.555568	0.998354	-0.412573
k__Bacteria|p__Actinobacteria|c__Actinobacteria|o__Corynebacteriales|f__Corynebacteriales fam. incertae sedis|g__Lawsonella|s__Lawsonella clevelandensis [ref_mOTU_v25_04683]	-0.304242	-0.521973	-0.270827	4.18643	-0.0493108	0.486042	0.996058	0.485425	0.998354	-0.416466
k__Bacteria|p__Firmicutes|c__Clostridia|o__Clostridiales|f__Clostridiaceae|g__Clostridium|s__Clostridium sp. CAG:7 [ref_mOTU_v25_07647]	1.2631	1.17788	-0.0999937	4.17583	-0.0261978	0.575897	0.996166	0.595539	0.998354	1.22707
k__Bacteria|p__Proteobacteria|c__Alphaproteobacteria|o__Rhodospirillales|f__Rhodospirillaceae|g__Azospirillum|s__Azospirillum sp. 51_20 [ref_mOTU_v25_10408]	0.343977	0.208601	-0.0128014	4.60197	-0.00251689	0.581206	0.996056	0.575555	0.998354	0.276413
k__Bacteria|p__Firmicutes|c__Clostridia|o__Clostridiales|f__Lachnospiraceae|g__Merdimonas|s__Merdimonas faecis [ref_mOTU_v25_08871]	0.550939	0.821869	0.153559	4.65697	0.0256605	0.540674	0.996094	0.576108	0.998354	0.695322
k__Bacteria|p__Bacteroidetes|c__Bacteroidia|o__Bacteroidales|f__Bacteroidales fam. incertae sedis|g__Bacteroidales gen. incertae sedis|s__Bacteroidales species incertae sedis [meta_mOTU_v25_13321]	-0.43534	-0.509029	-0.0331216	4.10712	-0.00795965	0.499798	0.996072	0.495423	0.998354	-0.474208
k__Bacteria|p__Firmicutes|c__Clostridia|o__Clostridiales|f__Clostridiaceae|g__Clostridium|s__Clostridium sp. CAG:798 [ref_mOTU_v25_07653]	-0.229061	-0.174296	0.0983003	4.62047	0.0236846	0.51427	0.99608	0.527577	0.998355	-0.20174
k__Bacteria|p__Firmicutes|c__Clostridia|o__Clostridiales|f__Eubacteriaceae|g__Eubacterium|s__Eubacterium species incertae sedis [meta_mOTU_v25_12474]	0.325661	0.418401	0.0173256	5.45147	0.00277847	0.610241	0.996208	0.612796	0.998355	0.365354
k__Bacteria|p__Firmicutes|c__Clostridia|o__Clostridiales|f__Ruminococcaceae|g__Ruminococcus|s__Ruminococcus sp. CAG:579 [ref_mOTU_v25_07711]	-0.181192	-0.245174	-0.0403927	4.74805	-0.00613294	0.58432	0.996079	0.58686	0.998355	-0.204493
k__Bacteria|p__Firmicutes|c__Clostridia|o__Clostridiales|f__Ruminococcaceae|g__Pseudoflavonifractor|s__Pseudoflavonifractor capillosus [ref_mOTU_v25_02969]	0.397078	0.777017	0.522802	4.28094	0.0983316	0.491327	0.996067	0.491581	0.998355	0.582715
k__Bacteria|p__Bacteria phylum incertae sedis|c__Bacteria class incertae sedis|o__Bacteria order incertae sedis|f__Bacteria fam. incertae sedis|g__Bacteria gen. incertae sedis|s__Bacteria species incertae sedis [meta_mOTU_v25_14453]	-0.245003	-0.530349	-0.237494	4.27983	-0.0438321	0.500745	0.996282	0.508338	0.998356	-0.381621
k__Bacteria|p__Proteobacteria|c__Proteobacteria class [Gammaproteobacteria/Alphaproteobacteria]|o__Proteobacteria order [Rhodospirillales/Enterobacterales]|f__Proteobacteria fam. [Acetobacteraceae/Enterobacteriaceae]|g__Proteobacteria gen. [Komagataeibacter/Escherichia/Klebsiella/Shigella]|s__Proteobacteria sp. [ref_mOTU_v25_00095]	2.9273	3.23269	0.0202148	5.67195	0.00265765	0.568017	0.996167	0.751541	0.998356	3.07069
k__Bacteria|p__Actinobacteria|c__Actinobacteria|o__Actinomycetales|f__Actinomycetaceae|g__Actinomyces|s__Actinomyces massiliensis [ref_mOTU_v25_02522]	0.863654	0.875475	0.101987	3.64318	0.027413	0.572205	0.996198	0.583886	0.998356	0.872269
k__Bacteria|p__Firmicutes|c__Clostridia|o__Clostridiales|f__Clostridiaceae|g__Clostridium|s__Clostridium sp. [ref_mOTU_v25_03622]	0.950214	1.0121	0.0157871	3.78966	0.00381433	0.523706	0.996192	0.561879	0.998356	0.981227
k__Bacteria|p__Firmicutes|c__Clostridia|o__Clostridiales|f__Lachnospiraceae|g__Fusicatenibacter|s__Fusicatenibacter saccharivorans [ref_mOTU_v25_02680]	0.115682	0.0561417	-0.0204217	4.84605	-0.00326941	0.571283	0.996274	0.569916	0.998357	0.084209
k__Bacteria|p__Firmicutes|c__Bacilli|o__Lactobacillales|f__Streptococcaceae|g__Streptococcus|s__Streptococcus mutans [ref_mOTU_v25_01605]	1.5269	1.43207	0.00329796	3.81459	0.000120204	0.614933	0.996216	0.640277	0.998357	1.48472
k__Bacteria|p__Firmicutes|c__Bacilli|o__Lactobacillales|f__Lactobacillaceae|g__Lactobacillus|s__Lactobacillus kefiri [ref_mOTU_v25_04391]	-0.288694	-0.465591	-0.180329	4.2618	-0.0383322	0.467015	0.996047	0.49515	0.998357	-0.371171
k__Bacteria|p__Firmicutes|c__Clostridia|o__Clostridiales|f__Clostridiales fam. incertae sedis|g__Clostridiales gen. incertae sedis|s__Clostridiales bacterium CHKCI006 [ref_mOTU_v25_09411]	0.14918	0.336215	0.208445	4.76447	0.0338824	0.489917	0.996278	0.53307	0.998357	0.252023
k__Bacteria|p__Firmicutes|c__Firmicutes class incertae sedis|o__Firmicutes order incertae sedis|f__Firmicutes fam. incertae sedis|g__Firmicutes gen. incertae sedis|s__Firmicutes species incertae sedis [meta_mOTU_v25_12227]	-0.42939	-0.378123	0.0471314	4.5893	0.00786097	0.547607	0.996114	0.53688	0.998358	-0.397362
k__Bacteria|p__Firmicutes|c__Clostridia|o__Clostridiales|f__Clostridiales fam. incertae sedis|g__Clostridiales gen. incertae sedis|s__Clostridiales species incertae sedis [meta_mOTU_v25_13328]	-0.459402	-0.0102165	0.370115	4.43059	0.0660323	0.512981	0.996216	0.507574	0.998358	-0.204198
k__Bacteria|p__Firmicutes|c__Clostridia|o__Clostridiales|f__Clostridiaceae|g__Clostridium|s__Clostridium phoceensis [ref_mOTU_v25_08865]	2.59388	2.52694	-0.0474718	4.01602	-0.00914425	0.62066	0.996167	0.68666	0.998358	2.56416
k__Bacteria|p__Firmicutes|c__Clostridia|o__Clostridiales|f__Clostridiaceae|g__Clostridium|s__Clostridium sp. CAG:306 [meta_mOTU_v25_14373]	-0.0981448	-0.116164	0.0924372	4.48115	0.0201066	0.479379	0.996247	0.509258	0.998358	-0.107507
k__Bacteria|p__Firmicutes|c__Clostridia|o__Clostridiales|f__Clostridiales fam. incertae sedis|g__Clostridiales gen. incertae sedis|s__Clostridiales species incertae sedis [meta_mOTU_v25_12228]	-0.0940965	-0.122835	0.162378	4.58108	0.0242671	0.530306	0.996145	0.566287	0.998358	-0.106511
k__Bacteria|p__Firmicutes|c__Clostridia|o__Clostridiales|f__Clostridiales fam. incertae sedis|g__Clostridiales gen. incertae sedis|s__Clostridiales species incertae sedis [meta_mOTU_v25_13781]	-0.0958323	-0.32073	-0.291551	5.01442	-0.0541592	0.557413	0.996271	0.513719	0.998359	-0.208534
k__Bacteria|p__Firmicutes|c__Clostridia|o__Clostridiales|f__Clostridiaceae|g__Clostridium|s__Clostridium species incertae sedis [meta_mOTU_v25_13564]	-0.249479	0.180333	0.551326	4.77165	0.100686	0.40618	0.996117	0.441306	0.998359	-0.0405145
k__Bacteria|p__Bacteria phylum incertae sedis|c__Bacteria class incertae sedis|o__Bacteria order incertae sedis|f__Bacteria fam. incertae sedis|g__Bacteria gen. incertae sedis|s__Bacteria species incertae sedis [meta_mOTU_v25_12519]	-0.172258	-0.204278	0.0404705	4.77135	0.00612149	0.623422	0.996157	0.627291	0.998359	-0.197434
k__Bacteria|p__Firmicutes|c__Clostridia|o__Clostridiales|f__Clostridiales fam. incertae sedis|g__Clostridiales gen. incertae sedis|s__Clostridiales species incertae sedis [meta_mOTU_v25_12327]	0.890876	1.05661	0.116319	5.13139	0.0162085	0.622086	0.996172	0.659994	0.998359	0.969692
k__Bacteria|p__Firmicutes|c__Clostridia|o__Clostridiales|f__Clostridiaceae|g__Clostridium|s__Clostridium sp. CAG:299 [ref_mOTU_v25_07619]	-0.152925	-0.424821	-0.218386	4.14956	-0.0479855	0.502853	0.996115	0.526563	0.998359	-0.295691
k__Bacteria|p__Firmicutes|c__Clostridia|o__Clostridiales|f__Clostridiaceae|g__Clostridium|s__Clostridium sp. AT4 [ref_mOTU_v25_09167]	-0.384898	-0.326429	0.0449295	4.22685	0.00999979	0.529102	0.996127	0.532153	0.99836	-0.35471
k__Bacteria|p__Firmicutes|c__Clostridia|o__Clostridiales|f__Christensenellaceae|g__Christensenella|s__Christensenella massiliensis [ref_mOTU_v25_10002]	0.209443	0.153573	-0.128641	4.23596	-0.0250217	0.507525	0.996092	0.539291	0.99836	0.183005
k__Bacteria|p__Actinobacteria|c__Actinobacteria|o__Micrococcales|f__Micrococcales fam. [Dermacoccaceae/Cellulomonadaceae]|g__Micrococcales gen. [Cellulomonas/Kytococcus]|s__Micrococcales sp. [ref_mOTU_v25_03773]	0.12354	0.403399	0.254221	4.04484	0.0490368	0.513593	0.996171	0.536876	0.99836	0.257736
k__Bacteria|p__Firmicutes|c__Clostridia|o__Clostridiales|f__Clostridiaceae|g__Clostridium|s__Clostridium species incertae sedis [meta_mOTU_v25_14210]	-0.298254	-0.356815	-0.023885	4.87228	-0.00320913	0.535959	0.996129	0.559249	0.99836	-0.330134
k__Bacteria|p__Firmicutes|c__Clostridia|o__Clostridiales|f__Clostridiales fam. incertae sedis|g__Clostridiales gen. incertae sedis|s__Clostridiales species incertae sedis [meta_mOTU_v25_13206]	1.70003	1.52338	-0.512515	4.39478	-0.105343	0.496635	0.996032	0.534593	0.99836	1.6101
k__Bacteria|p__Firmicutes|c__Clostridia|o__Clostridiales|f__Clostridiales fam. incertae sedis|g__Clostridiales gen. incertae sedis|s__Clostridiales species incertae sedis [meta_mOTU_v25_12691]	0.153687	-0.113889	-0.413303	4.71698	-0.081203	0.504325	0.996073	0.542391	0.99836	0.0303093
k__Bacteria|p__Firmicutes|c__Clostridia|o__Clostridiales|f__Clostridiaceae|g__Clostridium|s__Clostridium sp. CAG:628 [meta_mOTU_v25_12940]	-0.0506482	-0.225639	-0.052746	5.19382	-0.00913173	0.567135	0.996087	0.508281	0.998361	-0.138301
k__Bacteria|p__Proteobacteria|c__Betaproteobacteria|o__Burkholderiales|f__Burkholderiales fam. incertae sedis|g__Burkholderiales gen. incertae sedis|s__Burkholderiales bacterium [ref_mOTU_v25_05366]	-0.36883	-0.566532	-0.210994	4.19472	-0.0426103	0.542477	0.996154	0.521834	0.998362	-0.453789
k__Bacteria|p__Firmicutes|c__Bacilli|o__Lactobacillales|f__Lactobacillaceae|g__Lactobacillus|s__Lactobacillus mucosae [ref_mOTU_v25_02550]	-0.168691	-0.312037	-0.161456	5.71268	-0.0263957	0.61206	0.996164	0.575781	0.998362	-0.245899
k__Bacteria|p__Lentisphaerae|c__Lentisphaerae class incertae sedis|o__Lentisphaerae order incertae sedis|f__Lentisphaerae fam. incertae sedis|g__Lentisphaerae gen. incertae sedis|s__Lentisphaerae bacterium ADurb.Bin242 [meta_mOTU_v25_12416]	-0.422708	-0.179572	0.231679	4.30934	0.0505034	0.512024	0.99604	0.499138	0.998362	-0.303168
k__Bacteria|p__Verrucomicrobia|c__Verrucomicrobia class incertae sedis|o__Verrucomicrobia order incertae sedis|f__Verrucomicrobia fam. incertae sedis|g__Verrucomicrobia gen. incertae sedis|s__Verrucomicrobia bacterium CAG:312_58_20 [meta_mOTU_v25_12743]	-0.174897	0.0237464	0.458418	5.35734	0.0810335	0.464944	0.996079	0.469828	0.998362	-0.092911
k__Bacteria|p__Bacteroidetes|c__Bacteroidia|o__Bacteroidales|f__Bacteroidaceae|g__Bacteroides|s__Bacteroides caecimuris [ref_mOTU_v25_03476]	3.39337	2.81046	-0.598269	5.29076	-0.108275	0.517447	0.996113	0.548355	0.998363	3.1047
k__Bacteria|p__Firmicutes|c__Clostridia|o__Clostridiales|f__Clostridiaceae|g__Clostridium|s__Clostridium sp. CL-2 [ref_mOTU_v25_03655]	-0.37104	-0.404186	-0.119247	4.18135	-0.0218334	0.541959	0.996333	0.522508	0.998363	-0.386827
k__Bacteria|p__Actinobacteria|c__Coriobacteriia|o__Coriobacteriales|f__Coriobacteriaceae|g__Collinsella|s__Collinsella species incertae sedis [meta_mOTU_v25_13400]	0.0475893	0.0296363	-0.228802	4.86975	-0.0402217	0.573061	0.996243	0.574091	0.998363	0.0347839
k__Bacteria|p__Firmicutes|c__Firmicutes class [Negativicutes/Bacilli]|o__Firmicutes order [Acidaminococcales/Lactobacillales]|f__Firmicutes fam. [Carnobacteriaceae/Acidaminococcaceae]|g__Firmicutes gen. [Carnobacterium/Phascolarctobacterium]|s__Firmicutes sp. [ref_mOTU_v25_03641]	0.777159	0.585901	-0.490736	5.91552	-0.0758465	0.559737	0.996124	0.579605	0.998363	0.685403
k__Bacteria|p__Bacteroidetes|c__Bacteroidia|o__Bacteroidales|f__Tannerellaceae|g__Parabacteroides|s__Parabacteroides species incertae sedis [meta_mOTU_v25_12295]	-0.18314	-0.254208	-0.0306376	5.47664	-0.00360827	0.599365	0.996404	0.570891	0.998363	-0.209983
k__Bacteria|p__Actinobacteria|c__Actinobacteria|o__Bifidobacteriales|f__Bifidobacteriaceae|g__Bifidobacterium|s__Bifidobacterium animalis [ref_mOTU_v25_01303]	0.154392	0.317974	0.174028	5.38432	0.0292851	0.595938	0.996209	0.564763	0.998363	0.245358
k__Bacteria|p__Firmicutes|c__Clostridia|o__Clostridiales|f__Clostridiaceae|g__Clostridium|s__Clostridium species incertae sedis [meta_mOTU_v25_12234]	0.516662	0.516758	-0.0546049	6.61372	-0.00735456	0.636393	0.996221	0.614804	0.998363	0.516758
k__Bacteria|p__Firmicutes|c__Clostridia|o__Clostridiales|f__Clostridiaceae|g__Clostridium|s__Clostridium sp. CAG:217 [meta_mOTU_v25_12270]	0.910791	1.17356	0.224686	8.13525	0.0271699	0.726211	0.996284	0.681664	0.998364	1.04482
k__Bacteria|p__Firmicutes|c__Clostridia|o__Clostridiales|f__Clostridiales fam. [Eubacteriaceae/Clostridiaceae]|g__Clostridiales gen. [Clostridium/Eubacterium]|s__Clostridiales sp. [ref_mOTU_v25_03634]	0.465991	0.502774	0.00623466	7.10885	0.000890978	0.660078	0.996107	0.601403	0.998364	0.481772
k__Bacteria|p__Firmicutes|c__Clostridia|o__Clostridiales|f__Clostridiales fam. incertae sedis|g__Clostridiales gen. incertae sedis|s__Clostridiales species incertae sedis [meta_mOTU_v25_12690]	-0.102118	0.188862	0.142222	4.2378	0.0256048	0.592657	0.996226	0.57316	0.998364	0.0407377
k__Bacteria|p__Firmicutes|c__Bacilli|o__Lactobacillales|f__Lactobacillaceae|g__Lactobacillus|s__Lactobacillus otakiensis [ref_mOTU_v25_04397]	0.0340362	-0.113901	-0.315429	4.9669	-0.0511062	0.466133	0.99614	0.502811	0.998364	-0.0340299
k__Bacteria|p__Firmicutes|c__Clostridia|o__Clostridiales|f__Ruminococcaceae|g__Faecalibacterium|s__Faecalibacterium sp. [ref_mOTU_v25_03636]	3.03823	3.15776	0.290757	8.10626	0.0346105	0.720393	0.996252	0.753617	0.998364	3.12302
k__Bacteria|p__Firmicutes|c__Clostridia|o__Clostridiales|f__Clostridiales fam. incertae sedis|g__Clostridiales gen. incertae sedis|s__Clostridiales species incertae sedis [meta_mOTU_v25_12873]	4.52687	4.5823	-0.823537	9.22683	-0.0895934	0.655435	0.996377	0.642544	0.998364	4.53233
k__Bacteria|p__Firmicutes|c__Erysipelotrichia|o__Erysipelotrichales|f__Erysipelotrichaceae|g__Erysipelatoclostridium|s__[Clostridium] saccharogumia [ref_mOTU_v25_02193]	0.973747	1.07531	0.229365	6.09312	0.0395713	0.621701	0.996244	0.656315	0.998364	1.03115
k__Bacteria|p__Firmicutes|c__Clostridia|o__Clostridiales|f__Lachnospiraceae|g__Roseburia|s__Roseburia inulinivorans [ref_mOTU_v25_00860]	2.93067	3.00233	0.119031	3.39788	0.0310735	0.656353	0.996231	0.724733	0.998364	2.97253
k__Bacteria|p__Actinobacteria|c__Actinobacteria|o__Bifidobacteriales|f__Bifidobacteriaceae|g__Bifidobacterium|s__Bifidobacterium dentium [ref_mOTU_v25_02698]	1.20976	1.08421	-0.136165	4.33432	-0.0276734	0.58366	0.996126	0.559172	0.998365	1.1367
k__Bacteria|p__Firmicutes|c__Clostridia|o__Clostridiales|f__Oscillospiraceae|g__Oscillibacter|s__Oscillibacter species incertae sedis [meta_mOTU_v25_12353]	0.585775	0.824002	0.416214	5.25976	0.0701599	0.550598	0.996203	0.585004	0.998365	0.725505
k__Bacteria|p__Actinobacteria|c__Coriobacteriia|o__Coriobacteriales|f__Coriobacteriaceae|g__Enorma|s__[Collinsella] massiliensis/timonensis [ref_mOTU_v25_03428]	-0.215858	-0.355907	-0.204336	4.45862	-0.0410103	0.486661	0.996182	0.522007	0.998365	-0.289977
k__Bacteria|p__Proteobacteria|c__Betaproteobacteria|o__Burkholderiales|f__Alcaligenaceae|g__Alcaligenaceae gen. [Achromobacter/Bordetella]|s__Alcaligenaceae sp. [ref_mOTU_v25_00551]	-0.363403	-0.400684	-0.0382009	4.25204	-0.00763893	0.518003	0.996324	0.508302	0.998366	-0.38638
k__Bacteria|p__Firmicutes|c__Bacilli|o__Bacilli order [Bacillales/Lactobacillales]|f__Bacilli fam. [Listeriaceae/Enterococcaceae]|g__Bacilli gen. [Enterococcus/Listeria]|s__Bacilli sp. [ref_mOTU_v25_05115]	-0.176653	-0.309371	-0.18882	4.86896	-0.0329964	0.566019	0.996324	0.55625	0.998366	-0.261938
k__Bacteria|p__Bacteria phylum [Proteobacteria/Firmicutes]|c__Bacteria class [Alphaproteobacteria/Bacilli]|o__Bacteria order [Lactobacillales/Rhodospirillales]|f__Bacteria fam. [Lactobacillaceae/Rhodospirillaceae]|g__Bacteria gen. [Rhodospirillum/Lactobacillus/Azospirillum]|s__Bacteria sp. [ref_mOTU_v25_03594]	0.205106	0.307737	0.123219	4.93865	0.0213952	0.594668	0.99618	0.611228	0.998366	0.256896
k__Bacteria|p__Actinobacteria|c__Coriobacteriia|o__Eggerthellales|f__Eggerthellaceae|g__Eggerthella|s__Eggerthella species incertae sedis [meta_mOTU_v25_12316]	1.81323	1.43196	-0.108047	9.13985	-0.013944	0.719965	0.996322	0.709074	0.998367	1.61295
k__Bacteria|p__Firmicutes|c__Clostridia|o__Clostridiales|f__Ruminococcaceae|g__Angelakisella|s__Angelakisella massiliensis [ref_mOTU_v25_10247]	-0.423096	-0.368362	0.00866363	4.22312	0.00150665	0.513041	0.996104	0.535563	0.998367	-0.397569
k__Bacteria|p__Bacteria phylum incertae sedis|c__Bacteria class incertae sedis|o__Bacteria order incertae sedis|f__Bacteria fam. incertae sedis|g__Bacteria gen. incertae sedis|s__Bacteria species incertae sedis [meta_mOTU_v25_13483]	0.00662688	-0.01162	0.0820538	4.16435	0.0169522	0.556514	0.996116	0.579375	0.998367	-0.00122575
k__Bacteria|p__Firmicutes|c__Clostridia|o__Clostridiales|f__Ruminococcaceae|g__Anaerotruncus|s__Anaerotruncus colihominis [ref_mOTU_v25_03438]	0.532987	0.651701	-0.0235621	4.22524	-0.00436785	0.573632	0.996126	0.574753	0.998367	0.589917
k__Bacteria|p__Firmicutes|c__Bacilli|o__Lactobacillales|f__Streptococcaceae|g__Streptococcus|s__Streptococcus anginosus [ref_mOTU_v25_00568]	-0.464793	-0.315501	0.0722496	4.41998	0.0140156	0.514872	0.996086	0.542029	0.998368	-0.398365
k__Bacteria|p__Firmicutes|c__Bacilli|o__Lactobacillales|f__Lactobacillaceae|g__Pediococcus|s__Pediococcus parvulus [ref_mOTU_v25_11435]	-0.365527	-0.405002	-0.179901	4.47679	-0.0350206	0.510133	0.996189	0.507947	0.998368	-0.380015
k__Bacteria|p__Firmicutes|c__Clostridia|o__Clostridiales|f__Clostridiales fam. incertae sedis|g__Clostridiales gen. incertae sedis|s__Clostridiales bacterium 41_21_two_genomes [meta_mOTU_v25_12629]	-0.307028	-0.329868	-0.0575406	4.94494	-0.0100011	0.550246	0.996218	0.525258	0.998368	-0.311416
k__Bacteria|p__Firmicutes|c__Clostridia|o__Clostridiales|f__Lachnospiraceae|g__Roseburia|s__Roseburia sp. [ref_mOTU_v25_03649]	0.201887	0.226157	0.0680048	4.14788	0.0111378	0.524166	0.996104	0.552802	0.998368	0.217484
k__Bacteria|p__Actinobacteria|c__Actinobacteria|o__Actinomycetales|f__Actinomycetaceae|g__Schaalia|s__Schaalia meyeri [ref_mOTU_v25_05387]	-0.334559	-0.297851	-0.058931	4.31771	-0.00690213	0.50802	0.996142	0.543032	0.998369	-0.315638
k__Bacteria|p__Firmicutes|c__Clostridia|o__Clostridiales|f__Clostridiales fam. incertae sedis|g__Clostridiales gen. incertae sedis|s__Clostridiales species incertae sedis [meta_mOTU_v25_12323]	0.54979	0.609522	-0.0246687	4.78012	-0.00544428	0.591062	0.99622	0.60792	0.998369	0.575502
k__Bacteria|p__Bacteroidetes|c__Bacteroidia|o__Bacteroidales|f__Bacteroidaceae|g__Bacteroides|s__Bacteroides sp. CAG:144 [ref_mOTU_v25_07595]	-0.00200344	-0.05862	-0.0676955	4.42433	-0.00940733	0.531294	0.996144	0.570307	0.998369	-0.0324889
k__Bacteria|p__Firmicutes|c__Clostridia|o__Clostridiales|f__Clostridiaceae|g__Clostridium|s__Clostridium species incertae sedis [meta_mOTU_v25_12762]	0.107416	0.231301	0.182979	4.43684	0.0342565	0.560129	0.996126	0.596187	0.998369	0.168026
k__Bacteria|p__Firmicutes|c__Clostridia|o__Clostridiales|f__Lachnospiraceae|g__Roseburia|s__Roseburia hominis [ref_mOTU_v25_00861]	3.03656	2.5841	-0.165149	4.73871	-0.0334597	0.674208	0.996163	0.727234	0.998369	2.79454
k__Bacteria|p__Firmicutes|c__Clostridia|o__Clostridiales|f__Clostridiales fam. incertae sedis|g__Clostridiales gen. incertae sedis|s__Clostridiales species incertae sedis [meta_mOTU_v25_13660]	-0.224996	-0.257207	-0.0628042	4.25303	-0.0107626	0.51896	0.99618	0.519756	0.99837	-0.241025
k__Bacteria|p__Bacteroidetes|c__Bacteroidia|o__Bacteroidales|f__Odoribacteraceae|g__Butyricimonas|s__Butyricimonas synergistica [ref_mOTU_v25_02161]	-0.184639	-0.528706	-0.254105	4.33422	-0.0450847	0.478853	0.996083	0.499848	0.99837	-0.337685
k__Bacteria|p__Bacteroidetes|c__Bacteroidia|o__Bacteroidales|f__Bacteroidales fam. incertae sedis|g__Bacteroidales gen. incertae sedis|s__Bacteroidales species incertae sedis [meta_mOTU_v25_12772]	-0.289185	-0.419803	-0.127351	4.81162	-0.0207196	0.535406	0.996041	0.477063	0.998371	-0.35718
k__Bacteria|p__Firmicutes|c__Clostridia|o__Clostridiales|f__Lachnospiraceae|g__Roseburia|s__Roseburia sp. CAG:303 [meta_mOTU_v25_12911]	-0.186191	0.167495	0.378212	4.60199	0.0718157	0.493835	0.996068	0.480738	0.998371	-0.0199997
k__Bacteria|p__Firmicutes|c__Bacilli|o__Lactobacillales|f__Streptococcaceae|g__Streptococcus|s__Streptococcus sanguinis/cristatus [ref_mOTU_v25_01591]	1.9965	2.24728	0.348018	3.93242	0.0800423	0.594182	0.996219	0.5794	0.998371	2.09631
k__Bacteria|p__Firmicutes|c__Clostridia|o__Clostridiales|f__Clostridiales fam. incertae sedis|g__Clostridiales gen. incertae sedis|s__Clostridiales species incertae sedis [meta_mOTU_v25_14385]	-0.32646	-0.497504	0.00990999	4.24464	0.00117556	0.518427	0.99606	0.52128	0.998372	-0.401068
k__Bacteria|p__Firmicutes|c__Clostridia|o__Clostridiales|f__Clostridiaceae|g__Clostridium|s__Clostridium sp. CAG:967 [ref_mOTU_v25_07657]	-0.271409	-0.317049	-0.0269974	4.33949	-0.00703817	0.501771	0.996097	0.532031	0.998372	-0.291651
k__Bacteria|p__Firmicutes|c__Clostridia|o__Clostridiales|f__Clostridiales fam. incertae sedis|g__Clostridiales gen. incertae sedis|s__Clostridiales species incertae sedis [meta_mOTU_v25_12851]	2.17875	1.86707	-0.352066	3.99159	-0.0640162	0.574809	0.996024	0.560106	0.998372	2.01976
k__Bacteria|p__Firmicutes|c__Clostridia|o__Clostridiales|f__Clostridiaceae|g__Clostridium|s__Clostridium sp. CAG:798 [meta_mOTU_v25_12275]	0.187293	-0.0844362	-0.32012	6.20938	-0.0459119	0.52295	0.996141	0.509426	0.998372	0.0449808
k__Bacteria|p__Firmicutes|c__Clostridia|o__Clostridiales|f__Clostridiaceae|g__Clostridium|s__Clostridium sp. CAG:433 [meta_mOTU_v25_12886]	0.21527	0.0631147	-0.181051	5.09949	-0.0294578	0.575458	0.996261	0.556511	0.998372	0.150962
k__Bacteria|p__Firmicutes|c__Bacilli|o__Lactobacillales|f__Streptococcaceae|g__Streptococcus|s__Streptococcus sp. 263_SSPC [ref_mOTU_v25_04783]	0.332393	1.06302	0.455022	4.45545	0.0945947	0.466869	0.996311	0.530376	0.998372	0.669636
k__Bacteria|p__Actinobacteria|c__Actinobacteria|o__Actinomycetales|f__Actinomycetaceae|g__Actinomyces|s__Actinomyces sp. ICM39 [ref_mOTU_v25_01912]	1.85906	1.50018	-0.274318	3.48432	-0.0649111	0.497857	0.996048	0.560582	0.998372	1.71527
k__Bacteria|p__Proteobacteria|c__Gammaproteobacteria|o__Enterobacterales|f__Enterobacteriaceae|g__Kosakonia|s__Kosakonia sp. [ref_mOTU_v25_00065]	-0.39642	-0.520055	-0.0919466	4.24901	-0.0151394	0.482735	0.99618	0.503666	0.998372	-0.454925
k__Bacteria|p__Firmicutes|c__Clostridia|o__Clostridiales|f__Clostridiales fam. incertae sedis|g__Clostridiales gen. incertae sedis|s__Clostridiales species incertae sedis [meta_mOTU_v25_12761]	-0.29506	-0.13027	0.122878	4.52335	0.022118	0.550564	0.996297	0.555156	0.998373	-0.22773
k__Bacteria|p__Firmicutes|c__Clostridia|o__Clostridiales|f__Clostridiaceae|g__Clostridium|s__Clostridium sp. CAG:58 [ref_mOTU_v25_07640]	0.797263	0.669755	-0.216549	4.75332	-0.0409625	0.585056	0.9962	0.600673	0.998373	0.735264
k__Bacteria|p__Firmicutes|c__Clostridia|o__Clostridiales|f__Clostridiales Family XIII. Incertae Sedis|g__Emergencia|s__Emergencia timonensis [ref_mOTU_v25_09387]	-0.167278	-0.257207	-0.142408	4.22984	-0.0270261	0.515334	0.996179	0.528994	0.998373	-0.216801
k__Bacteria|p__Proteobacteria|c__Gammaproteobacteria|o__Pseudomonadales|f__Pseudomonadaceae|g__Pseudomonas|s__Pseudomonas fluorescens/yamanorum [ref_mOTU_v25_00123]	-0.463361	-0.419569	0.0812327	4.11587	0.0188442	0.536272	0.996025	0.556377	0.998374	-0.433236
k__Bacteria|p__Firmicutes|c__Clostridia|o__Clostridiales|f__Ruminococcaceae|g__Faecalibacterium|s__Faecalibacterium species incertae sedis [meta_mOTU_v25_12403]	1.91999	2.10869	0.270272	4.8019	0.0498485	0.605407	0.996168	0.690703	0.998374	2.01589
k__Bacteria|p__Actinobacteria|c__Coriobacteriia|o__Eggerthellales|f__Eggerthellaceae|g__Eggerthella|s__Eggerthella sp. CAG:368 [meta_mOTU_v25_13928]	0.175077	0.275257	0.129105	5.7122	0.0187695	0.592519	0.996123	0.593118	0.998374	0.238126
k__Bacteria|p__Bacteroidetes|c__Bacteroidia|o__Bacteroidales|f__Bacteroidaceae|g__Mediterranea|s__Mediterranea massiliensis [ref_mOTU_v25_10125]	-0.143118	-0.145505	-0.0101765	5.14405	-0.00174192	0.586981	0.996126	0.563654	0.998375	-0.143834
k__Bacteria|p__Bacteria phylum incertae sedis|c__Bacteria class incertae sedis|o__Bacteria order incertae sedis|f__Bacteria fam. incertae sedis|g__Bacteria gen. incertae sedis|s__Bacteria species incertae sedis [meta_mOTU_v25_13740]	-0.396009	-0.390796	0.0742027	4.47088	0.0127037	0.51736	0.996083	0.527428	0.998375	-0.392985
k__Bacteria|p__Firmicutes|c__Clostridia|o__Clostridiales|f__Clostridiales fam. incertae sedis|g__Clostridiales gen. incertae sedis|s__Clostridiales species incertae sedis [meta_mOTU_v25_12254]	1.49107	1.62639	0.107836	6.09653	0.0221184	0.664932	0.996265	0.698455	0.998375	1.57158
k__Bacteria|p__Firmicutes|c__Clostridia|o__Clostridiales|f__Clostridiales fam. incertae sedis|g__Clostridiales gen. incertae sedis|s__Clostridiales species incertae sedis [meta_mOTU_v25_13541]	-0.398179	-0.314196	0.13482	4.3571	0.0300427	0.524782	0.996276	0.535346	0.998376	-0.36702
k__Bacteria|p__Bacteria phylum [Firmicutes/Actinobacteria]|c__Coriobacteriia|o__Coriobacteriales|f__Coriobacteriaceae|g__Collinsella|s__Collinsella sp. [ref_mOTU_v25_03625]	1.85556	0.933655	-0.812454	5.99087	-0.126265	0.51408	0.996094	0.504879	0.998376	1.33234
k__Bacteria|p__Actinobacteria|c__Actinobacteria|o__Micrococcales|f__Microbacteriaceae|g__Microbacterium|s__Microbacterium sp. [ref_mOTU_v25_03020]	-0.388059	-0.482481	-0.132259	4.35807	-0.0303048	0.516984	0.996131	0.493152	0.998377	-0.447605
k__Bacteria|p__Firmicutes|c__Clostridia|o__Clostridiales|f__Oscillospiraceae|g__Oscillibacter|s__Oscillibacter species incertae sedis [meta_mOTU_v25_12663]	-0.00865168	0.30628	0.162584	4.28738	0.0384587	0.505195	0.996154	0.542088	0.998377	0.1609
k__Bacteria|p__Firmicutes|c__Clostridia|o__Clostridiales|f__Clostridiaceae|g__Butyricicoccus|s__Butyricicoccus sp. [ref_mOTU_v25_02967]	1.01002	1.11791	0.101635	3.66112	0.0222788	0.501452	0.996093	0.551096	0.998377	1.07168
k__Bacteria|p__Proteobacteria|c__Gammaproteobacteria|o__Xanthomonadales|f__Xanthomonadaceae|g__Stenotrophomonas|s__Stenotrophomonas maltophilia [ref_mOTU_v25_01785]	-0.414608	-0.506721	-0.15086	4.24426	-0.0260372	0.507999	0.996125	0.559245	0.998378	-0.455049
k__Bacteria|p__Proteobacteria|c__Gammaproteobacteria|o__Pasteurellales|f__Pasteurellaceae|g__Haemophilus|s__Haemophilus paraphrohaemolyticus [ref_mOTU_v25_01835]	-0.469477	-0.40884	-0.0220697	4.20879	-0.00345116	0.535867	0.996309	0.567296	0.998378	-0.430474
k__Bacteria|p__Firmicutes|c__Clostridia|o__Clostridiales|f__Ruminococcaceae|g__Ruminococcus|s__Ruminococcus species incertae sedis [meta_mOTU_v25_12248]	0.351229	0.167957	-0.217246	5.88188	-0.0300801	0.591705	0.996072	0.588355	0.998379	0.247119
k__Bacteria|p__Verrucomicrobia|c__Verrucomicrobiae|o__Verrucomicrobiales|f__Akkermansiaceae|g__Akkermansia|s__Akkermansia sp. [ref_mOTU_v25_02555]	-0.168961	-0.137686	0.12462	4.90918	0.0210679	0.560392	0.99628	0.602565	0.998379	-0.153696
k__Bacteria|p__Bacteroidetes|c__Bacteroidia|o__Bacteroidales|f__Bacteroidales fam. incertae sedis|g__Bacteroidales gen. incertae sedis|s__Bacteroidales species incertae sedis [meta_mOTU_v25_12573]	-0.316824	-0.330996	-0.0108207	4.78406	-0.0024525	0.595487	0.996142	0.55885	0.998379	-0.322209
k__Bacteria|p__Actinobacteria|c__Actinobacteria|o__Actinomycetales|f__Actinomycetaceae|g__Actinomyces|s__Actinomyces sp. oral taxon 448 [ref_mOTU_v25_12049]	1.00723	0.637861	-0.33598	4.06853	-0.0670364	0.5018	0.996201	0.532434	0.998379	0.834624
k__Bacteria|p__Firmicutes|c__Clostridia|o__Clostridiales|f__Clostridiales fam. incertae sedis|g__Clostridiales gen. incertae sedis|s__Clostridiales species incertae sedis [meta_mOTU_v25_12742]	0.431184	-0.00747436	-0.549078	5.39101	-0.0876779	0.586481	0.996033	0.555773	0.998379	0.22172
k__Bacteria|p__Firmicutes|c__Bacilli|o__Lactobacillales|f__Streptococcaceae|g__Streptococcus|s__Streptococcus oralis [ref_mOTU_v25_00289]	-0.386833	-0.330664	-0.155596	4.12371	-0.0364081	0.492699	0.996136	0.526279	0.99838	-0.370464
k__Bacteria|p__Actinobacteria|c__Coriobacteriia|o__Coriobacteriales|f__Atopobiaceae|g__Olsenella|s__Olsenella profusa [ref_mOTU_v25_07140]	-0.346795	-0.423738	-0.103089	4.22207	-0.0178722	0.520744	0.996268	0.515183	0.998381	-0.391312
k__Bacteria|p__Actinobacteria|c__Actinobacteria|o__Actinomycetales|f__Actinomycetaceae|g__Actinomyces|s__Actinomyces viscosus/oris [ref_mOTU_v25_02019]	2.37084	2.36738	-0.0133112	2.92061	-0.00386814	0.623438	0.996236	0.649769	0.998381	2.36769
k__Bacteria|p__Proteobacteria|c__Alphaproteobacteria|o__Rhizobiales|f__Rhizobiaceae|g__Agrobacterium|s__Agrobacterium fabrum/tumefaciens [ref_mOTU_v25_01399]	-0.355886	-0.455549	-0.101149	4.12889	-0.0174441	0.477181	0.996163	0.490555	0.998381	-0.396293
k__Bacteria|p__Firmicutes|c__Bacilli|o__Lactobacillales|f__Streptococcaceae|g__Streptococcus|s__Streptococcus intermedius/constellatus [ref_mOTU_v25_00572]	0.332752	0.460548	0.236266	4.16274	0.0473393	0.498718	0.996062	0.565436	0.998381	0.413831
k__Bacteria|p__Firmicutes|c__Clostridia|o__Clostridiales|f__Clostridiaceae|g__Clostridium|s__Clostridium sp. 27_14 [meta_mOTU_v25_12513]	0.300211	0.349083	-0.0797555	5.09755	-0.0190945	0.563128	0.996085	0.57825	0.998381	0.326047
k__Bacteria|p__Firmicutes|c__Bacilli|o__Lactobacillales|f__Lactobacillaceae|g__Lactobacillus|s__Lactobacillus gasseri/paragasseri [ref_mOTU_v25_01039]	0.0552462	0.357415	0.232944	4.51377	0.0428672	0.569091	0.996124	0.543506	0.998382	0.223326
k__Bacteria|p__Firmicutes|c__Bacilli|o__Bacillales|f__Bacillales fam. incertae sedis|g__Gemella|s__Gemella morbillorum [ref_mOTU_v25_11495]	0.0188237	0.0174459	-0.0416947	4.37102	-0.00879757	0.519403	0.992609	0.543258	0.998382	0.0178826
k__Bacteria|p__Proteobacteria|c__Alphaproteobacteria|o__Rhodospirillales|f__Rhodospirillaceae|g__Azospirillum|s__Azospirillum sp. CAG:239 [ref_mOTU_v25_07592]	1.05823	0.975923	0.370052	6.38013	0.0511763	0.529721	0.99616	0.655632	0.998383	1.0157
k__Bacteria|p__Firmicutes|c__Tissierellia|o__Tissierellales|f__Peptoniphilaceae|g__Peptoniphilus|s__Peptoniphilus sp. HMSC075B08 [ref_mOTU_v25_04547]	-0.360673	-0.463298	-0.195611	4.33011	-0.0355794	0.515113	0.996098	0.523469	0.998383	-0.418378
k__Bacteria|p__Bacteroidetes|c__Bacteroidia|o__Bacteroidales|f__Bacteroidales fam. incertae sedis|g__Bacteroidales gen. incertae sedis|s__Bacteroidales species incertae sedis [meta_mOTU_v25_12636]	-0.206757	-0.44706	-0.254067	5.07582	-0.0427661	0.527522	0.996174	0.492036	0.998383	-0.318454
k__Bacteria|p__Firmicutes|c__Clostridia|o__Clostridiales|f__Clostridiales fam. incertae sedis|g__Clostridiales gen. incertae sedis|s__Clostridiales species incertae sedis [meta_mOTU_v25_14513]	0.219928	0.28834	-0.00055886	4.98812	0.000393666	0.60597	0.996206	0.61292	0.998383	0.248092
k__Bacteria|p__Firmicutes|c__Clostridia|o__Clostridiales|f__Clostridiaceae|g__Clostridium|s__Clostridium botulinum/paraputrificum [ref_mOTU_v25_03804]	-0.280407	-0.147028	0.173884	4.68409	0.0311535	0.570017	0.996185	0.591293	0.998384	-0.211603
k__Bacteria|p__Actinobacteria|c__Coriobacteriia|o__Eggerthellales|f__Eggerthellaceae|g__Gordonibacter|s__Gordonibacter massiliensis [ref_mOTU_v25_10124]	3.14162	3.42389	0.326726	3.85717	0.0727695	0.600023	0.99615	0.608735	0.998384	3.27255
k__Bacteria|p__Firmicutes|c__Bacilli|o__Bacillales|f__Staphylococcaceae|g__Staphylococcus|s__Staphylococcus sp. CAG:324 [ref_mOTU_v25_07714]	0.786907	0.87372	0.157794	5.17399	0.0271984	0.531132	0.996024	0.571654	0.998384	0.84457
k__Bacteria|p__Proteobacteria|c__Betaproteobacteria|o__Burkholderiales|f__Oxalobacteraceae|g__Oxalobacter|s__Oxalobacter formigenes [ref_mOTU_v25_06370]	-0.14828	-0.163188	0.115523	4.79892	0.0200747	0.560055	0.996134	0.574993	0.998384	-0.156928
k__Bacteria|p__Firmicutes|c__Firmicutes class incertae sedis|o__Firmicutes order incertae sedis|f__Firmicutes fam. incertae sedis|g__Firmicutes gen. incertae sedis|s__Firmicutes species incertae sedis [meta_mOTU_v25_14217]	-0.370377	-0.376546	-0.130028	4.49046	-0.026874	0.514009	0.996303	0.542522	0.998385	-0.373414
k__Bacteria|p__Firmicutes|c__Clostridia|o__Clostridiales|f__Clostridiaceae|g__Clostridium|s__Clostridium sp. CAG:138 [ref_mOTU_v25_07612]	-0.254359	-0.465207	-0.137434	4.18594	-0.024285	0.51917	0.996196	0.500436	0.998385	-0.357131
k__Bacteria|p__Bacteria phylum incertae sedis|c__Bacteria class incertae sedis|o__Bacteria order incertae sedis|f__Bacteria fam. incertae sedis|g__Bacteria gen. incertae sedis|s__Bacteria species incertae sedis [meta_mOTU_v25_12409]	0.187364	0.257408	0.0770265	4.35023	0.0163405	0.555698	0.995905	0.602464	0.998385	0.215438
k__Bacteria|p__Actinobacteria|c__Actinobacteria|o__Actinomycetales|f__Actinomycetaceae|g__Actinomyces|s__Actinomyces sp. [ref_mOTU_v25_05890]	-0.0545744	-0.0287687	0.0300121	4.41952	0.00510412	0.489464	0.996187	0.531825	0.998386	-0.0414032
k__Bacteria|p__Proteobacteria|c__Gammaproteobacteria|o__Pseudomonadales|f__Pseudomonadaceae|g__Pseudomonas|s__Pseudomonas taetrolens [ref_mOTU_v25_00110]	-0.334939	-0.188465	0.329394	4.60307	0.0556348	0.537199	0.992872	0.555403	0.998386	-0.269108
k__Bacteria|p__Actinobacteria|c__Actinobacteria|o__Corynebacteriales|f__Nocardiaceae|g__Rhodococcus|s__Rhodococcus fascians [ref_mOTU_v25_01411]	-0.332066	-0.414645	-0.142119	4.26577	-0.0357968	0.517171	0.996131	0.532623	0.998387	-0.38593
k__Bacteria|p__Actinobacteria|c__Actinobacteria|o__Actinobacteria order [Actinomycetales/Streptomycetales]|f__Actinobacteria fam. [Actinomycetaceae/Streptomycetaceae]|g__Actinobacteria gen. [Trueperella/Streptomyces]|s__Actinobacteria sp. [ref_mOTU_v25_02041]	0.524704	0.7012	0.291865	4.13403	0.0573055	0.510673	0.99622	0.528461	0.998387	0.607359
k__Bacteria|p__Firmicutes|c__Bacilli|o__Lactobacillales|f__Lactobacillaceae|g__Lactobacillus|s__Lactobacillus amylovorus/kitasatonis [ref_mOTU_v25_03351]	-0.356347	-0.491869	-0.164084	4.46231	-0.0305507	0.50966	0.99604	0.536843	0.998388	-0.42652
k__Bacteria|p__Firmicutes|c__Clostridia|o__Clostridiales|f__Clostridiales fam. incertae sedis|g__Clostridiales gen. incertae sedis|s__Clostridiales species incertae sedis [meta_mOTU_v25_14156]	-0.251129	-0.198234	0.109762	4.26843	0.0205096	0.485886	0.996183	0.489752	0.998388	-0.232962
k__Bacteria|p__Firmicutes|c__Clostridia|o__Clostridiales|f__Ruminococcaceae|g__Ruminococcaceae gen. incertae sedis|s__Ruminococcaceae bacterium D16 [ref_mOTU_v25_11463]	0.695066	0.524306	-0.117951	4.24422	-0.0269212	0.545076	0.996188	0.5721	0.998388	0.607559
k__Bacteria|p__Firmicutes|c__Negativicutes|o__Acidaminococcales|f__Acidaminococcaceae|g__Acidaminococcus|s__Acidaminococcus sp. CAG:917 [ref_mOTU_v25_07584]	-0.462021	-0.469657	0.210766	4.32115	0.0397183	0.52771	0.996174	0.525229	0.998388	-0.465234
k__Bacteria|p__Firmicutes|c__Clostridia|o__Clostridiales|f__Clostridiales fam. incertae sedis|g__Pseudoflavonifractor|s__Pseudoflavonifractor species incertae sedis [meta_mOTU_v25_14283]	1.71377	1.90895	-0.019245	5.05302	-0.00346999	0.654843	0.996209	0.707307	0.998388	1.80016
k__Bacteria|p__Firmicutes|c__Clostridia|o__Clostridiales|f__Lachnospiraceae|g__Blautia|s__uncultured Blautia sp. [ref_mOTU_v25_03662]	1.23465	1.0991	-0.102302	4.84289	-0.0203895	0.643611	0.996167	0.676479	0.99839	1.16878
k__Bacteria|p__Proteobacteria|c__Alphaproteobacteria|o__Rhodospirillales|f__Acetobacteraceae|g__Acetobacter|s__Acetobacter sp. [ref_mOTU_v25_03587]	-0.0709421	-0.0908029	-0.0279083	5.03797	-0.00776986	0.585519	0.996205	0.575142	0.99839	-0.0822321
k__Bacteria|p__Bacteroidetes|c__Bacteroidia|o__Bacteroidales|f__Rikenellaceae|g__Alistipes|s__Alistipes sp. CAG:831 [meta_mOTU_v25_14243]	-0.524437	-0.431359	0.0942859	4.38609	0.021447	0.489665	0.99537	0.506442	0.99839	-0.481104
k__Bacteria|p__Firmicutes|c__Clostridia|o__Clostridiales|f__Clostridiaceae|g__Clostridium|s__Clostridium species incertae sedis [meta_mOTU_v25_12575]	-0.226184	-0.239832	-0.052498	4.89298	-0.00952782	0.529614	0.996368	0.522358	0.998391	-0.233714
k__Bacteria|p__Actinobacteria|c__Actinobacteria|o__Micrococcales|f__Micrococcaceae|g__Citricoccus|s__Citricoccus sp. CH26A [ref_mOTU_v25_00966]	-0.339808	-0.499374	-0.159905	4.18737	-0.0304835	0.495472	0.996043	0.495934	0.998391	-0.41268
k__Bacteria|p__Firmicutes|c__Firmicutes class incertae sedis|o__Firmicutes order incertae sedis|f__Firmicutes fam. incertae sedis|g__Firmicutes gen. incertae sedis|s__Firmicutes bacterium CAG:227 [ref_mOTU_v25_07734]	0.371782	0.644178	0.478436	6.86915	0.063738	0.552917	0.996261	0.563939	0.998391	0.511474
k__Bacteria|p__Firmicutes|c__Clostridia|o__Clostridiales|f__Clostridiales fam. incertae sedis|g__Clostridiales gen. incertae sedis|s__Clostridiales species incertae sedis [meta_mOTU_v25_12862]	-0.311717	-0.262654	0.0292219	4.6035	0.0053998	0.503186	0.996168	0.520197	0.998391	-0.279154
k__Bacteria|p__Firmicutes|c__Clostridia|o__Clostridiales|f__Ruminococcaceae|g__Ruminococcaceae gen. incertae sedis|s__Ruminococcaceae species incertae sedis [meta_mOTU_v25_12898]	2.0283	1.78152	-0.104979	4.64412	-0.0154668	0.644578	0.996148	0.687682	0.998391	1.90062
k__Bacteria|p__Firmicutes|c__Clostridia|o__Clostridiales|f__Ruminococcaceae|g__Ruminococcaceae gen. incertae sedis|s__Ruminococcaceae species incertae sedis [meta_mOTU_v25_13455]	3.14502	2.85143	-0.33726	4.46342	-0.0618958	0.662386	0.99633	0.746001	0.998392	3.00846
k__Bacteria|p__Bacteroidetes|c__Flavobacteriia|o__Flavobacteriia order incertae sedis|f__Flavobacteriia fam. incertae sedis|g__Flavobacteriia gen. incertae sedis|s__Flavobacteriia species incertae sedis [meta_mOTU_v25_14202]	-0.0267521	-0.180541	-0.23443	4.61598	-0.044407	0.521794	0.996091	0.556256	0.998392	-0.112562
k__Bacteria|p__Firmicutes|c__Clostridia|o__Clostridiales|f__Clostridiaceae|g__Clostridium|s__uncultured Clostridium sp. [ref_mOTU_v25_02381]	0.35757	0.067497	-0.30482	4.42433	-0.0528285	0.535711	0.996226	0.541484	0.998392	0.205478
k__Bacteria|p__Firmicutes|c__Clostridia|o__Clostridiales|f__Clostridiaceae|g__Clostridium|s__Clostridium sp. [ref_mOTU_v25_03680]	3.93681	3.90678	-0.052689	3.62818	-0.0130894	0.723141	0.996286	0.779892	0.998394	3.91378
k__Bacteria|p__Firmicutes|c__Clostridia|o__Clostridia order incertae sedis|f__Clostridia fam. incertae sedis|g__Clostridia gen. incertae sedis|s__Clostridia bacterium UC5.1-2E3 [ref_mOTU_v25_09093]	1.2132	0.926218	-0.182721	4.47451	-0.0399304	0.591688	0.996107	0.62563	0.998394	1.0868
k__Bacteria|p__Firmicutes|c__Clostridia|o__Clostridiales|f__Clostridiaceae|g__Clostridium|s__uncultured Clostridium sp. [ref_mOTU_v25_11609]	-0.454041	-0.445418	0.0553447	4.08125	0.0105637	0.514159	0.996122	0.560878	0.998394	-0.451567
k__Bacteria|p__Firmicutes|c__Clostridia|o__Clostridiales|f__Ruminococcaceae|g__Anaeromassilibacillus|s__Anaeromassilibacillus sp. An200 [meta_mOTU_v25_14434]	-0.15096	0.194816	0.366238	4.24844	0.074624	0.526577	0.996151	0.552765	0.998395	0.0166367
k__Bacteria|p__Firmicutes|c__Clostridia|o__Clostridiales|f__Clostridiales fam. [Lachnospiraceae/Ruminococcaceae]|g__Clostridiales gen. [Sellimonas/Drancourtella]|s__Clostridiales sp. [ref_mOTU_v25_03444]	1.43601	1.69954	0.404589	5.52738	0.0615511	0.621458	0.996272	0.65205	0.998395	1.5679
k__Bacteria|p__Firmicutes|c__Clostridia|o__Clostridiales|f__Ruminococcaceae|g__Ruminococcaceae gen. incertae sedis|s__Ruminococcaceae species incertae sedis [meta_mOTU_v25_13305]	0.100242	0.649527	0.550319	5.47334	0.0912658	0.55912	0.996181	0.537113	0.998395	0.347278
k__Bacteria|p__Firmicutes|c__Clostridia|o__Clostridiales|f__Clostridiaceae|g__Clostridium|s__Clostridium sp. CAG:273 [meta_mOTU_v25_12673]	1.52359	2.36905	0.513474	6.32289	0.0770544	0.608131	0.996305	0.63197	0.998395	1.84889
k__Bacteria|p__Firmicutes|c__Clostridia|o__Clostridiales|f__Ruminococcaceae|g__Ruminococcus|s__Ruminococcus species incertae sedis [meta_mOTU_v25_12766]	0.197698	0.0865014	-0.105074	5.34934	-0.017869	0.614861	0.996166	0.599049	0.998396	0.132221
k__Bacteria|p__Firmicutes|c__Erysipelotrichia|o__Erysipelotrichales|f__Erysipelotrichaceae|g__Erysipelotrichaceae gen. incertae sedis|s__Erysipelotrichaceae species incertae sedis [meta_mOTU_v25_13000]	-0.538591	-0.356292	0.0522828	4.68233	0.0108704	0.504987	0.996104	0.49614	0.998396	-0.451397
k__Bacteria|p__Firmicutes|c__Bacilli|o__Lactobacillales|f__Streptococcaceae|g__Streptococcus|s__Streptococcus sp. HMSC067H01 [ref_mOTU_v25_00303]	-0.169998	-0.246818	-0.167602	4.40272	-0.0299014	0.508567	0.99612	0.553554	0.998396	-0.205681
k__Bacteria|p__Bacteroidetes|c__Bacteroidia|o__Bacteroidales|f__Prevotellaceae|g__Paraprevotella|s__Paraprevotella xylaniphila [ref_mOTU_v25_03699]	-0.361171	-0.492567	-0.0908806	4.47397	-0.0192133	0.542216	0.996131	0.514918	0.998396	-0.425267
k__Bacteria|p__Firmicutes|c__Bacilli|o__Lactobacillales|f__Enterococcaceae|g__Enterococcus|s__Enterococcus devriesei [ref_mOTU_v25_10914]	0.457955	0.0679824	-0.519662	4.708	-0.093711	0.485448	0.996228	0.516349	0.998397	0.264329
k__Bacteria|p__Firmicutes|c__Clostridia|o__Clostridiales|f__Clostridiales fam. incertae sedis|g__Clostridiales gen. incertae sedis|s__Clostridiales species incertae sedis [meta_mOTU_v25_13304]	0.0804246	0.0285748	0.090939	4.39189	0.0171451	0.52945	0.996069	0.572312	0.998397	0.0477487
k__Bacteria|p__Bacteria phylum incertae sedis|c__Bacteria class incertae sedis|o__Bacteria order incertae sedis|f__Bacteria fam. incertae sedis|g__Bacteria gen. incertae sedis|s__Bacteria species incertae sedis [meta_mOTU_v25_13068]	-0.0467148	-0.0865396	-0.141922	4.61412	-0.0299978	0.565668	0.996151	0.569892	0.998398	-0.0616842
k__Bacteria|p__Proteobacteria|c__Deltaproteobacteria|o__Desulfovibrionales|f__Desulfovibrionaceae|g__Mailhella|s__Mailhella massiliensis [meta_mOTU_v25_14272]	-0.343182	-0.300276	-0.0204411	4.56853	-0.00415375	0.526689	0.996166	0.527125	0.998398	-0.325816
k__Bacteria|p__Firmicutes|c__Clostridia|o__Clostridiales|f__Clostridiaceae|g__Clostridium|s__Clostridium sp. CAG:440 [ref_mOTU_v25_07628]	-0.378416	-0.18568	0.174318	4.01384	0.0354187	0.494821	0.996162	0.556042	0.998398	-0.28276
k__Bacteria|p__Proteobacteria|c__Gammaproteobacteria|o__Pseudomonadales|f__Pseudomonadaceae|g__Pseudomonas|s__Pseudomonas sp. [ref_mOTU_v25_00164]	-0.360596	-0.292391	0.177796	4.44471	0.0331345	0.488819	0.996072	0.491808	0.998401	-0.336149
k__Bacteria|p__Firmicutes|c__Clostridia|o__Clostridiales|f__Clostridiaceae|g__Clostridium|s__Clostridium sp. [ref_mOTU_v25_02380]	-0.405986	-0.306018	0.024585	4.27178	0.00320811	0.493931	0.996185	0.499022	0.998401	-0.352964
k__Bacteria|p__Bacteria phylum incertae sedis|c__Bacteria class incertae sedis|o__Bacteria order incertae sedis|f__Bacteria fam. incertae sedis|g__Bacteria gen. incertae sedis|s__Bacteria species incertae sedis [meta_mOTU_v25_12689]	0.479584	0.0937217	-0.402816	4.19049	-0.0781355	0.526944	0.996102	0.532829	0.998401	0.266308
k__Bacteria|p__Proteobacteria|c__Gammaproteobacteria|o__Xanthomonadales|f__Xanthomonadaceae|g__Stenotrophomonas|s__Stenotrophomonas maltophilia/chelatiphaga [ref_mOTU_v25_06277]	-0.293815	-0.521911	-0.186091	4.35191	-0.0349464	0.498599	0.996154	0.516074	0.998401	-0.406832
k__Bacteria|p__Firmicutes|c__Clostridia|o__Clostridiales|f__Eubacteriaceae|g__Eubacterium|s__Eubacterium sp. CAG:581 [ref_mOTU_v25_07680]	-0.315948	-0.282024	0.00660537	4.82682	0.00130055	0.584017	0.996177	0.570912	0.998402	-0.296301
k__Bacteria|p__Actinobacteria|c__Actinobacteria|o__Actinomycetales|f__Actinomycetaceae|g__Actinomyces|s__Actinomyces sp. oral taxon 414 [ref_mOTU_v25_02099]	0.041556	0.0340912	-0.087907	4.4017	-0.0242411	0.524168	0.996129	0.54547	0.998402	0.0376378
k__Bacteria|p__Proteobacteria|c__Gammaproteobacteria|o__Pseudomonadales|f__Pseudomonadaceae|g__Pseudomonas|s__Pseudomonas sp. [ref_mOTU_v25_00167]	-0.460447	-0.386078	0.049243	4.44885	0.00703476	0.500872	0.996196	0.523885	0.998403	-0.425096
k__Bacteria|p__Actinobacteria|c__Actinobacteria|o__Micrococcales|f__Micrococcaceae|g__Arthrobacter|s__Arthrobacter sp. Edens01 [ref_mOTU_v25_00958]	-0.417905	-0.492026	-0.0244555	4.34509	-0.00484763	0.518812	0.996128	0.513208	0.998403	-0.468645
k__Bacteria|p__Firmicutes|c__Clostridia|o__Clostridiales|f__Catabacteriaceae|g__Catabacter|s__Catabacter hongkongensis [ref_mOTU_v25_06126]	0.388243	-0.17271	-0.479047	4.30381	-0.0870033	0.491041	0.99622	0.492215	0.998403	0.118949
k__Bacteria|p__Bacteroidetes|c__Bacteroidia|o__Bacteroidales|f__Porphyromonadaceae|g__Porphyromonadaceae gen. [Sanguibacteroides/Gabonibacter]|s__Porphyromonadaceae sp. [ref_mOTU_v25_04706]	0.00666882	-0.0969103	-0.0915302	4.77527	-0.0149939	0.554673	0.996241	0.571379	0.998404	-0.0500628
k__Bacteria|p__Firmicutes|c__Firmicutes class incertae sedis|o__Firmicutes order incertae sedis|f__Firmicutes fam. incertae sedis|g__Firmicutes gen. incertae sedis|s__Firmicutes bacterium ADurb.Bin467 [meta_mOTU_v25_12694]	1.47562	1.62285	0.132853	4.90106	0.0188658	0.607537	0.99612	0.678245	0.998404	1.5343
k__Bacteria|p__Firmicutes|c__Clostridia|o__Clostridiales|f__Clostridiales fam. incertae sedis|g__Clostridiales gen. incertae sedis|s__Clostridiales species incertae sedis [meta_mOTU_v25_13780]	0.270441	-0.332362	-0.688176	4.51783	-0.131631	0.454745	0.996217	0.447647	0.998404	-0.0646574
k__Bacteria|p__Firmicutes|c__Bacilli|o__Lactobacillales|f__Streptococcaceae|g__Lactococcus|s__Lactococcus piscium [ref_mOTU_v25_04162]	-0.378994	-0.297667	0.165257	4.17268	0.0278608	0.506535	0.996172	0.508671	0.998405	-0.33367
k__Bacteria|p__Actinobacteria|c__Coriobacteriia|o__Eggerthellales|f__Eggerthellaceae|g__Cryptobacterium|s__Cryptobacterium sp. CAG:338 [ref_mOTU_v25_07664]	-0.156436	-0.113095	-0.03115	5.4984	-0.00471519	0.619546	0.99618	0.573451	0.998405	-0.138869
k__Bacteria|p__Firmicutes|c__Negativicutes|o__Veillonellales|f__Veillonellaceae|g__Dialister|s__Dialister succinatiphilus [ref_mOTU_v25_11863]	-0.409116	-0.505839	-0.106268	4.18238	-0.0252332	0.49897	0.996153	0.501019	0.998405	-0.451602
k__Bacteria|p__Firmicutes|c__Erysipelotrichia|o__Erysipelotrichales|f__Erysipelotrichaceae|g__Turicibacter|s__Turicibacter sanguinis [ref_mOTU_v25_04702]	2.04808	2.16117	-0.148769	5.26907	-0.0259831	0.660818	0.996117	0.725078	0.998406	2.10852
k__Bacteria|p__Firmicutes|c__Bacilli|o__Lactobacillales|f__Streptococcaceae|g__Streptococcus|s__Streptococcus gordonii [ref_mOTU_v25_03969]	-0.333475	-0.485762	-0.189315	4.19395	-0.0361301	0.5137	0.996147	0.516525	0.998406	-0.399972
k__Bacteria|p__Firmicutes|c__Clostridia|o__Clostridiales|f__Lachnospiraceae|g__Blautia|s__[Ruminococcus] gnavus [ref_mOTU_v25_01594]	1.27758	0.817863	-0.398422	4.92019	-0.0736835	0.585553	0.996297	0.565506	0.998406	1.06906
k__Bacteria|p__Bacteroidetes|c__Bacteroidia|o__Bacteroidales|f__Bacteroidaceae|g__Bacteroides|s__Bacteroides togonis [ref_mOTU_v25_10479]	-0.343127	-0.339275	-0.0272413	4.65365	-0.00561349	0.544829	0.996122	0.548743	0.998406	-0.34045
k__Bacteria|p__Bacteroidetes|c__Bacteroidia|o__Bacteroidales|f__Bacteroidales fam. incertae sedis|g__Bacteroidales gen. incertae sedis|s__Bacteroidales species incertae sedis [meta_mOTU_v25_13203]	0.486935	0.964047	0.511857	4.055	0.105336	0.469283	0.996177	0.444238	0.998406	0.73778
k__Bacteria|p__Actinobacteria|c__Actinobacteria|o__Corynebacteriales|f__Corynebacteriaceae|g__Corynebacterium|s__Corynebacterium accolens [ref_mOTU_v25_03068]	-0.44704	-0.398737	0.128664	4.07526	0.0264939	0.54228	0.996137	0.52788	0.998407	-0.42161
k__Bacteria|p__Firmicutes|c__Clostridia|o__Clostridiales|f__Clostridiales Family XIII. Incertae Sedis|g__Clostridiales Family XIII. Incertae Sedis gen. incertae sedis|s__[Eubacterium] saphenum [ref_mOTU_v25_11595]	-0.492683	-0.377611	0.0595056	4.39492	0.0119022	0.51661	0.996085	0.539477	0.998407	-0.4504
k__Bacteria|p__Firmicutes|c__Clostridia|o__Clostridiales|f__Clostridiales fam. incertae sedis|g__Clostridiales gen. incertae sedis|s__Clostridiales species incertae sedis [meta_mOTU_v25_13659]	0.592593	0.828507	0.326034	5.85986	0.0491177	0.527648	0.996177	0.5774	0.998408	0.692265
k__Bacteria|p__Bacteroidetes|c__Bacteroidia|o__Bacteroidales|f__Bacteroidaceae|g__Bacteroides|s__Bacteroides eggerthii [ref_mOTU_v25_01577]	1.41288	0.876333	-0.422203	8.15453	-0.0509998	0.657484	0.996171	0.616585	0.998408	1.12167
k__Bacteria|p__Actinobacteria|c__Actinobacteria|o__Micrococcales|f__Microbacteriaceae|g__Agromyces|s__Agromyces cerinus [ref_mOTU_v25_02106]	-0.344225	-0.536794	-0.230312	4.29266	-0.0434834	0.472687	0.996053	0.501671	0.998408	-0.431447
k__Bacteria|p__Firmicutes|c__Bacilli|o__Lactobacillales|f__Streptococcaceae|g__Streptococcus|s__Streptococcus sp. F0442 [ref_mOTU_v25_00313]	0.038203	0.0602325	0.0233952	4.42368	0.00339832	0.541183	0.996169	0.559594	0.998408	0.0513982
k__Bacteria|p__Firmicutes|c__Clostridia|o__Clostridiales|f__Clostridiales fam. incertae sedis|g__Clostridiales gen. incertae sedis|s__Clostridiales species incertae sedis [meta_mOTU_v25_12631]	0.705167	0.465843	-0.118217	4.41689	-0.0215831	0.543037	0.996144	0.571415	0.998409	0.592869
k__Bacteria|p__Bacteria phylum incertae sedis|c__Bacteria class incertae sedis|o__Bacteria order incertae sedis|f__Bacteria fam. incertae sedis|g__Bacteria gen. incertae sedis|s__Bacteria species incertae sedis [meta_mOTU_v25_13099]	-0.482587	-0.420519	0.072788	4.16016	0.0162865	0.560854	0.996135	0.547808	0.998409	-0.455033
k__Bacteria|p__Firmicutes|c__Firmicutes class incertae sedis|o__Firmicutes order incertae sedis|f__Firmicutes fam. incertae sedis|g__Firmicutes gen. incertae sedis|s__Firmicutes bacterium CAG:114 [ref_mOTU_v25_07728]	3.23268	2.28542	-0.362484	6.79696	-0.052441	0.660204	0.996445	0.697764	0.99841	2.76431
k__Bacteria|p__Firmicutes|c__Clostridia|o__Clostridiales|f__Ruminococcaceae|g__Ruminococcus|s__Ruminococcus callidus [ref_mOTU_v25_11153]	0.676999	0.597694	-0.176313	5.75015	-0.0267889	0.575894	0.996161	0.598021	0.99841	0.645509
k__Bacteria|p__Bacteria phylum incertae sedis|c__Bacteria class incertae sedis|o__Bacteria order incertae sedis|f__Bacteria fam. incertae sedis|g__Bacteria gen. incertae sedis|s__bacterium LF-3 [ref_mOTU_v25_03628]	8.14961	7.18656	-0.231988	6.40138	-0.0323203	0.660325	0.996071	0.8442	0.99841	7.7502
k__Bacteria|p__Firmicutes|c__Tissierellia|o__Tissierellales|f__Peptoniphilaceae|g__Parvimonas|s__Parvimonas micra [ref_mOTU_v25_04287]	0.665495	0.890807	0.144491	3.79202	0.0352336	0.519326	0.995614	0.570933	0.99841	0.78144
k__Bacteria|p__Firmicutes|c__Firmicutes class incertae sedis|o__Firmicutes order incertae sedis|f__Firmicutes fam. incertae sedis|g__Firmicutes gen. incertae sedis|s__Firmicutes bacterium CAG:822 [ref_mOTU_v25_07746]	-0.361817	-0.50269	-0.208661	4.2609	-0.0417932	0.495672	0.996049	0.503569	0.998411	-0.419015
k__Bacteria|p__Firmicutes|c__Firmicutes class incertae sedis|o__Firmicutes order incertae sedis|f__Firmicutes fam. incertae sedis|g__Firmicutes gen. incertae sedis|s__Firmicutes species incertae sedis [meta_mOTU_v25_12410]	-0.0527819	0.180285	0.216395	4.60098	0.0409655	0.541382	0.996182	0.546304	0.998411	0.0657314
k__Bacteria|p__Bacteroidetes|c__Bacteroidia|o__Bacteroidales|f__Prevotellaceae|g__Prevotella|s__Prevotella species incertae sedis [meta_mOTU_v25_12780]	-0.359995	-0.475417	-0.0473167	4.27305	-0.0103583	0.514557	0.99632	0.508836	0.998411	-0.42061
k__Bacteria|p__Firmicutes|c__Clostridia|o__Clostridiales|f__Clostridiales fam. incertae sedis|g__Clostridiales gen. incertae sedis|s__Clostridiales species incertae sedis [meta_mOTU_v25_14342]	-0.509285	-0.398754	0.0742699	4.14273	0.019331	0.50674	0.996261	0.512642	0.998411	-0.472999
k__Bacteria|p__Firmicutes|c__Clostridia|o__Clostridiales|f__Clostridiales fam. [Lachnospiraceae/Clostridiaceae]|g__Clostridium|s__Clostridium sp. [ref_mOTU_v25_03599]	0.352722	0.374511	-0.00591311	4.33154	-0.00116199	0.595229	0.996381	0.638099	0.998412	0.360346
k__Bacteria|p__Firmicutes|c__Clostridia|o__Clostridiales|f__Lachnospiraceae|g__Mediterraneibacter|s__Mediterraneibacter massiliensis [ref_mOTU_v25_05273]	0.236071	0.417876	0.239392	4.43646	0.0480366	0.543621	0.996138	0.55096	0.998413	0.311289
k__Bacteria|p__Firmicutes|c__Clostridia|o__Clostridiales|f__Clostridiales fam. incertae sedis|g__Clostridiales gen. incertae sedis|s__Clostridiales species incertae sedis [meta_mOTU_v25_12497]	-0.120869	-0.282298	-0.201182	4.58951	-0.0392153	0.508717	0.996107	0.512865	0.998414	-0.208055
k__Bacteria|p__Firmicutes|c__Clostridia|o__Clostridiales|f__Ruminococcaceae|g__Anaerotruncus|s__uncultured Anaerotruncus sp. [ref_mOTU_v25_12068]	0.178532	0.144399	-0.0714503	4.42262	-0.0156697	0.586811	0.996389	0.598377	0.998414	0.160972
k__Bacteria|p__Actinobacteria|c__Actinobacteria|o__Bifidobacteriales|f__Bifidobacteriaceae|g__Alloscardovia|s__Alloscardovia omnicolens [ref_mOTU_v25_02114]	0.606456	0.367709	-0.188468	4.31961	-0.0318983	0.528781	0.996072	0.562542	0.998415	0.476195
k__Bacteria|p__Firmicutes|c__Clostridia|o__Clostridiales|f__Clostridiales fam. incertae sedis|g__Clostridiales gen. incertae sedis|s__Clostridiales species incertae sedis [meta_mOTU_v25_12452]	1.85801	1.44134	-0.158208	5.6021	-0.02929	0.64228	0.996268	0.686629	0.998416	1.67589
k__Bacteria|p__Proteobacteria|c__Gammaproteobacteria|o__Xanthomonadales|f__Xanthomonadaceae|g__Stenotrophomonas|s__Stenotrophomonas acidaminiphila [ref_mOTU_v25_03865]	-0.334969	-0.407368	-0.0455783	4.35692	-0.0088199	0.543611	0.996158	0.550484	0.998417	-0.371162
k__Bacteria|p__Firmicutes|c__Clostridia|o__Clostridiales|f__Clostridiaceae|g__Clostridium|s__Clostridium species incertae sedis [meta_mOTU_v25_13868]	-0.308834	-0.390151	-0.0235043	4.68664	-0.00420619	0.54636	0.996201	0.504902	0.998417	-0.3401
k__Bacteria|p__Firmicutes|c__Bacilli|o__Lactobacillales|f__Lactobacillaceae|g__Lactobacillus|s__Lactobacillus curvatus [ref_mOTU_v25_01608]	1.50181	0.699863	-0.467163	6.78224	-0.0700649	0.657642	0.996363	0.58733	0.998417	1.10562
k__Bacteria|p__Firmicutes|c__Clostridia|o__Clostridiales|f__Clostridiales fam. incertae sedis|g__Clostridiales gen. incertae sedis|s__Clostridiales species incertae sedis [meta_mOTU_v25_14267]	-0.250291	-0.329415	-0.223736	4.29403	-0.0412413	0.533156	0.996126	0.54868	0.998418	-0.289363
k__Bacteria|p__Bacteroidetes|c__Bacteroidia|o__Bacteroidales|f__Bacteroidaceae|g__Bacteroides|s__Bacteroides cellulosilyticus/fragilis [ref_mOTU_v25_01597]	1.92757	2.66778	0.45428	6.76379	0.0709559	0.647437	0.996165	0.640506	0.998419	2.28286
k__Bacteria|p__Proteobacteria|c__Alphaproteobacteria|o__Rhizobiales|f__Brucellaceae|g__Ochrobactrum|s__Ochrobactrum rhizosphaerae [ref_mOTU_v25_04444]	-0.380075	-0.463446	-0.0507138	4.35718	-0.0109458	0.512901	0.996169	0.544336	0.99842	-0.425993
k__Bacteria|p__Firmicutes|c__Clostridia|o__Clostridiales|f__Clostridiaceae|g__Clostridium|s__Clostridium species incertae sedis [meta_mOTU_v25_12324]	3.74446	4.27764	0.499725	6.27777	0.0632657	0.716529	0.996312	0.748739	0.99842	4.05539
k__Bacteria|p__Proteobacteria|c__Gammaproteobacteria|o__Xanthomonadales|f__Xanthomonadaceae|g__Xanthomonas|s__Xanthomonas sacchari [ref_mOTU_v25_02980]	-0.313967	-0.558443	-0.202765	4.12295	-0.0368804	0.499325	0.996022	0.530673	0.99842	-0.423617
k__Bacteria|p__Firmicutes|c__Clostridia|o__Clostridiales|f__Clostridiaceae|g__Clostridium|s__Clostridium sp. [ref_mOTU_v25_03675]	0.488331	0.794233	0.228283	4.48194	0.0448274	0.546471	0.996138	0.567209	0.99842	0.657118
k__Bacteria|p__Actinobacteria|c__Actinobacteria|o__Actinomycetales|f__Actinomycetaceae|g__Actinomyces|s__Actinomyces bouchesdurhonensis [ref_mOTU_v25_01915]	0.734578	0.742408	0.161057	5.96247	0.0258977	0.675955	0.996182	0.661643	0.998421	0.735673
k__Bacteria|p__Firmicutes|c__Clostridia|o__Clostridiales|f__Clostridiales fam. incertae sedis|g__Clostridiales gen. incertae sedis|s__Clostridiales species incertae sedis [meta_mOTU_v25_13322]	-0.414214	-0.156788	0.146336	4.26642	0.0296872	0.550072	0.99614	0.55963	0.998422	-0.25831
k__Bacteria|p__Firmicutes|c__Clostridia|o__Clostridiales|f__Ruminococcaceae|g__Flavonifractor|s__Flavonifractor plautii [ref_mOTU_v25_02971]	1.77479	1.46386	-0.15908	4.21437	-0.0299248	0.610609	0.996166	0.650869	0.998422	1.63841
k__Bacteria|p__Firmicutes|c__Clostridia|o__Clostridiales|f__Clostridiales fam. incertae sedis|g__Clostridiales gen. incertae sedis|s__Clostridiales species incertae sedis [meta_mOTU_v25_12534]	-0.0479018	-0.108758	0.018502	4.35087	0.00347233	0.562322	0.996181	0.54744	0.998422	-0.0802103
k__Bacteria|p__Bacteroidetes|c__Bacteroidia|o__Bacteroidales|f__Rikenellaceae|g__Rikenella|s__Rikenella microfusus [ref_mOTU_v25_12031]	-0.354317	-0.395575	-0.0533854	4.434	-0.0105359	0.549249	0.99628	0.555409	0.998424	-0.374526
k__Bacteria|p__Actinobacteria|c__Actinobacteria|o__Actinomycetales|f__Actinomycetaceae|g__Actinomyces|s__Actinomyces dentalis [ref_mOTU_v25_02098]	0.335198	0.623129	0.102391	4.24809	0.0253128	0.548241	0.99605	0.591325	0.998424	0.490438
k__Bacteria|p__Firmicutes|c__Bacilli|o__Lactobacillales|f__Lactobacillaceae|g__Lactobacillus|s__Lactobacillus plantarum [ref_mOTU_v25_00930]	0.513785	0.862014	0.383737	6.24431	0.0556019	0.546082	0.996127	0.578798	0.998425	0.686517
k__Bacteria|p__Firmicutes|c__Clostridia|o__Clostridiales|f__Clostridiales Family XIII. Incertae Sedis|g__Clostridiales Family XIII. Incertae Sedis gen. incertae sedis|s__[Eubacterium] sulci [ref_mOTU_v25_06466]	1.66618	1.47166	-0.0757266	4.08823	-0.015539	0.611033	0.996161	0.663598	0.998426	1.5731
k__Bacteria|p__Firmicutes|c__Clostridia|o__Clostridiales|f__Clostridiales fam. incertae sedis|g__Clostridiales gen. incertae sedis|s__Clostridiales species incertae sedis [meta_mOTU_v25_12655]	-0.433234	-0.35397	0.134652	4.26299	0.0258107	0.491692	0.996157	0.527677	0.998426	-0.411734
k__Bacteria|p__Firmicutes|c__Bacilli|o__Lactobacillales|f__Streptococcaceae|g__Streptococcus|s__Streptococcus salivarius [ref_mOTU_v25_01349]	0.841055	0.703738	-0.290363	4.97457	-0.0500884	0.592622	0.996242	0.628463	0.998427	0.771702
k__Bacteria|p__Firmicutes|c__Clostridia|o__Clostridiales|f__Clostridiaceae|g__Clostridium|s__Clostridium species incertae sedis [meta_mOTU_v25_12641]	-0.192126	-0.257086	-0.142634	5.05659	-0.023275	0.559435	0.996214	0.522435	0.998427	-0.232209
k__Bacteria|p__Firmicutes|c__Clostridia|o__Clostridiales|f__Clostridiales fam. incertae sedis|g__Clostridiales gen. incertae sedis|s__Clostridiales species incertae sedis [meta_mOTU_v25_13701]	4.12983	3.66996	-0.218634	5.855	-0.0362521	0.709264	0.996205	0.794065	0.998428	3.95055
k__Bacteria|p__Firmicutes|c__Clostridia|o__Clostridiales|f__Ruminococcaceae|g__Ruminococcus|s__Ruminococcus bromii [ref_mOTU_v25_00853]	11.0996	10.7022	-0.201833	11.2967	-0.0192423	0.653185	0.996134	0.778988	0.998428	10.8324
k__Bacteria|p__Firmicutes|c__Clostridia|o__Clostridiales|f__Clostridiaceae|g__Clostridium|s__Clostridium sp. CAG:567 [ref_mOTU_v25_03617]	-0.0227355	0.0465127	0.0482888	6.58597	0.00679881	0.676761	0.996136	0.603708	0.998428	0.0104683
k__Bacteria|p__Firmicutes|c__Bacilli|o__Lactobacillales|f__Lactobacillaceae|g__Lactobacillus|s__Lactobacillus coryniformis [ref_mOTU_v25_02748]	-0.443728	-0.360855	0.301453	4.20339	0.0644418	0.519692	0.996123	0.519916	0.998428	-0.404826
k__Bacteria|p__Actinobacteria|c__Actinobacteria|o__Actinomycetales|f__Actinomycetaceae|g__Varibaculum|s__Varibaculum cambriense [ref_mOTU_v25_08159]	-0.297326	-0.263105	0.021334	4.24753	0.00382988	0.512442	0.996049	0.5259	0.998428	-0.274133
k__Bacteria|p__Actinobacteria|c__Actinobacteria|o__Micrococcales|f__Brevibacteriaceae|g__Brevibacterium|s__Brevibacterium epidermidis/linens [ref_mOTU_v25_02595]	-0.357821	-0.488363	-0.176434	4.2249	-0.0340367	0.537553	0.995666	0.557705	0.998429	-0.414674
k__Bacteria|p__Firmicutes|c__Clostridia|o__Clostridiales|f__Clostridiales fam. incertae sedis|g__Clostridiales gen. incertae sedis|s__Clostridiales species incertae sedis [meta_mOTU_v25_12521]	1.24462	1.11469	-0.255216	5.3053	-0.0475213	0.610665	0.996259	0.629538	0.99843	1.1693
k__Bacteria|p__Firmicutes|c__Clostridia|o__Clostridiales|f__Clostridiales fam. incertae sedis|g__Clostridiales gen. incertae sedis|s__Clostridiales species incertae sedis [meta_mOTU_v25_14120]	-0.189257	-0.216094	-0.121961	4.67274	-0.0222399	0.488663	0.996196	0.458943	0.99843	-0.197846
k__Bacteria|p__Firmicutes|c__Erysipelotrichia|o__Erysipelotrichales|f__Erysipelotrichaceae|g__Absiella|s__Absiella dolichum [ref_mOTU_v25_03694]	-0.22865	-0.00655603	0.132248	4.93486	0.0229	0.5816	0.996233	0.555834	0.99843	-0.129816
k__Bacteria|p__Firmicutes|c__Clostridia|o__Clostridiales|f__Lachnospiraceae|g__Roseburia|s__Roseburia faecis [ref_mOTU_v25_00859]	1.91222	1.98114	0.0559475	5.2378	0.0086772	0.651238	0.996157	0.740928	0.998431	1.94621
k__Bacteria|p__Firmicutes|c__Clostridia|o__Clostridiales|f__Clostridiaceae|g__Clostridium|s__Clostridium species incertae sedis [meta_mOTU_v25_13858]	-0.258007	-0.383107	-0.0628386	4.38725	-0.01296	0.564914	0.996145	0.559274	0.998431	-0.322563
k__Bacteria|p__Firmicutes|c__Clostridia|o__Clostridiales|f__Ruminococcaceae|g__Ruminococcus|s__Ruminococcus sp. CAG:254 [meta_mOTU_v25_12276]	-0.301547	0.0503025	0.449783	5.28	0.0771076	0.489498	0.996075	0.501911	0.998432	-0.138501
k__Bacteria|p__Bacteroidetes|c__Bacteroidia|o__Bacteroidales|f__Bacteroidaceae|g__Bacteroides|s__Bacteroides sp. CAG:144 [meta_mOTU_v25_12596]	0.702827	0.49531	-0.140396	5.3802	-0.0254538	0.651397	0.996186	0.647332	0.998432	0.599221
k__Bacteria|p__Bacteroidetes|c__Bacteroidia|o__Bacteroidales|f__Prevotellaceae|g__Prevotella|s__Prevotella copri [ref_mOTU_v25_03701]	-0.129817	-0.222242	-0.238903	5.24085	-0.035624	0.604805	0.996175	0.55589	0.998433	-0.180518
k__Bacteria|p__Firmicutes|c__Clostridia|o__Clostridiales|f__Clostridiales fam. incertae sedis|g__Clostridiales gen. incertae sedis|s__Clostridiales species incertae sedis [meta_mOTU_v25_14503]	-0.206722	-0.384394	-0.194291	4.19326	-0.03994	0.496813	0.996085	0.536343	0.998433	-0.301952
k__Bacteria|p__Firmicutes|c__Bacilli|o__Lactobacillales|f__Lactobacillaceae|g__Lactobacillus|s__Lactobacillus delbrueckii [ref_mOTU_v25_01298]	0.413751	0.76723	0.437643	4.84449	0.0752901	0.51991	0.996151	0.549325	0.998434	0.587486
k__Bacteria|p__Bacteroidetes|c__Bacteroidia|o__Bacteroidales|f__Prevotellaceae|g__Prevotella|s__Prevotella species incertae sedis [meta_mOTU_v25_12281]	-0.385696	-0.418915	-0.0376406	4.26931	-0.00687025	0.483517	0.996091	0.499852	0.998434	-0.397866
k__Bacteria|p__Firmicutes|c__Clostridia|o__Clostridiales|f__Lachnospiraceae|g__Lachnoclostridium|s__[Clostridium] symbiosum [ref_mOTU_v25_04652]	0.395641	0.0857874	-0.299524	4.56583	-0.0563678	0.525824	0.996165	0.527815	0.998435	0.242653
k__Bacteria|p__Firmicutes|c__Bacilli|o__Bacillales|f__Bacillales fam. [Bacillaceae/Planococcaceae]|g__Bacillales gen. [Psychrobacillus/Paenisporosarcina]|s__Bacillales sp. [ref_mOTU_v25_03580]	-0.255755	-0.220109	-0.0447296	4.76069	-0.00940477	0.484058	0.996045	0.519619	0.998435	-0.235653
k__Bacteria|p__Firmicutes|c__Clostridia|o__Clostridiales|f__Clostridiales fam. incertae sedis|g__Clostridiales gen. incertae sedis|s__Clostridiales species incertae sedis [meta_mOTU_v25_12614]	0.0370355	-0.195433	-0.299106	4.37093	-0.0639732	0.554267	0.996306	0.566091	0.998435	-0.0881297
k__Bacteria|p__Actinobacteria|c__Coriobacteriia|o__Eggerthellales|f__Eggerthellaceae|g__Eggerthellaceae gen. incertae sedis|s__Eggerthellaceae species incertae sedis [meta_mOTU_v25_12569]	1.26904	0.681132	-0.498443	7.85934	-0.0661928	0.608434	0.996034	0.609819	0.998435	0.981298
k__Bacteria|p__Firmicutes|c__Tissierellia|o__Tissierellales|f__Peptoniphilaceae|g__Parvimonas|s__Parvimonas species incertae sedis [meta_mOTU_v25_12381]	-0.271171	-0.171205	-0.079288	4.3687	-0.0135868	0.525277	0.996158	0.555624	0.998435	-0.217743
k__Bacteria|p__Firmicutes|c__Clostridia|o__Clostridiales|f__Clostridiales fam. incertae sedis|g__Clostridiales gen. incertae sedis|s__Clostridiales species incertae sedis [meta_mOTU_v25_12390]	0.0174619	-0.289235	-0.151962	4.81081	-0.0262718	0.563371	0.996244	0.541777	0.998436	-0.147772
k__Bacteria|p__Bacteria phylum incertae sedis|c__Bacteria class incertae sedis|o__Bacteria order incertae sedis|f__Bacteria fam. incertae sedis|g__Bacteria gen. incertae sedis|s__Bacteria species incertae sedis [meta_mOTU_v25_12444]	0.805429	1.39861	0.583411	4.22272	0.109617	0.486722	0.996062	0.502147	0.998436	1.12022
k__Bacteria|p__Firmicutes|c__Clostridia|o__Clostridiales|f__Clostridiaceae|g__Clostridium|s__Clostridium species incertae sedis [meta_mOTU_v25_13191]	1.15245	1.0141	-0.102908	5.0893	-0.0153409	0.582989	0.99618	0.640349	0.998437	1.07415
k__Bacteria|p__Actinobacteria|c__Actinobacteria|o__Propionibacteriales|f__Propionibacteriaceae|g__Pseudopropionibacterium|s__Pseudopropionibacterium propionicum [meta_mOTU_v25_13222]	0.266046	-0.270744	-0.499012	4.27945	-0.10252	0.480743	0.996194	0.464655	0.998438	0.00218391
k__Bacteria|p__Bacteroidetes|c__Bacteroidia|o__Bacteroidales|f__Bacteroidales fam. incertae sedis|g__Bacteroidales gen. incertae sedis|s__Bacteroidales species incertae sedis [meta_mOTU_v25_12611]	-0.328868	-0.366332	-0.15157	4.44133	-0.0372668	0.494737	0.996205	0.509524	0.998439	-0.343443
k__Bacteria|p__Firmicutes|c__Clostridia|o__Clostridiales|f__Clostridiales fam. incertae sedis|g__Clostridiales gen. incertae sedis|s__Clostridiales species incertae sedis [meta_mOTU_v25_13633]	-0.318682	-0.383817	-0.0207868	4.66296	-0.00376262	0.502647	0.996109	0.5066	0.998439	-0.355133
k__Bacteria|p__Actinobacteria|c__Actinobacteria|o__Actinomycetales|f__Actinomycetaceae|g__Actinomyces|s__Actinomyces sp. [ref_mOTU_v25_01913]	2.03741	2.12095	0.17117	4.01487	0.0302378	0.660392	0.996127	0.684911	0.998441	2.06624
k__Bacteria|p__Bacteroidetes|c__Bacteroidia|o__Bacteroidales|f__Bacteroidales fam. incertae sedis|g__Bacteroidales gen. incertae sedis|s__Bacteroidales species incertae sedis [meta_mOTU_v25_13286]	1.54809	1.12448	-0.172168	5.72725	-0.0259948	0.617392	0.996128	0.675117	0.998441	1.3537
k__Bacteria|p__Firmicutes|c__Bacilli|o__Bacillales|f__Staphylococcaceae|g__Staphylococcus|s__Staphylococcus equorum [ref_mOTU_v25_02788]	-0.186946	-0.232662	-0.100683	4.4352	-0.0207369	0.512619	0.996276	0.534711	0.998441	-0.211825
k__Bacteria|p__Firmicutes|c__Clostridia|o__Clostridiales|f__Clostridiaceae|g__Clostridium|s__Clostridium sp. CAG:127 [ref_mOTU_v25_07611]	-0.243705	-0.342455	-0.115324	4.20826	-0.0241832	0.511758	0.996364	0.514185	0.998442	-0.294752
k__Bacteria|p__Actinobacteria|c__Coriobacteriia|o__Coriobacteriales|f__Coriobacteriaceae|g__Collinsella|s__Collinsella species incertae sedis [meta_mOTU_v25_13333]	1.02998	1.14674	-0.179616	6.17669	-0.0250032	0.639116	0.996231	0.669614	0.998444	1.08769
k__Bacteria|p__Bacteroidetes|c__Bacteroidia|o__Bacteroidales|f__Bacteroidales fam. incertae sedis|g__Bacteroidales gen. incertae sedis|s__Bacteroidales species incertae sedis [meta_mOTU_v25_12775]	-0.364482	-0.315552	0.0656011	4.91891	0.00985134	0.605473	0.996349	0.552159	0.998444	-0.341095
k__Bacteria|p__Firmicutes|c__Clostridia|o__Clostridiales|f__Clostridiaceae|g__Clostridium|s__Clostridium sp. CAG:288 [ref_mOTU_v25_07618]	-0.298289	-0.366438	-0.0853997	4.22217	-0.013806	0.515609	0.996285	0.538653	0.998446	-0.33137
k__Bacteria|p__Actinobacteria|c__Actinobacteria|o__Actinomycetales|f__Actinomycetaceae|g__Actinomyces|s__Actinomyces sp. ICM47 [ref_mOTU_v25_01914]	3.05037	2.71564	0.0119517	3.58259	0.00148822	0.642734	0.996319	0.750612	0.998446	2.90348
k__Bacteria|p__Firmicutes|c__Clostridia|o__Clostridiales|f__Clostridiales fam. incertae sedis|g__Clostridiales gen. incertae sedis|s__Clostridiales species incertae sedis [meta_mOTU_v25_13616]	-0.146885	0.0337392	0.311448	4.20395	0.0596484	0.533631	0.996147	0.555627	0.998447	-0.0452721
k__Bacteria|p__Firmicutes|c__Erysipelotrichia|o__Erysipelotrichales|f__Erysipelotrichaceae|g__Merdibacter|s__Merdibacter massiliensis [meta_mOTU_v25_12627]	1.08045	0.886226	-0.22533	4.70552	-0.0463513	0.58165	0.996256	0.650007	0.998449	0.984451
k__Bacteria|p__Firmicutes|c__Bacilli|o__Lactobacillales|f__Leuconostocaceae|g__Leuconostoc|s__Leuconostoc carnosum [ref_mOTU_v25_07469]	0.0718995	0.335624	0.110224	5.15407	0.0171415	0.589446	0.996073	0.595567	0.998449	0.206548
k__Bacteria|p__Firmicutes|c__Clostridia|o__Clostridiales|f__Clostridiales fam. incertae sedis|g__Clostridiales gen. incertae sedis|s__Clostridiales species incertae sedis [meta_mOTU_v25_13155]	1.37092	1.28139	-0.143356	7.00291	-0.0199687	0.656666	0.996179	0.671717	0.99845	1.33543
k__Bacteria|p__Firmicutes|c__Clostridia|o__Clostridiales|f__Lachnospiraceae|g__Lachnoclostridium|s__[Clostridium] aerotolerans [ref_mOTU_v25_02813]	-0.335902	-0.397667	-0.0337886	4.11083	-0.00473708	0.527378	0.996138	0.530943	0.99845	-0.367689
k__Bacteria|p__Firmicutes|c__Clostridia|o__Clostridiales|f__Ruminococcaceae|g__Faecalibacterium|s__Faecalibacterium prausnitzii [ref_mOTU_v25_06112]	4.46413	4.05523	-0.232874	3.62666	-0.054066	0.733577	0.99643	0.738108	0.998451	4.29594
k__Bacteria|p__Firmicutes|c__Clostridia|o__Clostridiales|f__Clostridiales fam. incertae sedis|g__Intestinimonas|s__Intestinimonas butyriciproducens [ref_mOTU_v25_03928]	0.663689	0.52797	-0.144425	4.10102	-0.0312313	0.547403	0.996201	0.575101	0.998452	0.598311
k__Bacteria|p__Firmicutes|c__Clostridia|o__Clostridiales|f__Clostridiales fam. incertae sedis|g__Clostridiales gen. incertae sedis|s__Clostridiales species incertae sedis [meta_mOTU_v25_14223]	0.100691	-0.0506227	-0.0336719	4.35299	-0.00539046	0.526819	0.996208	0.552841	0.998453	0.0388092
k__Bacteria|p__Bacteroidetes|c__Bacteroidia|o__Bacteroidales|f__Bacteroidaceae|g__Bacteroides|s__Bacteroides massiliensis [ref_mOTU_v25_02135]	1.29206	1.07731	-0.245246	7.35685	-0.0304248	0.676043	0.996236	0.67942	0.998453	1.1775
k__Bacteria|p__Firmicutes|c__Clostridia|o__Clostridiales|f__Eubacteriaceae|g__Eubacterium|s__Eubacterium sp. CAG:38 [ref_mOTU_v25_07679]	2.10209	2.03626	-0.14882	3.92147	-0.0314382	0.542374	0.996158	0.665519	0.998454	2.06686
k__Bacteria|p__Firmicutes|c__Clostridia|o__Clostridiales|f__Clostridiaceae|g__Clostridium|s__Clostridium sp. CAG:411 [ref_mOTU_v25_07623]	-0.501841	-0.570176	-0.0191831	4.2135	-0.00338905	0.457835	0.996171	0.510849	0.998455	-0.52723
k__Bacteria|p__Actinobacteria|c__Coriobacteriia|o__Eggerthellales|f__Eggerthellaceae|g__Arabia|s__Arabia massiliensis [ref_mOTU_v25_10234]	3.39543	3.461	0.208754	3.94466	0.0420442	0.620632	0.996339	0.744928	0.998455	3.43475
k__Bacteria|p__Bacteroidetes|c__Bacteroidia|o__Bacteroidales|f__Bacteroidaceae|g__Bacteroides|s__Bacteroides stercoris [ref_mOTU_v25_01579]	1.10113	0.865457	-0.0112515	7.7615	-0.00112517	0.678438	0.996447	0.6324	0.998456	0.989359
k__Bacteria|p__Actinobacteria|c__Actinobacteria|o__Actinomycetales|f__Actinomycetaceae|g__Actinomyces|s__Actinomyces timonensis [ref_mOTU_v25_06045]	-0.310374	-0.47531	-0.0150079	4.30318	-0.00346982	0.522084	0.996126	0.505941	0.998456	-0.387855
k__Bacteria|p__Actinobacteria|c__Actinobacteria|o__Bifidobacteriales|f__Bifidobacteriaceae|g__Bifidobacterium|s__Bifidobacterium adolescentis [ref_mOTU_v25_02703]	8.06005	8.54481	0.505723	9.06975	0.0521571	0.667878	0.996218	0.735604	0.998457	8.28627
k__Bacteria|p__Firmicutes|c__Clostridia|o__Clostridiales|f__Clostridiales fam. incertae sedis|g__Clostridiales gen. incertae sedis|s__Clostridiales species incertae sedis [meta_mOTU_v25_12272]	1.09469	0.876602	-0.318104	5.75938	-0.0451547	0.623351	0.996122	0.589471	0.998457	1.00561
k__Bacteria|p__Firmicutes|c__Clostridia|o__Clostridiales|f__Ruminococcaceae|g__Ruminococcaceae gen. incertae sedis|s__[Eubacterium] siraeum [ref_mOTU_v25_02370]	2.88	3.06804	-0.563191	6.09319	-0.084852	0.618912	0.996109	0.686832	0.998458	2.94859
k__Bacteria|p__Firmicutes|c__Clostridia|o__Clostridiales|f__Clostridiales Family XIII. Incertae Sedis|g__Clostridiales Family XIII. Incertae Sedis gen. incertae sedis|s__[Eubacterium] infirmum [ref_mOTU_v25_06467]	-0.487811	-0.347711	0.17086	4.28531	0.0345598	0.488598	0.996153	0.540343	0.998458	-0.423436
k__Bacteria|p__Proteobacteria|c__Gammaproteobacteria|o__Pseudomonadales|f__Pseudomonadaceae|g__Pseudomonas|s__Pseudomonas fragi [ref_mOTU_v25_00113]	-0.312315	-0.0581378	0.488936	5.41588	0.0707147	0.409891	0.996032	0.499858	0.998458	-0.180859
k__Bacteria|p__Proteobacteria|c__Gammaproteobacteria|o__Enterobacterales|f__Enterobacteriaceae|g__Lelliottia|s__Lelliottia amnigena [ref_mOTU_v25_00071]	-0.346198	-0.494612	-0.230405	4.1385	-0.0457987	0.47103	0.996185	0.488626	0.998459	-0.409353
k__Bacteria|p__Firmicutes|c__Clostridia|o__Clostridiales|f__Eubacteriaceae|g__Eubacterium|s__[Eubacterium] eligens [ref_mOTU_v25_02376]	4.55063	4.66641	0.301508	4.16124	0.0629437	0.601929	0.996147	0.76723	0.998459	4.62193
k__Bacteria|p__Firmicutes|c__Clostridia|o__Clostridiales|f__Clostridiales fam. incertae sedis|g__Clostridiales gen. incertae sedis|s__Clostridiales species incertae sedis [meta_mOTU_v25_13200]	2.53704	2.84927	0.60068	7.40877	0.0748308	0.728298	0.996411	0.687299	0.99846	2.68044
k__Bacteria|p__Actinobacteria|c__Coriobacteriia|o__Coriobacteriales|f__Coriobacteriaceae|g__Senegalimassilia|s__Senegalimassilia anaerobia [ref_mOTU_v25_06538]	0.703215	0.52339	-0.267434	6.10528	-0.0368771	0.653071	0.996183	0.650366	0.998461	0.626024
k__Bacteria|p__Firmicutes|c__Clostridia|o__Clostridiales|f__Clostridiales fam. incertae sedis|g__Clostridiales gen. incertae sedis|s__Clostridiales species incertae sedis [meta_mOTU_v25_13187]	-0.0432614	0.18543	0.201453	4.44288	0.033954	0.530508	0.996078	0.55813	0.998462	0.0665997
k__Bacteria|p__Firmicutes|c__Clostridia|o__Clostridiales|f__Clostridiales fam. incertae sedis|g__Clostridiales gen. incertae sedis|s__Clostridiales species incertae sedis [meta_mOTU_v25_13749]	0.785785	0.576249	-0.193799	5.07149	-0.0353355	0.633386	0.99636	0.658708	0.998463	0.670183
k__Bacteria|p__Firmicutes|c__Clostridia|o__Clostridiales|f__Clostridiaceae|g__Clostridium|s__Clostridium sp. CAG:492 [meta_mOTU_v25_12462]	-0.313992	-0.275303	0.14006	5.0364	0.0307513	0.560654	0.996231	0.57124	0.998464	-0.297675
k__Bacteria|p__Actinobacteria|c__Actinobacteria|o__Propionibacteriales|f__Propionibacteriaceae|g__Propionibacterium|s__Propionibacterium acidifaciens [ref_mOTU_v25_07012]	0.13717	0.25835	0.0837138	4.08815	0.0148132	0.508009	0.99605	0.551971	0.998465	0.202432
k__Bacteria|p__Firmicutes|c__Clostridia|o__Clostridiales|f__Clostridiales fam. incertae sedis|g__Clostridiales gen. incertae sedis|s__Clostridiales species incertae sedis [meta_mOTU_v25_12494]	1.28357	0.955918	-0.310046	5.31451	-0.0528986	0.635841	0.996383	0.655532	0.998465	1.09679
k__Bacteria|p__Bacteroidetes|c__Bacteroidia|o__Bacteroidales|f__Bacteroidales fam. incertae sedis|g__Bacteroidales gen. incertae sedis|s__Bacteroidales species incertae sedis [meta_mOTU_v25_12262]	3.27408	3.2646	0.174569	4.762	0.0330438	0.660209	0.996301	0.768918	0.998465	3.26985
k__Bacteria|p__Firmicutes|c__Clostridia|o__Clostridiales|f__Clostridiales fam. incertae sedis|g__Clostridiales gen. incertae sedis|s__Clostridiales species incertae sedis [meta_mOTU_v25_13690]	0.968306	0.758782	-0.339261	4.58592	-0.0641389	0.5352	0.996138	0.57279	0.998466	0.86066
k__Bacteria|p__Firmicutes|c__Clostridia|o__Clostridiales|f__Clostridiales fam. incertae sedis|g__Clostridiales gen. incertae sedis|s__Clostridiales species incertae sedis [meta_mOTU_v25_12253]	1.05256	1.24021	0.393554	5.93111	0.0592711	0.605509	0.996187	0.644236	0.998467	1.15351
k__Bacteria|p__Actinobacteria|c__Actinobacteria|o__Actinomycetales|f__Actinomycetaceae|g__Actinobaculum|s__Actinobaculum sp. oral taxon 183 [ref_mOTU_v25_07446]	1.19587	1.07523	-0.100501	3.96904	-0.0192564	0.566111	0.996245	0.593589	0.998468	1.15037
k__Bacteria|p__Actinobacteria|c__Actinobacteria|o__Micrococcales|f__Microbacteriaceae|g__Microbacterium|s__Microbacterium barkeri [ref_mOTU_v25_03023]	-0.45957	-0.47751	-0.0967774	4.28385	-0.0170339	0.471315	0.996062	0.488134	0.998468	-0.46836
k__Bacteria|p__Proteobacteria|c__Proteobacteria class [Gammaproteobacteria/Betaproteobacteria]|o__Proteobacteria order [Pseudomonadales/Burkholderiales]|f__Proteobacteria fam. [Burkholderiaceae/Pseudomonadaceae]|g__Proteobacteria gen. [Paraburkholderia/Pseudomonas]|s__Proteobacteria sp. [ref_mOTU_v25_00133]	-0.353522	-0.3984	0.0385871	4.29376	0.00628184	0.491308	0.996168	0.539734	0.998469	-0.380073
k__Bacteria|p__Firmicutes|c__Clostridia|o__Clostridiales|f__Ruminococcaceae|g__Ruminococcaceae gen. incertae sedis|s__Ruminococcaceae species incertae sedis [meta_mOTU_v25_12789]	3.16931	2.98528	-0.214816	4.86117	-0.0374003	0.631096	0.996205	0.736373	0.99847	3.09042
k__Bacteria|p__Firmicutes|c__Clostridia|o__Clostridiales|f__Ruminococcaceae|g__Ruminococcus|s__Ruminococcus gauvreauii [ref_mOTU_v25_07038]	0.228184	-0.00591814	-0.273293	4.43591	-0.0450114	0.555038	0.996265	0.555769	0.99847	0.127583
k__Bacteria|p__Firmicutes|c__Erysipelotrichia|o__Erysipelotrichales|f__Erysipelotrichaceae|g__Solobacterium|s__Solobacterium species incertae sedis [meta_mOTU_v25_12387]	0.769184	0.854792	0.0196812	4.56064	0.00388117	0.549531	0.996175	0.588403	0.998471	0.798447
k__Bacteria|p__Bacteroidetes|c__Bacteroidia|o__Bacteroidales|f__Bacteroidaceae|g__Bacteroidaceae gen. incertae sedis|s__Bacteroidaceae species incertae sedis [meta_mOTU_v25_14312]	-0.165394	-0.196788	-0.0100807	4.66408	-0.00246926	0.557032	0.996157	0.55112	0.998471	-0.176497
k__Bacteria|p__Proteobacteria|c__Betaproteobacteria|o__Burkholderiales|f__Sutterellaceae|g__Sutterella|s__Sutterella wadsworthensis [ref_mOTU_v25_04772]	-0.125853	-0.226185	-0.0843652	4.36456	-0.0215239	0.532202	0.996035	0.554157	0.998471	-0.186401
k__Bacteria|p__Firmicutes|c__Clostridia|o__Clostridiales|f__Clostridiales fam. incertae sedis|g__Clostridiales gen. incertae sedis|s__Clostridiales species incertae sedis [meta_mOTU_v25_13819]	1.10009	1.35529	-0.368283	5.87653	-0.0607274	0.617444	0.996139	0.653526	0.998471	1.24378
k__Bacteria|p__Firmicutes|c__Clostridia|o__Clostridiales|f__Clostridiales fam. incertae sedis|g__Clostridiales gen. incertae sedis|s__Clostridiales species incertae sedis [meta_mOTU_v25_13332]	0.813652	0.617029	-0.104332	5.05521	-0.0236581	0.62014	0.996085	0.637381	0.998472	0.718267
k__Bacteria|p__Actinobacteria|c__Coriobacteriia|o__Coriobacteriales|f__Atopobiaceae|g__Atopobium|s__Atopobium parvulum [ref_mOTU_v25_02949]	0.93856	0.996459	0.119363	3.85275	0.0206401	0.573016	0.996169	0.614729	0.998472	0.965126
k__Bacteria|p__Firmicutes|c__Clostridia|o__Clostridiales|f__Lachnospiraceae|g__Blautia|s__uncultured Blautia sp. [ref_mOTU_v25_11916]	3.64507	3.63887	-0.155214	3.86776	-0.0346475	0.691413	0.996135	0.781655	0.998475	3.64178
k__Bacteria|p__Bacteroidetes|c__Bacteroidia|o__Bacteroidales|f__Tannerellaceae|g__Parabacteroides|s__Parabacteroides distasonis [ref_mOTU_v25_03640]	5.75069	6.0373	0.0896457	3.98127	0.0214881	0.711413	0.996192	0.814687	0.998475	5.84157
k__Bacteria|p__Firmicutes|c__Erysipelotrichia|o__Erysipelotrichales|f__Erysipelotrichaceae|g__Dielma|s__Dielma fastidiosa [ref_mOTU_v25_01061]	0.0160455	0.324219	0.0943847	4.7667	0.018954	0.550295	0.99631	0.571722	0.998478	0.166893
k__Bacteria|p__Firmicutes|c__Clostridia|o__Clostridiales|f__Clostridiales fam. incertae sedis|g__Clostridiales gen. incertae sedis|s__Clostridiales species incertae sedis [meta_mOTU_v25_12707]	6.12889	5.63162	-0.181098	6.17509	-0.0250048	0.775764	0.996271	0.833715	0.998479	5.72405
k__Bacteria|p__Firmicutes|c__Clostridia|o__Clostridiales|f__Clostridiaceae|g__Clostridium|s__Clostridium sp. CAG:306 [meta_mOTU_v25_12613]	-0.176248	-0.0927034	0.170862	4.29155	0.0314313	0.481991	0.996094	0.545865	0.998481	-0.134652
k__Bacteria|p__Firmicutes|c__Clostridia|o__Clostridiales|f__Clostridiales fam. incertae sedis|g__Clostridiales gen. incertae sedis|s__Clostridiales species incertae sedis [meta_mOTU_v25_12978]	-0.35931	-0.354612	0.0107876	4.0385	0.00202792	0.521344	0.996156	0.512429	0.998481	-0.355695
k__Bacteria|p__Firmicutes|c__Clostridia|o__Clostridiales|f__Lachnospiraceae|g__Roseburia|s__Roseburia sp. 40_7 [meta_mOTU_v25_12352]	3.54631	4.30929	0.326223	4.82878	0.060016	0.634628	0.996119	0.760208	0.998482	4.13822
k__Bacteria|p__Firmicutes|c__Clostridia|o__Clostridiales|f__Eubacteriaceae|g__Eubacterium|s__Eubacterium ventriosum [ref_mOTU_v25_11151]	1.76074	2.08558	0.0448453	4.45648	0.00937052	0.617377	0.996179	0.693562	0.998482	1.95964
k__Bacteria|p__Firmicutes|c__Clostridia|o__Clostridiales|f__Clostridiales fam. incertae sedis|g__Clostridiales gen. incertae sedis|s__Clostridiales species incertae sedis [meta_mOTU_v25_14106]	-0.462956	-0.318578	0.120328	4.30083	0.0300156	0.522722	0.996176	0.553201	0.998484	-0.37795
k__Bacteria|p__Actinobacteria|c__Actinobacteria|o__Bifidobacteriales|f__Bifidobacteriaceae|g__Bifidobacterium|s__Bifidobacterium bifidum [ref_mOTU_v25_03116]	0.49605	0.607781	0.198886	7.31623	0.0268895	0.665472	0.996232	0.610368	0.998485	0.554811
k__Bacteria|p__Actinobacteria|c__Coriobacteriia|o__Coriobacteriales|f__Atopobiaceae|g__Atopobiaceae gen. incertae sedis|s__Atopobiaceae species incertae sedis [meta_mOTU_v25_13944]	0.228805	0.193523	0.104088	5.53339	0.0193543	0.561124	0.996191	0.58082	0.998488	0.216457
k__Bacteria|p__Actinobacteria|c__Coriobacteriia|o__Eggerthellales|f__Eggerthellaceae|g__Eggerthellaceae gen. incertae sedis|s__Eggerthellaceae species incertae sedis [meta_mOTU_v25_13204]	0.605603	0.686895	-0.0501934	7.63647	-0.00316088	0.690125	0.996331	0.658089	0.998493	0.644639
k__Bacteria|p__Firmicutes|c__Clostridia|o__Clostridiales|f__Eubacteriaceae|g__Eubacterium|s__Eubacterium sp. CAG:180 [ref_mOTU_v25_07675]	1.34238	1.75559	-0.115563	7.75958	-0.0135923	0.718228	0.99633	0.738358	0.998495	1.50154
k__Bacteria|p__Firmicutes|c__Clostridia|o__Clostridiales|f__Clostridiales fam. incertae sedis|g__Clostridiales gen. incertae sedis|s__Clostridiales species incertae sedis [meta_mOTU_v25_12356]	3.92248	3.72382	-0.01456	4.9678	-0.00296455	0.744897	0.996162	0.839757	0.998495	3.80968
k__Bacteria|p__Firmicutes|c__Clostridia|o__Clostridiales|f__Clostridiaceae|g__Clostridium|s__Clostridium sp. [ref_mOTU_v25_03607]	-0.250907	-0.37016	-0.140257	4.69746	-0.0219151	0.531321	0.996096	0.564045	0.998497	-0.314375
k__Bacteria|p__Firmicutes|c__Clostridia|o__Clostridiales|f__Lachnospiraceae|g__Roseburia|s__Roseburia intestinalis [ref_mOTU_v25_03702]	2.69066	2.80207	0.175071	3.96737	0.0373701	0.639141	0.996356	0.687434	0.9985	2.74342
k__Bacteria|p__Firmicutes|c__Clostridia|o__Clostridiales|f__Clostridiales fam. incertae sedis|g__Clostridiales gen. incertae sedis|s__Clostridiales species incertae sedis [meta_mOTU_v25_12301]	6.24788	5.74392	0.301869	6.82857	0.0397671	0.663224	0.996199	0.725082	0.998507	6.14805
k__Bacteria|p__Firmicutes|c__Clostridia|o__Clostridiales|f__Lachnospiraceae|g__Lachnoclostridium|s__[Clostridium] citroniae [ref_mOTU_v25_04828]	0.395036	0.241338	-0.138669	4.23829	-0.0293661	0.529216	0.996115	0.548758	0.998509	0.321495
k__Bacteria|p__Firmicutes|c__Clostridia|o__Clostridiales|f__Lachnospiraceae|g__Blautia|s__[Ruminococcus] torques [ref_mOTU_v25_03659]	6.08115	6.22007	-0.153632	5.37389	-0.0258505	0.760652	0.996382	0.847782	0.998512	6.18449
k__Bacteria|p__Firmicutes|c__Clostridia|o__Clostridiales|f__Eubacteriaceae|g__Eubacterium|s__uncultured Eubacterium sp. [meta_mOTU_v25_13514]	4.55833	4.98245	0.105318	3.91545	0.0216036	0.679393	0.996142	0.812009	0.998515	4.70211
k__Bacteria|p__Firmicutes|c__Clostridia|o__Clostridiales|f__Clostridiaceae|g__Clostridium|s__Clostridium sp. Marseille-P3244 [ref_mOTU_v25_10248]	1.20715	1.02049	-0.155483	3.83038	-0.0321992	0.550221	0.996105	0.602601	0.998515	1.10474
k__Bacteria|p__Firmicutes|c__Bacilli|o__Lactobacillales|f__Streptococcaceae|g__Streptococcus|s__Streptococcus parasanguinis [ref_mOTU_v25_00312]	4.93466	4.69303	0.0194557	3.75234	0.00529775	0.741597	0.996193	0.850823	0.998518	4.8607
k__Bacteria|p__Proteobacteria|c__Gammaproteobacteria|o__Enterobacterales|f__Hafniaceae|g__Hafniaceae gen. [Hafnia/Obesumbacterium]|s__Hafniaceae sp. [ref_mOTU_v25_00709]	0.566128	0.230303	-0.176357	5.52295	-0.0275966	0.657887	0.996304	0.594382	0.998519	0.404826
k__Bacteria|p__Firmicutes|c__Bacilli|o__Lactobacillales|f__Enterococcaceae|g__Enterococcus|s__Enterococcus faecium [ref_mOTU_v25_00322]	0.138046	0.0799138	-0.0968937	4.55996	-0.0209239	0.549188	0.996122	0.571126	0.998521	0.118041
k__Bacteria|p__Bacteria phylum incertae sedis|c__Bacteria class incertae sedis|o__Bacteria order incertae sedis|f__Bacteria fam. incertae sedis|g__Bacteria gen. incertae sedis|s__Bacteria species incertae sedis [meta_mOTU_v25_13764]	-0.439425	-0.390414	0.136289	4.35259	0.0277084	0.54432	0.996133	0.562328	0.998527	-0.411818
k__Bacteria|p__Firmicutes|c__Clostridia|o__Clostridiales|f__Lachnospiraceae|g__Coprococcus|s__Coprococcus catus [ref_mOTU_v25_11851]	4.65551	5.36101	0.205766	5.15286	0.0368961	0.674635	0.996281	0.789728	0.998536	5.07328
k__Bacteria|p__Bacteroidetes|c__Bacteroidia|o__Bacteroidales|f__Bacteroidaceae|g__Bacteroides|s__Bacteroides sp. [ref_mOTU_v25_02810]	3.73842	4.3529	0.300728	6.53966	0.0435307	0.727822	0.996258	0.752883	0.99854	3.94821
k__Bacteria|p__Firmicutes|c__Clostridia|o__Clostridiales|f__Clostridiales fam. incertae sedis|g__Clostridiales gen. incertae sedis|s__Clostridiales species incertae sedis [meta_mOTU_v25_13264]	0.452064	0.577464	0.400695	6.07259	0.060906	0.590962	0.99625	0.649606	0.998541	0.514367
k__Bacteria|p__Bacteroidetes|c__Bacteroidia|o__Bacteroidales|f__Rikenellaceae|g__Alistipes|s__Alistipes obesi [ref_mOTU_v25_06695]	6.24837	6.30602	-0.0429203	5.2531	-0.00915529	0.765814	0.99631	0.86671	0.998551	6.27489
k__Bacteria|p__Firmicutes|c__Clostridia|o__Clostridiales|f__Clostridiales Family XIII. Incertae Sedis|g__Mogibacterium|s__Mogibacterium species incertae sedis [meta_mOTU_v25_12290]	2.35476	2.28358	-0.0428607	3.55227	-0.0102528	0.634486	0.99628	0.683452	0.998557	2.32129
k__Bacteria|p__Firmicutes|c__Firmicutes class [Clostridia/Erysipelotrichia]|o__Firmicutes order [Clostridiales/Erysipelotrichales]|f__Firmicutes fam. [Erysipelotrichaceae/Peptostreptococcaceae]|g__Firmicutes gen. [Erysipelatoclostridium/Clostridioides]|s__Firmicutes sp. [ref_mOTU_v25_02743]	1.68816	1.92171	0.28441	3.61363	0.0561787	0.588317	0.996124	0.589897	0.99856	1.81332
k__Bacteria|p__Actinobacteria|c__Coriobacteriia|o__Coriobacteriales|f__Coriobacteriaceae|g__Collinsella|s__Collinsella aerofaciens [ref_mOTU_v25_03626]	8.43047	8.31536	-0.0977256	7.17781	-0.0128083	0.694171	0.996097	0.897109	0.998562	8.41233
k__Bacteria|p__Verrucomicrobia|c__Verrucomicrobiae|o__Verrucomicrobiales|f__Akkermansiaceae|g__Akkermansia|s__Akkermansia muciniphila [ref_mOTU_v25_03591]	7.47345	3.20438	-0.0670982	9.35585	-0.00936843	0.764314	0.996353	0.80387	0.998576	6.61007
k__Bacteria|p__Firmicutes|c__Clostridia|o__Clostridiales|f__Clostridiales fam. [Lachnospiraceae/Ruminococcaceae]|g__Clostridiales gen. [Ruminococcus/Blautia]|s__Clostridiales sp. [ref_mOTU_v25_03658]	5.39402	6.02929	0.247044	5.30881	0.0382521	0.714461	0.996367	0.837095	0.998614	5.73602
k__Bacteria|p__Firmicutes|c__Clostridia|o__Clostridiales|f__Lachnospiraceae|g__Dorea|s__Dorea longicatena [ref_mOTU_v25_03693]	3.50962	4.12665	0.119055	6.48411	0.0165021	0.753706	0.99635	0.826754	0.998615	3.88698
k__Bacteria|p__Firmicutes|c__Clostridia|o__Clostridiales|f__Ruminococcaceae|g__Ruminococcus|s__Ruminococcus bicirculans [ref_mOTU_v25_02792]	4.57689	4.88939	-0.0379297	6.14828	-0.00571395	0.779429	0.996289	0.86135	0.998628	4.84518
k__Bacteria|p__Firmicutes|c__Clostridia|o__Clostridiales|f__Lachnospiraceae|g__Blautia|s__[Ruminococcus] torques [ref_mOTU_v25_03660]	7.60977	7.17778	-0.036561	4.86444	-0.0063224	0.803971	0.996415	0.920602	0.998646	7.35826
k__Bacteria|p__Firmicutes|c__Clostridia|o__Clostridiales|f__Ruminococcaceae|g__Ruminococcaceae gen. incertae sedis|s__Ruminococcaceae species incertae sedis [meta_mOTU_v25_12239]	9.20911	9.65796	0.0618682	3.98626	0.0151599	0.842109	0.996551	0.914605	0.998704	9.44767
k__Bacteria|p__Bacteroidetes|c__Bacteroidia|o__Bacteroidales|f__Rikenellaceae|g__Alistipes|s__Alistipes finegoldii/onderdonkii [ref_mOTU_v25_03069]	7.90828	7.88021	0.007004	5.78023	0.000748535	0.80185	0.996307	0.925826	0.998824	7.88344
k__Bacteria|p__Bacteroidetes|c__Bacteroidia|o__Bacteroidales|f__Barnesiellaceae|g__Barnesiella|s__Barnesiella intestinihominis [ref_mOTU_v25_03595]	8.60443	8.1689	0.0657981	5.56483	0.00921447	0.810138	0.996484	0.921678	0.998914	8.46326

## Sheet: Parkinson_RS
Feature	rab.win.8.weeks	rab.win.baseline	diff.btw	diff.win	effect	we.ep	we.eBH	wi.ep	wi.eBH	rab.all
k__Bacteria|p__Firmicutes|c__Clostridia|o__Clostridiales|f__Ruminococcaceae|g__Ruthenibacterium|s__Ruthenibacterium lactatiformans [ref_mOTU_v25_04716]	3.87824	5.73901	1.97123	4.10787	0.465486	0.0230926	0.982067	0.0190489	0.970068	5.05855
k__Bacteria|p__Firmicutes|c__Clostridia|o__Clostridiales|f__Clostridiales fam. incertae sedis|g__Clostridiales gen. incertae sedis|s__Clostridiales species incertae sedis [meta_mOTU_v25_12284]	1.06596	3.02551	2.00293	4.86	0.36262	0.123264	0.981615	0.0690842	0.974129	2.01201
k__Bacteria|p__Actinobacteria|c__Actinobacteria|o__Micrococcales|f__Microbacteriaceae|g__Microbacterium|s__Microbacterium oxydans [ref_mOTU_v25_03017]	0.87733	-0.0706327	-1.14605	4.95292	-0.2239	0.313228	0.988327	0.298182	0.974368	0.432742
k__Bacteria|p__Firmicutes|c__Clostridia|o__Clostridiales|f__Clostridiales fam. incertae sedis|g__Clostridiales gen. incertae sedis|s__Clostridiales species incertae sedis [meta_mOTU_v25_13006]	1.38525	2.88712	1.49903	4.88401	0.26928	0.234554	0.988493	0.143789	0.978975	1.99012
k__Bacteria|p__Proteobacteria|c__Gammaproteobacteria|o__Xanthomonadales|f__Xanthomonadaceae|g__Xanthomonas|s__Xanthomonas translucens [ref_mOTU_v25_02981]	-0.0175733	-0.195606	-0.195732	4.30636	-0.0372687	0.496558	0.989995	0.502882	0.984004	-0.111344
k__Bacteria|p__Actinobacteria|c__Actinobacteria|o__Micrococcales|f__Microbacteriaceae|g__Agrococcus|s__Agrococcus baldri [ref_mOTU_v25_08535]	-0.00163584	-0.107124	-0.131623	4.65867	-0.0244673	0.495987	0.986676	0.482279	0.984316	-0.0601491
k__Bacteria|p__Firmicutes|c__Clostridia|o__Clostridiales|f__Clostridiaceae|g__Clostridium|s__uncultured Clostridium sp. [ref_mOTU_v25_11611]	0.658384	1.39592	0.716211	3.92443	0.144882	0.386259	0.993758	0.344156	0.985321	1.01485
k__Bacteria|p__Firmicutes|c__Tissierellia|o__Tissierellales|f__Peptoniphilaceae|g__Anaerococcus|s__Anaerococcus obesiensis/vaginalis [ref_mOTU_v25_01019]	0.125234	1.21415	1.22551	4.31117	0.245689	0.307041	0.989215	0.225035	0.985354	0.626067
k__Bacteria|p__Proteobacteria|c__Gammaproteobacteria|o__Pseudomonadales|f__Pseudomonadaceae|g__Pseudomonas|s__Pseudomonas sp. [ref_mOTU_v25_00126]	-0.0547515	-0.18527	-0.124419	4.29206	-0.0295982	0.502887	0.987638	0.494308	0.985385	-0.110921
k__Bacteria|p__Actinobacteria|c__Actinobacteria|o__Micrococcales|f__Brevibacteriaceae|g__Brevibacterium|s__Brevibacterium epidermidis/linens [ref_mOTU_v25_02595]	0.0844083	-0.18193	-0.525826	4.40614	-0.102997	0.469739	0.992838	0.492309	0.985416	-0.052943
k__Bacteria|p__Firmicutes|c__Bacilli|o__Lactobacillales|f__Enterococcaceae|g__Enterococcus|s__Enterococcus italicus [ref_mOTU_v25_06469]	0.0795135	-0.304355	-0.337025	4.27512	-0.0752074	0.453978	0.990432	0.431453	0.986356	-0.107918
k__Bacteria|p__Actinobacteria|c__Actinobacteria|o__Micrococcales|f__Micrococcaceae|g__Glutamicibacter|s__Glutamicibacter mysorens [ref_mOTU_v25_01852]	0.181877	-0.200273	-0.459638	4.45375	-0.0893694	0.445338	0.991082	0.444253	0.986675	-0.00182704
k__Bacteria|p__Actinobacteria|c__Actinobacteria|o__Micrococcales|f__Microbacteriaceae|g__Microbacterium|s__Microbacterium sp. H83 [ref_mOTU_v25_01309]	0.190374	-0.259124	-0.533711	4.27496	-0.106541	0.496651	0.99444	0.471952	0.986933	-0.0365209
k__Bacteria|p__Proteobacteria|c__Alphaproteobacteria|o__Rhizobiales|f__Rhizobiaceae|g__Agrobacterium|s__Agrobacterium tumefaciens [ref_mOTU_v25_01392]	0.024099	-0.286957	-0.284079	4.15693	-0.0527881	0.4588	0.989039	0.470977	0.987027	-0.140075
k__Bacteria|p__Firmicutes|c__Clostridia|o__Clostridiales|f__Clostridiales fam. incertae sedis|g__Clostridiales gen. incertae sedis|s__Clostridiales species incertae sedis [meta_mOTU_v25_12991]	0.00466429	-0.281699	-0.188225	4.17455	-0.0372061	0.512376	0.991425	0.488755	0.987095	-0.118507
k__Bacteria|p__Firmicutes|c__Bacilli|o__Lactobacillales|f__Lactobacillaceae|g__Lactobacillus|s__Lactobacillus kefiri [ref_mOTU_v25_04391]	-0.00982349	-0.174609	-0.26872	4.2964	-0.0635943	0.509883	0.993475	0.477085	0.987517	-0.0809285
k__Bacteria|p__Firmicutes|c__Clostridia|o__Clostridiales|f__Clostridiaceae|g__Clostridium|s__Clostridium sp. CAG:273 [ref_mOTU_v25_07617]	-0.175869	-0.0139289	0.171417	4.2771	0.0339702	0.471222	0.99379	0.464304	0.987906	-0.0909321
k__Bacteria|p__Firmicutes|c__Tissierellia|o__Tissierellales|f__Peptoniphilaceae|g__Finegoldia|s__Finegoldia magna [ref_mOTU_v25_03571]	-0.02855	0.441301	0.574788	4.56058	0.107701	0.445285	0.989778	0.423896	0.98809	0.165667
k__Bacteria|p__Proteobacteria|c__Alphaproteobacteria|o__Caulobacterales|f__Caulobacteraceae|g__Brevundimonas|s__Brevundimonas sp. BAL3 [ref_mOTU_v25_02697]	0.229476	-0.0171167	-0.267823	4.10743	-0.0521615	0.507545	0.992268	0.542611	0.988131	0.102445
k__Bacteria|p__Actinobacteria|c__Actinobacteria|o__Bifidobacteriales|f__Bifidobacteriaceae|g__Scardovia|s__Scardovia inopinata [ref_mOTU_v25_02705]	0.165127	-0.149765	-0.435462	4.33846	-0.0923131	0.495209	0.992995	0.515608	0.988222	0.0229936
k__Bacteria|p__Actinobacteria|c__Actinobacteria|o__Micrococcales|f__Microbacteriaceae|g__Microbacterium|s__Microbacterium sp. Root180 [ref_mOTU_v25_09253]	0.0603615	-0.0958301	-0.1741	4.10906	-0.0349009	0.485946	0.99152	0.473858	0.98844	-0.0254783
k__Bacteria|p__Actinobacteria|c__Actinobacteria|o__Micrococcales|f__Microbacteriaceae|g__Microbacterium|s__Microbacterium sp. RU33B [ref_mOTU_v25_10443]	0.0200413	-0.20446	-0.20183	4.33031	-0.0439575	0.453661	0.989117	0.492407	0.988474	-0.0863252
k__Bacteria|p__Actinobacteria|c__Actinobacteria|o__Micrococcales|f__Microbacteriaceae|g__Microbacterium|s__Microbacterium sp. [ref_mOTU_v25_03020]	0.85141	0.133574	-0.830667	5.61	-0.134451	0.368025	0.991141	0.389656	0.988623	0.483668
k__Bacteria|p__Firmicutes|c__Firmicutes class incertae sedis|o__Firmicutes order incertae sedis|f__Firmicutes fam. incertae sedis|g__Firmicutes gen. incertae sedis|s__Firmicutes bacterium CAG:631 [ref_mOTU_v25_07724]	-0.0481337	-0.316009	-0.248522	4.28278	-0.0520062	0.495998	0.992167	0.499861	0.988654	-0.169959
k__Bacteria|p__Firmicutes|c__Bacilli|o__Lactobacillales|f__Lactobacillaceae|g__Lactobacillus|s__Lactobacillus rapi [ref_mOTU_v25_04405]	0.0857566	-0.333795	-0.478421	4.78099	-0.0843444	0.429803	0.990294	0.47232	0.988674	-0.117716
k__Bacteria|p__Spirochaetes|c__Spirochaetia|o__Brachyspirales|f__Brachyspiraceae|g__Brachyspira|s__Brachyspira sp. CAG:700 [meta_mOTU_v25_12503]	-0.126033	-0.067372	0.126996	4.28342	0.027002	0.475615	0.990326	0.483597	0.988675	-0.0917492
k__Bacteria|p__Firmicutes|c__Clostridia|o__Clostridiales|f__Clostridiaceae|g__Clostridium|s__Clostridium sp. CAG:533 [meta_mOTU_v25_13446]	-0.0952063	-0.222757	-0.159115	4.39781	-0.0281984	0.474868	0.989475	0.50713	0.988778	-0.15543
k__Bacteria|p__Firmicutes|c__Clostridia|o__Clostridiales|f__Lachnospiraceae|g__Faecalicatena|s__Faecalicatena contorta [ref_mOTU_v25_03445]	2.3449	3.54597	1.2179	3.81861	0.274852	0.246646	0.991546	0.109886	0.988827	2.87135
k__Bacteria|p__Actinobacteria|c__Actinobacteria|o__Corynebacteriales|f__Nocardiaceae|g__Rhodococcus|s__Rhodococcus yunnanensis [ref_mOTU_v25_07403]	-0.00294937	-0.302665	-0.312908	4.2304	-0.0676446	0.490304	0.98929	0.52876	0.988865	-0.167308
k__Bacteria|p__Firmicutes|c__Tissierellia|o__Tissierellales|f__Peptoniphilaceae|g__Finegoldia|s__Finegoldia magna [ref_mOTU_v25_03572]	-0.0835456	0.61277	0.696647	4.31418	0.143506	0.407301	0.992226	0.400204	0.988898	0.254314
k__Bacteria|p__Actinobacteria|c__Coriobacteriia|o__Coriobacteriales|f__Atopobiaceae|g__Olsenella|s__Olsenella species incertae sedis [meta_mOTU_v25_13248]	0.0823327	-0.218948	-0.411531	4.37331	-0.0723286	0.467851	0.992712	0.479459	0.988949	-0.0619439
k__Bacteria|p__Firmicutes|c__Clostridia|o__Clostridiales|f__Clostridiales fam. [Clostridiaceae/Ruminococcaceae]|g__Clostridiales gen. [Clostridium/Flavonifractor]|s__Clostridiales sp. [ref_mOTU_v25_02968]	0.962418	1.73589	0.74713	3.79934	0.179041	0.369343	0.993995	0.319541	0.988963	1.33453
k__Bacteria|p__Proteobacteria|c__Gammaproteobacteria|o__Pseudomonadales|f__Pseudomonadaceae|g__Pseudomonas|s__Pseudomonas versuta/fragi [ref_mOTU_v25_00112]	-0.133917	0.0428511	0.321866	4.56453	0.057764	0.490762	0.990704	0.503717	0.989032	-0.0496883
k__Bacteria|p__Proteobacteria|c__Betaproteobacteria|o__Burkholderiales|f__Sutterellaceae|g__Sutterella|s__Sutterella sp. CAG:521 [meta_mOTU_v25_12558]	0.0864471	-0.225445	-0.290566	4.29177	-0.0596363	0.443689	0.987312	0.481331	0.989161	-0.0827144
k__Bacteria|p__Firmicutes|c__Clostridia|o__Clostridiales|f__Clostridiales fam. incertae sedis|g__Clostridiales gen. incertae sedis|s__Clostridiales species incertae sedis [meta_mOTU_v25_13027]	-0.0330969	-0.230866	-0.160591	4.19621	-0.0386302	0.508294	0.991678	0.508774	0.989377	-0.13615
k__Bacteria|p__Bacteroidetes|c__Bacteroidia|o__Bacteroidales|f__Prevotellaceae|g__Prevotella|s__Prevotella timonensis [ref_mOTU_v25_02401]	-0.145022	0.355599	0.444462	4.35424	0.0938125	0.4583	0.992026	0.459879	0.989387	0.10811
k__Bacteria|p__Firmicutes|c__Clostridia|o__Clostridiales|f__Clostridiales fam. incertae sedis|g__Clostridiales gen. incertae sedis|s__Clostridiales species incertae sedis [meta_mOTU_v25_13328]	-0.0868546	0.307269	0.409182	4.60098	0.085156	0.515454	0.993045	0.505812	0.989463	0.102264
k__Bacteria|p__Firmicutes|c__Clostridia|o__Clostridiales|f__Lachnospiraceae|g__Lachnoclostridium|s__[Clostridium] saccharolyticum [ref_mOTU_v25_03601]	-0.0801788	-0.0201546	0.0275714	4.16014	0.00574967	0.476149	0.990333	0.479697	0.989511	-0.0532435
k__Bacteria|p__Firmicutes|c__Firmicutes class incertae sedis|o__Firmicutes order incertae sedis|f__Firmicutes fam. incertae sedis|g__Firmicutes gen. incertae sedis|s__Firmicutes species incertae sedis [meta_mOTU_v25_12384]	0.0474877	-0.112142	-0.102771	4.77345	-0.0171711	0.532801	0.989992	0.516951	0.989593	-0.0313807
k__Bacteria|p__Proteobacteria|c__Betaproteobacteria|o__Burkholderiales|f__Comamonadaceae|g__Hydrogenophaga|s__Hydrogenophaga sp. RAC07 [ref_mOTU_v25_05360]	-0.0579418	-0.215831	-0.117291	4.14896	-0.0252237	0.475701	0.991297	0.475566	0.989624	-0.131802
k__Bacteria|p__Proteobacteria|c__Betaproteobacteria|o__Burkholderiales|f__Alcaligenaceae|g__Achromobacter|s__Achromobacter xylosoxidans [ref_mOTU_v25_00544]	0.172018	-0.160714	-0.420339	4.32112	-0.0879213	0.461045	0.991284	0.451505	0.989694	0.0054618
k__Bacteria|p__Firmicutes|c__Erysipelotrichia|o__Erysipelotrichales|f__Erysipelotrichaceae|g__Holdemania|s__Holdemania sp. Marseille-P2844 [ref_mOTU_v25_05920]	0.467036	1.1617	0.735499	4.45309	0.15839	0.432056	0.99026	0.41252	0.989772	0.78752
k__Bacteria|p__Firmicutes|c__Bacilli|o__Bacillales|f__Staphylococcaceae|g__Staphylococcus|s__Staphylococcus sp. CAG:324 [meta_mOTU_v25_12468]	-0.00394424	-0.0922694	-0.0445136	4.39987	-0.00772958	0.564124	0.992392	0.546645	0.989779	-0.0441209
k__Bacteria|p__Firmicutes|c__Clostridia|o__Clostridiales|f__Clostridiales fam. incertae sedis|g__Clostridiales gen. incertae sedis|s__Clostridiales species incertae sedis [meta_mOTU_v25_12516]	-0.102451	0.15144	0.219836	4.40035	0.0433875	0.521411	0.992435	0.518577	0.989814	0.0101689
k__Bacteria|p__Firmicutes|c__Bacilli|o__Bacilli order [Bacillales/Lactobacillales]|f__Bacilli fam. [Listeriaceae/Enterococcaceae]|g__Bacilli gen. [Enterococcus/Listeria]|s__Bacilli sp. [ref_mOTU_v25_05115]	0.0756234	-0.245885	-0.296375	4.21772	-0.0600191	0.459709	0.994075	0.454581	0.989933	-0.0729372
k__Bacteria|p__Firmicutes|c__Clostridia|o__Clostridiales|f__Lachnospiraceae|g__Coprococcus|s__Coprococcus eutactus [ref_mOTU_v25_02377]	-0.0064626	-0.0354772	-0.108231	4.67246	-0.0176263	0.529323	0.994914	0.53495	0.990067	-0.0163545
k__Bacteria|p__Proteobacteria|c__Gammaproteobacteria|o__Pseudomonadales|f__Pseudomonadaceae|g__Pseudomonas|s__Pseudomonas guineae [ref_mOTU_v25_05408]	-0.0240789	-0.187554	-0.142246	4.32024	-0.0282888	0.49532	0.990995	0.499647	0.990142	-0.107513
k__Bacteria|p__Actinobacteria|c__Coriobacteriia|o__Coriobacteriales|f__Coriobacteriaceae|g__Enorma|s__Enorma massiliensis [ref_mOTU_v25_02042]	0.0247315	-0.0794152	-0.0334624	4.12086	-0.005953	0.518326	0.992281	0.522333	0.990168	-0.0207478
k__Bacteria|p__Actinobacteria|c__Actinobacteria|o__Micrococcales|f__Microbacteriaceae|g__Microbacterium|s__Microbacterium sp. CH12i [ref_mOTU_v25_08399]	0.00839179	-0.147461	-0.0506283	4.17827	-0.00912936	0.498067	0.99013	0.500348	0.990219	-0.0637505
k__Bacteria|p__Actinobacteria|c__Actinobacteria|o__Micrococcales|f__Microbacteriaceae|g__Microbacterium|s__Microbacterium maritypicum [ref_mOTU_v25_03019]	0.843022	0.347934	-0.702047	6.18652	-0.112522	0.386836	0.991907	0.446822	0.990235	0.615132
k__Bacteria|p__Firmicutes|c__Clostridia|o__Clostridiales|f__Clostridiales fam. incertae sedis|g__Pseudoflavonifractor|s__Pseudoflavonifractor species incertae sedis [meta_mOTU_v25_14283]	0.293912	1.36947	1.11169	4.43283	0.221934	0.337341	0.993683	0.251425	0.990254	0.801566
k__Bacteria|p__Firmicutes|c__Firmicutes class [Clostridia/Erysipelotrichia]|o__Firmicutes order [Clostridiales/Erysipelotrichales]|f__Firmicutes fam. [Erysipelotrichaceae/Eubacteriaceae/Clostridiaceae]|g__Firmicutes gen. [Clostridium/Eubacterium]|s__Firmicutes sp. [ref_mOTU_v25_06316]	0.759376	1.63771	1.08963	5.59348	0.180379	0.292685	0.991387	0.32987	0.990267	1.23208
k__Bacteria|p__Bacteria phylum [Proteobacteria/Firmicutes]|c__Bacteria class [Alphaproteobacteria/Bacilli]|o__Bacteria order [Lactobacillales/Rhodospirillales]|f__Bacteria fam. [Lactobacillaceae/Rhodospirillaceae]|g__Bacteria gen. [Rhodospirillum/Lactobacillus/Azospirillum]|s__Bacteria sp. [ref_mOTU_v25_03594]	0.279692	0.0297974	-0.0961106	4.54342	-0.0181733	0.536436	0.993014	0.524439	0.990285	0.169048
k__Bacteria|p__Firmicutes|c__Clostridia|o__Clostridiales|f__Clostridiaceae|g__Clostridium|s__Clostridium sp. CAG:465 [ref_mOTU_v25_07632]	-0.0267489	-0.266401	-0.237541	4.49659	-0.0443987	0.511639	0.99469	0.504072	0.990363	-0.140254
k__Bacteria|p__Firmicutes|c__Clostridia|o__Clostridiales|f__Lachnospiraceae|g__Dorea|s__Dorea sp. D27 [ref_mOTU_v25_05866]	-0.183444	0.243696	0.486845	4.31152	0.0896357	0.420998	0.991615	0.434279	0.990412	-0.000781743
k__Bacteria|p__Proteobacteria|c__Alphaproteobacteria|o__Rhizobiales|f__Rhizobiaceae|g__Rhizobiaceae gen. [Agrobacterium/Rhizobium]|s__Agrobacterium [ref_mOTU_v25_01398]	-0.00995564	-0.113854	-0.193076	4.41908	-0.0395486	0.456546	0.994123	0.468164	0.990454	-0.0504854
k__Bacteria|p__Proteobacteria|c__Betaproteobacteria|o__Burkholderiales|f__Comamonadaceae|g__Comamonas|s__Comamonas testosteroni/thiooxydans [ref_mOTU_v25_00882]	0.554902	0.257149	-0.277466	4.5821	-0.0506839	0.485723	0.992581	0.521697	0.99055	0.404928
k__Bacteria|p__Firmicutes|c__Tissierellia|o__Tissierellales|f__Peptoniphilaceae|g__Peptoniphilus|s__Peptoniphilus sp. HMSC075B08 [ref_mOTU_v25_04547]	-0.1297	-0.128911	-0.0126911	4.26311	-0.0033691	0.49619	0.99338	0.509273	0.990685	-0.129407
k__Bacteria|p__Firmicutes|c__Clostridia|o__Clostridiales|f__Clostridiaceae|g__Clostridium|s__Clostridium sp. [ref_mOTU_v25_03607]	-0.200647	-0.120572	0.00931479	4.2291	0.00183268	0.477352	0.993704	0.52873	0.990688	-0.147741
k__Bacteria|p__Bacteroidetes|c__Bacteroidia|o__Bacteroidales|f__Prevotellaceae|g__Prevotella|s__Prevotella species incertae sedis [meta_mOTU_v25_14278]	0.306012	0.0451802	-0.296726	5.245	-0.0546038	0.480399	0.994192	0.45718	0.990719	0.173405
k__Bacteria|p__Firmicutes|c__Clostridia|o__Clostridiales|f__Ruminococcaceae|g__Faecalibacterium|s__Faecalibacterium species incertae sedis [meta_mOTU_v25_12331]	0.0581598	-0.0290845	-0.0502843	4.31427	-0.0110171	0.50886	0.99016	0.532464	0.990767	0.0273484
k__Bacteria|p__Firmicutes|c__Clostridia|o__Clostridiales|f__Ruminococcaceae|g__Faecalibacterium|s__Faecalibacterium species incertae sedis [meta_mOTU_v25_12403]	0.86036	0.36825	-0.381514	4.47482	-0.0760799	0.5488	0.994932	0.484746	0.990962	0.610388
k__Bacteria|p__Firmicutes|c__Clostridia|o__Clostridiales|f__Ruminococcaceae|g__Fournierella|s__Fournierella massiliensis [ref_mOTU_v25_08867]	-0.111109	0.477113	0.612469	4.28252	0.121859	0.429641	0.993025	0.453427	0.991034	0.160854
k__Bacteria|p__Actinobacteria|c__Actinobacteria|o__Actinomycetales|f__Actinomycetaceae|g__Actinomyces|s__Actinomyces radicidentis [ref_mOTU_v25_06665]	-0.098683	-0.0485217	-0.0329944	4.28697	-0.00763511	0.474488	0.988194	0.537857	0.991049	-0.0712516
k__Bacteria|p__Firmicutes|c__Clostridia|o__Clostridiales|f__Ruminococcaceae|g__Anaerotruncus|s__Anaerotruncus colihominis [ref_mOTU_v25_03438]	0.463339	1.07395	0.616911	4.36693	0.125974	0.421931	0.992971	0.427626	0.99111	0.734501
k__Bacteria|p__Firmicutes|c__Clostridia|o__Clostridiales|f__Ruminococcaceae|g__Angelakisella|s__Angelakisella massiliensis [ref_mOTU_v25_10247]	-0.042007	-0.2038	-0.0292323	4.21966	-0.00439442	0.481946	0.992743	0.468318	0.99135	-0.13806
k__Bacteria|p__Firmicutes|c__Bacilli|o__Bacillales|f__Planococcaceae|g__Solibacillus|s__Solibacillus isronensis/silvestris [ref_mOTU_v25_00724]	0.17915	-0.282604	-0.413069	4.42407	-0.0798656	0.465049	0.992767	0.449305	0.991383	-0.0669093
k__Bacteria|p__Proteobacteria|c__Gammaproteobacteria|o__Pseudomonadales|f__Moraxellaceae|g__Psychrobacter|s__Psychrobacter sp. [ref_mOTU_v25_01484]	-0.0393673	0.00915219	0.045837	4.18879	0.00923358	0.488194	0.994008	0.512714	0.991383	-0.0180764
k__Bacteria|p__Firmicutes|c__Bacilli|o__Bacillales|f__Bacillaceae|g__Bacillus|s__Bacillus patagoniensis [ref_mOTU_v25_04505]	0.19772	-0.174208	-0.444955	4.31536	-0.0857266	0.468884	0.987741	0.460775	0.991438	-0.0022561
k__Bacteria|p__Firmicutes|c__Clostridia|o__Clostridiales|f__Ruminococcaceae|g__Ruminococcus|s__Ruminococcus species incertae sedis [meta_mOTU_v25_12711]	0.0145884	-0.162101	-0.260289	4.44657	-0.0491095	0.461251	0.994406	0.53003	0.991439	-0.0789491
k__Bacteria|p__Bacteroidetes|c__Sphingobacteriia|o__Sphingobacteriales|f__Sphingobacteriaceae|g__Sphingobacterium|s__Sphingobacterium spiritivorum [ref_mOTU_v25_06350]	-0.128323	-0.096807	0.0790896	4.31168	0.00979153	0.516033	0.990225	0.528853	0.991488	-0.112015
k__Bacteria|p__Actinobacteria|c__Actinobacteria|o__Micrococcales|f__Dermabacteraceae|g__Brachybacterium|s__Brachybacterium muris [ref_mOTU_v25_07551]	0.0633605	-0.254331	-0.241219	4.58433	-0.0484283	0.480877	0.992075	0.499238	0.991595	-0.0831132
k__Bacteria|p__Firmicutes|c__Clostridia|o__Clostridiales|f__Peptostreptococcaceae|g__Terrisporobacter|s__Terrisporobacter glycolicus [ref_mOTU_v25_02186]	0.00508224	-0.102039	-0.160596	4.34599	-0.0327731	0.50017	0.992868	0.501752	0.9916	-0.0562925
k__Bacteria|p__Firmicutes|c__Bacilli|o__Lactobacillales|f__Aerococcaceae|g__Facklamia|s__Facklamia hominis [ref_mOTU_v25_05386]	-0.10585	-0.0959208	0.0552053	4.1153	0.0108379	0.519057	0.994852	0.531091	0.991609	-0.103355
k__Bacteria|p__Firmicutes|c__Clostridia|o__Clostridiales|f__Ruminococcaceae|g__Bittarella|s__Bittarella massiliensis [ref_mOTU_v25_04646]	1.78008	2.81465	1.08497	4.09305	0.238032	0.230816	0.992696	0.210556	0.991617	2.35417
k__Bacteria|p__Firmicutes|c__Clostridia|o__Clostridiales|f__Ruminococcaceae|g__Flavonifractor|s__uncultured Flavonifractor sp. [ref_mOTU_v25_07315]	0.331596	0.014783	-0.263532	4.04357	-0.0551023	0.495982	0.993718	0.468469	0.991639	0.190316
k__Bacteria|p__Firmicutes|c__Clostridia|o__Clostridiales|f__Clostridiaceae|g__Clostridium|s__Clostridium sp. CAG:226 [meta_mOTU_v25_12471]	0.218199	0.446608	0.398888	5.07887	0.0729492	0.491748	0.994897	0.539333	0.991672	0.323138
k__Bacteria|p__Firmicutes|c__Clostridia|o__Clostridiales|f__Lachnospiraceae|g__Lachnoclostridium|s__[Clostridium] asparagiforme/lavalense [ref_mOTU_v25_06317]	0.475799	1.17505	0.695018	3.97125	0.152634	0.389978	0.992516	0.359826	0.991688	0.793163
k__Bacteria|p__Firmicutes|c__Clostridia|o__Clostridiales|f__Ruminococcaceae|g__Faecalibacterium|s__Faecalibacterium species incertae sedis [meta_mOTU_v25_12303]	0.298108	-0.0792032	-0.316946	4.77296	-0.0578426	0.510809	0.995026	0.453528	0.991787	0.132605
k__Bacteria|p__Bacteria phylum incertae sedis|c__Bacteria class incertae sedis|o__Bacteria order incertae sedis|f__Bacteria fam. incertae sedis|g__Bacteria gen. incertae sedis|s__Bacteria species incertae sedis [meta_mOTU_v25_14246]	-0.0983123	-0.0304757	0.10169	4.2474	0.0212329	0.490782	0.99434	0.484705	0.99186	-0.0601645
k__Bacteria|p__Synergistetes|c__Synergistia|o__Synergistales|f__Synergistaceae|g__Jonquetella|s__Jonquetella anthropi [ref_mOTU_v25_01951]	-0.042936	-0.0831153	-0.101811	4.25838	-0.0208942	0.497704	0.993416	0.541734	0.991915	-0.05559
k__Bacteria|p__Proteobacteria|c__Gammaproteobacteria|o__Pseudomonadales|f__Pseudomonadaceae|g__Pseudomonas|s__Pseudomonas cuatrocienegasensis [ref_mOTU_v25_05914]	0.0136097	-0.14353	-0.223469	4.1989	-0.0491778	0.460454	0.992477	0.46784	0.991982	-0.0657831
k__Bacteria|p__Proteobacteria|c__Betaproteobacteria|o__Burkholderiales|f__Comamonadaceae|g__Comamonas|s__Comamonas terrae [ref_mOTU_v25_11748]	0.0689194	-0.264001	-0.313438	4.54138	-0.0627595	0.453908	0.994525	0.447807	0.991993	-0.101298
k__Bacteria|p__Proteobacteria|c__Alphaproteobacteria|o__Caulobacterales|f__Caulobacteraceae|g__Brevundimonas|s__Brevundimonas abyssalis [ref_mOTU_v25_08124]	-0.0673623	-0.210853	-0.0603806	4.18844	-0.0137147	0.517775	0.99468	0.507319	0.991999	-0.143502
k__Bacteria|p__Firmicutes|c__Clostridia|o__Clostridiales|f__Ruminococcaceae|g__Anaerotruncus|s__Anaerotruncus sp. CAG:390 [meta_mOTU_v25_12536]	0.0109016	-0.200439	-0.212736	4.1686	-0.0464645	0.478669	0.994305	0.488464	0.992023	-0.0946715
k__Bacteria|p__Actinobacteria|c__Actinobacteria|o__Micrococcales|f__Microbacteriaceae|g__Microbacterium|s__Microbacterium sp. 3J1 [ref_mOTU_v25_01310]	0.0819439	-0.132989	-0.285926	4.36137	-0.0574035	0.512413	0.995133	0.516991	0.992044	-0.043837
k__Bacteria|p__Actinobacteria|c__Actinobacteria|o__Actinomycetales|f__Actinomycetaceae|g__Actinomyces|s__Actinomyces timonensis [ref_mOTU_v25_06045]	-0.0243463	0.0526078	0.0970103	4.10157	0.0208606	0.515333	0.993599	0.555761	0.992051	0.00731657
k__Bacteria|p__Proteobacteria|c__Gammaproteobacteria|o__Xanthomonadales|f__Xanthomonadaceae|g__Stenotrophomonas|s__Stenotrophomonas daejeonensis [ref_mOTU_v25_03867]	-0.039794	-0.228913	-0.321886	4.41708	-0.0672644	0.473067	0.993623	0.497732	0.992067	-0.129057
k__Bacteria|p__Actinobacteria|c__Actinobacteria|o__Corynebacteriales|f__Corynebacteriaceae|g__Corynebacterium|s__Corynebacterium ihumii/afermentans [ref_mOTU_v25_03430]	-0.160363	-0.0326477	0.0293716	4.15573	0.00540102	0.506779	0.992906	0.514497	0.992099	-0.0990622
k__Bacteria|p__Firmicutes|c__Negativicutes|o__Veillonellales|f__Veillonellaceae|g__Megasphaera|s__Megasphaera massiliensis [ref_mOTU_v25_03432]	0.0390399	0.223555	0.150735	4.49036	0.0280341	0.480445	0.994825	0.499215	0.992128	0.134076
k__Bacteria|p__Firmicutes|c__Clostridia|o__Clostridiales|f__Lachnospiraceae|g__Mediterraneibacter|s__Mediterraneibacter massiliensis [ref_mOTU_v25_05273]	0.194283	0.789518	0.676118	4.2419	0.130658	0.443636	0.994672	0.430381	0.99214	0.477966
k__Bacteria|p__Firmicutes|c__Firmicutes class incertae sedis|o__Firmicutes order incertae sedis|f__Firmicutes fam. incertae sedis|g__Firmicutes gen. incertae sedis|s__Firmicutes species incertae sedis [meta_mOTU_v25_13105]	0.309458	-0.00491572	-0.296026	4.55588	-0.0477638	0.518593	0.994199	0.500071	0.992142	0.157769
k__Bacteria|p__Actinobacteria|c__Actinobacteria|o__Propionibacteriales|f__Propionibacteriaceae|g__Cutibacterium|s__Cutibacterium avidum [ref_mOTU_v25_02864]	0.104134	-0.0578793	-0.175057	4.15453	-0.0271738	0.500435	0.993079	0.513285	0.992145	0.0173243
k__Bacteria|p__Firmicutes|c__Clostridia|o__Clostridiales|f__Ruminococcaceae|g__Flavonifractor|s__Flavonifractor plautii [ref_mOTU_v25_05238]	1.58751	2.55712	1.11602	3.91246	0.237817	0.251238	0.99108	0.190197	0.992152	2.02769
k__Bacteria|p__Firmicutes|c__Clostridia|o__Clostridiales|f__Clostridiales fam. incertae sedis|g__Clostridiales gen. incertae sedis|s__Clostridiales species incertae sedis [meta_mOTU_v25_12655]	-0.0115853	0.0449507	-0.0359595	4.44616	-0.00758848	0.538754	0.993765	0.523846	0.992168	0.0114981
k__Bacteria|p__Bacteroidetes|c__Bacteroidia|o__Bacteroidales|f__Prevotellaceae|g__Prevotella|s__Prevotella buccalis [ref_mOTU_v25_01953]	-0.171492	-0.140235	-0.0982515	4.18441	-0.0179552	0.494906	0.992424	0.501956	0.992184	-0.155792
k__Bacteria|p__Firmicutes|c__Clostridia|o__Clostridiales|f__Ruminococcaceae|g__Ruminococcaceae gen. incertae sedis|s__Ruminococcaceae species incertae sedis [meta_mOTU_v25_13645]	-0.0230354	-0.153665	-0.1665	4.16055	-0.0334258	0.539958	0.992601	0.567277	0.992198	-0.0907923
k__Bacteria|p__Proteobacteria|c__Betaproteobacteria|o__Burkholderiales|f__Alcaligenaceae|g__Achromobacter|s__Achromobacter denitrificans [ref_mOTU_v25_00549]	0.0332507	-0.190873	-0.298495	4.2582	-0.0739265	0.445206	0.992362	0.461786	0.992208	-0.0744032
k__Bacteria|p__Firmicutes|c__Clostridia|o__Clostridiales|f__Oscillospiraceae|g__Oscillibacter|s__Oscillibacter species incertae sedis [meta_mOTU_v25_12663]	0.0846013	-0.028731	-0.0602193	4.2363	-0.0111586	0.489084	0.994634	0.483553	0.992278	0.0335358
k__Bacteria|p__Actinobacteria|c__Coriobacteriia|o__Eggerthellales|f__Eggerthellaceae|g__Eggerthella|s__Eggerthella species incertae sedis [meta_mOTU_v25_12419]	0.123335	-0.20959	-0.31467	4.21798	-0.0637783	0.491474	0.992766	0.493433	0.99229	-0.0115652
k__Bacteria|p__Bacteroidetes|c__Bacteroidia|o__Bacteroidales|f__Porphyromonadaceae|g__Porphyromonas|s__Porphyromonas bennonis [ref_mOTU_v25_02368]	-0.123869	-0.0381461	0.139367	4.24652	0.0266752	0.492782	0.993748	0.478203	0.992296	-0.0682853
k__Bacteria|p__Firmicutes|c__Bacilli|o__Bacillales|f__Listeriaceae|g__Brochothrix|s__Brochothrix thermosphacta [ref_mOTU_v25_02157]	-0.131224	-0.0731339	0.0645262	4.29338	0.0146095	0.487433	0.992496	0.501026	0.99231	-0.107037
k__Bacteria|p__Proteobacteria|c__Alphaproteobacteria|o__Rhizobiales|f__Phyllobacteriaceae|g__Hoeflea|s__Hoeflea sp. 108 [ref_mOTU_v25_06686]	0.00823738	-0.227547	-0.224519	4.30449	-0.0470331	0.466121	0.993851	0.447628	0.992322	-0.102882
k__Bacteria|p__Proteobacteria|c__Gammaproteobacteria|o__Pseudomonadales|f__Pseudomonadaceae|g__Pseudomonas|s__Pseudomonas sagittaria/linyingensis [ref_mOTU_v25_02588]	-0.00288834	-0.289452	-0.279316	4.33229	-0.0533089	0.553259	0.990341	0.537572	0.992381	-0.162313
k__Bacteria|p__Firmicutes|c__Bacilli|o__Lactobacillales|f__Lactobacillaceae|g__Lactobacillus|s__Lactobacillus fuchuensis [ref_mOTU_v25_04384]	-0.126976	0.181876	0.399608	4.6225	0.0727336	0.454668	0.991532	0.492634	0.992382	0.0156131
k__Bacteria|p__Firmicutes|c__Clostridia|o__Clostridiales|f__Clostridiaceae|g__Clostridium|s__Clostridium species incertae sedis [meta_mOTU_v25_13509]	-0.159218	-0.171996	-0.104406	4.58529	-0.0241216	0.514233	0.995325	0.515139	0.992392	-0.163097
k__Bacteria|p__Proteobacteria|c__Gammaproteobacteria|o__Xanthomonadales|f__Xanthomonadaceae|g__Pseudoxanthomonas|s__Pseudoxanthomonas sp. GM95 [ref_mOTU_v25_10275]	-0.224819	-0.00281623	0.17129	4.24593	0.0423883	0.475486	0.994009	0.490967	0.992399	-0.122433
k__Bacteria|p__Bacteria phylum incertae sedis|c__Bacteria class incertae sedis|o__Bacteria order incertae sedis|f__Bacteria fam. incertae sedis|g__Bacteria gen. incertae sedis|s__Bacteria species incertae sedis [meta_mOTU_v25_14054]	0.13144	-0.247363	-0.432051	4.32475	-0.0897297	0.489594	0.992724	0.488614	0.992471	-0.0520928
k__Archaea|p__Euryarchaeota|c__Methanobacteria|o__Methanobacteriales|f__Methanobacteriaceae|g__Methanobrevibacter|s__Methanobrevibacter arboriphilus [ref_mOTU_v25_03957]	-0.0133325	-0.204785	-0.262775	4.43481	-0.0525779	0.458152	0.993737	0.48628	0.99248	-0.0966081
k__Bacteria|p__Proteobacteria|c__Alphaproteobacteria|o__Caulobacterales|f__Caulobacteraceae|g__Brevundimonas|s__Brevundimonas sp. DS20 [ref_mOTU_v25_04689]	-0.0372866	-0.0106912	-0.0906034	4.21272	-0.0169328	0.533651	0.992958	0.525217	0.992514	-0.027741
k__Bacteria|p__Firmicutes|c__Negativicutes|o__Veillonellales|f__Veillonellaceae|g__Veillonella|s__Veillonella parvula [ref_mOTU_v25_01938]	0.837461	1.75277	0.864104	3.87428	0.187362	0.322171	0.990552	0.279662	0.992519	1.30357
k__Bacteria|p__Bacteroidetes|c__Bacteroidia|o__Bacteroidales|f__Bacteroidales fam. incertae sedis|g__Bacteroidales gen. incertae sedis|s__Bacteroidales species incertae sedis [meta_mOTU_v25_13321]	-0.0957623	0.142099	0.315828	4.16663	0.0612925	0.456484	0.994322	0.479026	0.99252	0.0226834
k__Bacteria|p__Proteobacteria|c__Betaproteobacteria|o__Burkholderiales|f__Alcaligenaceae|g__Alcaligenes|s__Alcaligenes faecalis [ref_mOTU_v25_01540]	-0.0402175	-0.148268	-0.195596	4.3045	-0.0419533	0.494846	0.994117	0.503417	0.992548	-0.109588
k__Bacteria|p__Firmicutes|c__Clostridia|o__Clostridiales|f__Clostridiaceae|g__Massilioclostridium|s__Massilioclostridium coli [ref_mOTU_v25_10237]	1.64116	2.21678	0.588076	3.67673	0.126769	0.431305	0.993452	0.391012	0.992553	1.9047
k__Bacteria|p__Firmicutes|c__Bacilli|o__Lactobacillales|f__Lactobacillaceae|g__Lactobacillus|s__Lactobacillus panis [ref_mOTU_v25_04399]	0.164262	-0.191805	-0.292624	4.21098	-0.0574605	0.455801	0.994516	0.464772	0.992577	-0.0184626
k__Bacteria|p__Actinobacteria|c__Actinobacteria|o__Micrococcales|f__Micrococcaceae|g__Glutamicibacter|s__Glutamicibacter halophytocola [ref_mOTU_v25_01856]	-0.081927	-0.0627783	-0.0255403	4.32	-0.00530515	0.486148	0.993507	0.484694	0.992581	-0.0729502
k__Bacteria|p__Proteobacteria|c__Gammaproteobacteria|o__Pseudomonadales|f__Pseudomonadaceae|g__Pseudomonas|s__Pseudomonas peli [ref_mOTU_v25_05406]	0.0922391	-0.264631	-0.35943	4.33031	-0.0742778	0.539676	0.995071	0.529445	0.992584	-0.0692987
k__Bacteria|p__Firmicutes|c__Bacilli|o__Lactobacillales|f__Streptococcaceae|g__Streptococcus|s__Streptococcus sp. HMSC067H01 [ref_mOTU_v25_00303]	0.0736899	-0.213804	-0.275577	4.19868	-0.0522024	0.492391	0.994396	0.495346	0.992586	-0.0988714
k__Bacteria|p__Firmicutes|c__Clostridia|o__Clostridiales|f__Clostridiales fam. incertae sedis|g__Clostridiales gen. incertae sedis|s__Clostridiales species incertae sedis [meta_mOTU_v25_13377]	0.330452	0.269149	-0.0234767	4.44488	-0.00574791	0.499969	0.991409	0.551618	0.992589	0.292007
k__Bacteria|p__Actinobacteria|c__Actinobacteria|o__Bifidobacteriales|f__Bifidobacteriaceae|g__Bifidobacterium|s__Bifidobacterium breve [ref_mOTU_v25_01098]	1.14459	0.427508	-0.737074	5.10765	-0.129084	0.488646	0.9944	0.4196	0.992625	0.762432
k__Bacteria|p__Proteobacteria|c__Gammaproteobacteria|o__Pseudomonadales|f__Pseudomonadaceae|g__Pseudomonas|s__Pseudomonas putida [ref_mOTU_v25_00175]	0.0152846	-0.177628	-0.163812	4.13513	-0.0316978	0.495973	0.9916	0.539901	0.992638	-0.0861889
k__Bacteria|p__Firmicutes|c__Clostridia|o__Clostridiales|f__Lachnospiraceae|g__Lachnoclostridium|s__[Clostridium] clostridioforme [ref_mOTU_v25_03443]	-0.0650987	0.166961	0.254005	4.13135	0.0561583	0.532444	0.994297	0.516618	0.992642	0.0587852
k__Bacteria|p__Firmicutes|c__Clostridia|o__Clostridiales|f__Clostridiaceae|g__Clostridium|s__Clostridium sp. CAG:288 [ref_mOTU_v25_07618]	0.0909006	-0.258091	-0.327536	4.21475	-0.0663511	0.473517	0.991373	0.499207	0.992676	-0.0695335
k__Bacteria|p__Proteobacteria|c__Gammaproteobacteria|o__Pseudomonadales|f__Pseudomonadaceae|g__Pseudomonas|s__Pseudomonas sp. [ref_mOTU_v25_00235]	0.0406802	-0.167926	-0.195976	4.44178	-0.0338637	0.48105	0.990485	0.494407	0.992678	-0.0644429
k__Bacteria|p__Bacteroidetes|c__Bacteroidia|o__Bacteroidales|f__Porphyromonadaceae|g__Porphyromonas|s__Porphyromonas asaccharolytica [ref_mOTU_v25_02384]	0.0218212	0.00427429	0.116321	4.14278	0.0211627	0.544119	0.993846	0.531893	0.992733	0.0126709
k__Bacteria|p__Firmicutes|c__Clostridia|o__Clostridiales|f__Clostridiales fam. incertae sedis|g__Clostridiales gen. incertae sedis|s__Clostridiales species incertae sedis [meta_mOTU_v25_12386]	-0.173876	-0.017233	0.0207862	4.24502	0.00494539	0.492124	0.994392	0.503874	0.992768	-0.0809704
k__Bacteria|p__Proteobacteria|c__Gammaproteobacteria|o__Enterobacterales|f__Yersiniaceae|g__Yersinia|s__Yersinia frederiksenii [ref_mOTU_v25_01091]	-0.0776728	-0.0155753	0.0359129	4.4615	0.00730411	0.547098	0.992832	0.541183	0.992786	-0.0375445
k__Bacteria|p__Firmicutes|c__Clostridia|o__Clostridiales|f__Ruminococcaceae|g__Ruminococcus|s__Ruminococcus callidus [ref_mOTU_v25_11153]	0.121447	0.0529102	-0.0801518	4.36431	-0.0171601	0.523326	0.995257	0.49664	0.992787	0.0932853
k__Bacteria|p__Firmicutes|c__Bacilli|o__Bacillales|f__Paenibacillaceae|g__Paenibacillus|s__Paenibacillus sp. [ref_mOTU_v25_03362]	0.00263462	0.246864	0.296198	4.37751	0.0544223	0.510224	0.989943	0.503735	0.992835	0.115596
k__Bacteria|p__Firmicutes|c__Clostridia|o__Clostridiales|f__Ruminococcaceae|g__Flavonifractor|s__Flavonifractor plautii [ref_mOTU_v25_02971]	1.84252	2.83799	1.0747	4.07689	0.229735	0.204559	0.992152	0.190749	0.992864	2.30268
k__Bacteria|p__Actinobacteria|c__Actinobacteria|o__Micrococcales|f__Microbacteriaceae|g__Microbacterium|s__Microbacterium sp. ZOR0019 [ref_mOTU_v25_03022]	0.401963	0.0356869	-0.451832	4.53712	-0.0826652	0.512119	0.995195	0.507852	0.992884	0.211211
k__Bacteria|p__Firmicutes|c__Tissierellia|o__Tissierellales|f__Tissierellaceae|g__Urmitella|s__Urmitella timonensis [ref_mOTU_v25_10238]	0.107123	0.425101	0.432556	4.51379	0.0881425	0.50283	0.992892	0.501246	0.992896	0.249249
k__Bacteria|p__Firmicutes|c__Bacilli|o__Lactobacillales|f__Streptococcaceae|g__Streptococcus|s__Streptococcus infantis [ref_mOTU_v25_00306]	-0.266831	0.0391894	0.267098	4.19591	0.0578994	0.430731	0.994104	0.459812	0.99293	-0.129829
k__Bacteria|p__Actinobacteria|c__Actinobacteria|o__Micrococcales|f__Promicromonosporaceae|g__Cellulosimicrobium|s__Cellulosimicrobium sp. [ref_mOTU_v25_04127]	-0.0390372	-0.268791	-0.253917	4.29859	-0.0567046	0.459905	0.99366	0.487129	0.992939	-0.140746
k__Bacteria|p__Proteobacteria|c__Alphaproteobacteria|o__Rhizobiales|f__Brucellaceae|g__Ochrobactrum|s__Ochrobactrum pseudogrignonense/pituitosum [ref_mOTU_v25_04443]	0.0238831	-0.267361	-0.29664	4.22471	-0.0580312	0.5146	0.995026	0.493244	0.99297	-0.108334
k__Bacteria|p__Proteobacteria|c__Betaproteobacteria|o__Burkholderiales|f__Comamonadaceae|g__Variovorax|s__Variovorax soli [ref_mOTU_v25_00470]	-0.0020229	-0.187636	-0.171046	4.16797	-0.0347196	0.54321	0.994136	0.524713	0.992989	-0.0807739
k__Bacteria|p__Actinobacteria|c__Actinobacteria|o__Micrococcales|f__Microbacteriaceae|g__Microbacterium|s__Microbacterium sp. C448 [ref_mOTU_v25_07265]	-0.0161615	-0.165156	-0.196094	4.22222	-0.0414902	0.555908	0.993174	0.529368	0.993016	-0.102128
k__Bacteria|p__Actinobacteria|c__Actinobacteria|o__Micrococcales|f__Microbacteriaceae|g__Microbacterium|s__Microbacterium barkeri [ref_mOTU_v25_03023]	0.42717	-0.107994	-0.654095	4.90288	-0.111032	0.405666	0.993587	0.436562	0.993036	0.159039
k__Bacteria|p__Proteobacteria|c__Alphaproteobacteria|o__Rhizobiales|f__Rhizobiaceae|g__Rhizobium|s__Rhizobium sp. [ref_mOTU_v25_04591]	-0.00215206	-0.187328	-0.135671	4.25651	-0.0289	0.530092	0.993532	0.523185	0.993051	-0.0980495
k__Bacteria|p__Actinobacteria|c__Actinobacteria|o__Corynebacteriales|f__Nocardiaceae|g__Rhodococcus|s__Rhodococcus kyotonensis [ref_mOTU_v25_11116]	0.0763503	-0.0873747	-0.30142	4.193	-0.0579099	0.485738	0.992594	0.477297	0.993077	0.00490388
k__Bacteria|p__Firmicutes|c__Bacilli|o__Bacillales|f__Bacillaceae|g__Bacillus|s__Bacillus sp. CAG:988 [ref_mOTU_v25_07593]	-0.0261814	-0.259772	-0.234775	4.4022	-0.042257	0.503942	0.994616	0.515378	0.993077	-0.148555
k__Bacteria|p__Firmicutes|c__Tissierellia|o__Tissierellales|f__Peptoniphilaceae|g__Peptoniphilus|s__Peptoniphilus harei [ref_mOTU_v25_04545]	0.000128806	0.446223	0.562262	4.3707	0.113704	0.46995	0.990025	0.466897	0.993084	0.226327
k__Bacteria|p__Actinobacteria|c__Actinobacteria|o__Micrococcales|f__Micrococcaceae|g__Rothia|s__Rothia mucilaginosa [ref_mOTU_v25_05265]	0.863563	1.1211	0.285532	3.9671	0.0596726	0.522696	0.993796	0.547904	0.993091	0.985133
k__Bacteria|p__Firmicutes|c__Erysipelotrichia|o__Erysipelotrichales|f__Erysipelotrichaceae|g__Holdemanella|s__Holdemanella biformis [meta_mOTU_v25_12367]	-0.0211722	-0.0996327	-0.0810392	4.21623	-0.0144073	0.495899	0.991189	0.54401	0.993099	-0.0531795
k__Bacteria|p__Firmicutes|c__Clostridia|o__Clostridiales|f__Clostridiales fam. incertae sedis|g__Clostridiales gen. incertae sedis|s__Clostridiales species incertae sedis [meta_mOTU_v25_12777]	0.0195767	-0.308637	-0.36564	4.27171	-0.071333	0.493279	0.994514	0.507416	0.993105	-0.118223
k__Bacteria|p__Proteobacteria|c__Gammaproteobacteria|o__Pseudomonadales|f__Pseudomonadaceae|g__Pseudomonas|s__Pseudomonas psychrophila/deceptionensis [ref_mOTU_v25_00114]	-0.178704	0.114552	0.313632	4.97445	0.0575806	0.467036	0.993539	0.471725	0.993121	-0.0402227
k__Bacteria|p__Actinobacteria|c__Actinobacteria|o__Micrococcales|f__Micrococcaceae|g__Arthrobacter|s__Arthrobacter alpinus [ref_mOTU_v25_11705]	-0.00716513	-0.125695	-0.218322	4.22953	-0.0383601	0.506015	0.993205	0.499743	0.993146	-0.0578584
k__Bacteria|p__Proteobacteria|c__Alphaproteobacteria|o__Rhizobiales|f__Rhizobiaceae|g__Agrobacterium|s__Agrobacterium rhizogenes [ref_mOTU_v25_01396]	-0.038111	-0.307257	-0.326451	4.29811	-0.0624669	0.483261	0.994447	0.501016	0.993165	-0.174957
k__Bacteria|p__Firmicutes|c__Clostridia|o__Clostridiales|f__Clostridiaceae|g__Clostridium|s__Clostridium species incertae sedis [meta_mOTU_v25_14207]	-0.173052	0.0498811	0.302898	4.56379	0.053742	0.488642	0.99431	0.490594	0.993181	-0.0488301
k__Bacteria|p__Firmicutes|c__Clostridia|o__Clostridiales|f__Clostridiaceae|g__Clostridium|s__Clostridium sp. [ref_mOTU_v25_03610]	0.0488221	-0.0435224	-0.199855	4.23134	-0.036811	0.493887	0.993303	0.508225	0.993211	0.00785306
k__Bacteria|p__Actinobacteria|c__Actinobacteria|o__Micrococcales|f__Brevibacteriaceae|g__Brevibacterium|s__Brevibacterium sandarakinum [ref_mOTU_v25_05243]	0.189578	-0.248093	-0.499342	4.26721	-0.113722	0.460314	0.994224	0.429812	0.993225	0.00761673
k__Bacteria|p__Bacteroidetes|c__Bacteroidia|o__Bacteroidales|f__Prevotellaceae|g__Prevotella|s__Prevotella species incertae sedis [meta_mOTU_v25_12791]	0.0527975	-0.292124	-0.396673	4.12986	-0.0860994	0.479686	0.990829	0.478097	0.993241	-0.12847
k__Bacteria|p__Firmicutes|c__Bacilli|o__Lactobacillales|f__Streptococcaceae|g__Streptococcus|s__Streptococcus timonensis [ref_mOTU_v25_00309]	0.036409	0.010784	-0.0938755	4.23045	-0.0187655	0.512323	0.993039	0.524875	0.993253	0.0256016
k__Bacteria|p__Firmicutes|c__Clostridia|o__Clostridiales|f__Clostridiaceae|g__Clostridium|s__Clostridium sp. CL-6 [ref_mOTU_v25_04586]	-0.0255889	-0.0908881	-0.164216	4.14588	-0.0352819	0.477352	0.991106	0.507965	0.993267	-0.0656952
k__Bacteria|p__Actinobacteria|c__Actinobacteria|o__Micrococcales|f__Micrococcaceae|g__Kocuria|s__Kocuria indica/marina [ref_mOTU_v25_00969]	0.0423533	-0.173235	-0.304941	4.12421	-0.0558479	0.509109	0.993908	0.518626	0.993276	-0.062248
k__Bacteria|p__Actinobacteria|c__Actinobacteria|o__Corynebacteriales|f__Corynebacteriaceae|g__Corynebacterium|s__Corynebacterium casei [ref_mOTU_v25_01937]	0.224598	0.084618	-0.0820429	4.1889	-0.0189353	0.515862	0.992887	0.506061	0.993283	0.158395
k__Bacteria|p__Proteobacteria|c__Gammaproteobacteria|o__Pseudomonadales|f__Pseudomonadaceae|g__Pseudomonas|s__Pseudomonas sp. [ref_mOTU_v25_00187]	-0.0418137	-0.130185	-0.109939	4.31163	-0.018496	0.488624	0.993793	0.50489	0.993297	-0.0850767
k__Bacteria|p__Proteobacteria|c__Gammaproteobacteria|o__Pseudomonadales|f__Pseudomonadaceae|g__Pseudomonas|s__Pseudomonas taeanensis [ref_mOTU_v25_08142]	0.0447107	-0.269868	-0.27291	4.22032	-0.0544991	0.496258	0.994045	0.477948	0.993319	-0.144256
k__Bacteria|p__Firmicutes|c__Clostridia|o__Clostridiales|f__Ruminococcaceae|g__Ruminococcus|s__Ruminococcus gauvreauii [ref_mOTU_v25_07038]	0.0606306	0.597306	0.501036	4.37815	0.108127	0.445702	0.991417	0.458801	0.993319	0.33161
k__Bacteria|p__Proteobacteria|c__Alphaproteobacteria|o__Caulobacterales|f__Caulobacteraceae|g__Phenylobacterium|s__Phenylobacterium sp. [ref_mOTU_v25_05353]	0.0465172	-0.280452	-0.331346	4.35881	-0.0689399	0.505154	0.994737	0.527755	0.993321	-0.127867
k__Bacteria|p__Actinobacteria|c__Actinobacteria|o__Corynebacteriales|f__Nocardiaceae|g__Rhodococcus|s__Rhodococcus rhodochrous/globerulus [ref_mOTU_v25_01212]	0.000876593	-0.21509	-0.350609	4.36019	-0.0756039	0.536704	0.993719	0.523517	0.993332	-0.109438
k__Bacteria|p__Firmicutes|c__Tissierellia|o__Tissierellales|f__Peptoniphilaceae|g__Parvimonas|s__Parvimonas sp. KA00067 [ref_mOTU_v25_04290]	-0.0771728	0.0479589	0.162292	4.32129	0.0379261	0.507174	0.991463	0.486628	0.993342	-0.0221634
k__Bacteria|p__Firmicutes|c__Clostridia|o__Clostridiales|f__Peptococcaceae|g__Peptococcus|s__Peptococcus niger [ref_mOTU_v25_10800]	-0.12782	0.245569	0.337668	4.31023	0.0739529	0.506643	0.994891	0.499236	0.993362	0.0268204
k__Bacteria|p__Firmicutes|c__Clostridia|o__Clostridiales|f__Clostridiaceae|g__Clostridium|s__Clostridium sp. CAG:273 [meta_mOTU_v25_14062]	0.0179657	-0.253376	-0.238016	4.28146	-0.0527439	0.488435	0.993463	0.531581	0.993364	-0.137184
k__Bacteria|p__Firmicutes|c__Clostridia|o__Clostridiales|f__Clostridiaceae|g__Clostridium|s__uncultured Clostridium sp. [ref_mOTU_v25_11609]	0.130012	0.594269	0.484819	4.22643	0.0991277	0.465453	0.993671	0.491619	0.993375	0.349589
k__Bacteria|p__Firmicutes|c__Clostridia|o__Clostridiales|f__Clostridiales fam. incertae sedis|g__Clostridiales gen. incertae sedis|s__Clostridiales species incertae sedis [meta_mOTU_v25_13308]	-0.0274836	-0.202627	-0.145385	4.17734	-0.025308	0.515323	0.994245	0.513035	0.99338	-0.100403
k__Bacteria|p__Firmicutes|c__Clostridia|o__Clostridiales|f__Clostridiaceae|g__Clostridium|s__uncultured Clostridium sp. [ref_mOTU_v25_06391]	0.0447396	0.139253	0.0113055	4.20349	0.00188497	0.50855	0.994619	0.499261	0.993382	0.0781037
k__Bacteria|p__Firmicutes|c__Bacilli|o__Lactobacillales|f__Aerococcaceae|g__Abiotrophia|s__Abiotrophia defectiva [ref_mOTU_v25_04788]	0.00877601	0.212799	0.257433	4.3217	0.0510781	0.499435	0.994129	0.496729	0.993389	0.101528
k__Bacteria|p__Firmicutes|c__Clostridia|o__Clostridiales|f__Clostridiales fam. incertae sedis|g__Clostridiales gen. incertae sedis|s__Clostridiales species incertae sedis [meta_mOTU_v25_12763]	0.0762214	-0.00918981	-0.0802037	4.21711	-0.0184178	0.491187	0.992366	0.512846	0.993403	0.0368367
k__Bacteria|p__Firmicutes|c__Bacilli|o__Lactobacillales|f__Leuconostocaceae|g__Leuconostoc|s__Leuconostoc carnosum [ref_mOTU_v25_07469]	0.901762	-0.0351336	-0.903196	4.28691	-0.172424	0.372177	0.993776	0.329488	0.993417	0.418369
k__Bacteria|p__Firmicutes|c__Tissierellia|o__Tissierellales|f__Peptoniphilaceae|g__Parvimonas|s__Parvimonas micra [ref_mOTU_v25_04287]	1.7552	1.04533	-0.716874	4.12831	-0.155688	0.4036	0.992829	0.364707	0.993433	1.38994
k__Bacteria|p__Proteobacteria|c__Gammaproteobacteria|o__Enterobacterales|f__Enterobacteriaceae|g__Kluyvera|s__Kluyvera ascorbata/georgiana [ref_mOTU_v25_00090]	-0.218386	-0.0895812	0.111155	4.2344	0.0249973	0.449742	0.993272	0.442825	0.993444	-0.139918
k__Bacteria|p__Firmicutes|c__Negativicutes|o__Veillonellales|f__Veillonellaceae|g__Megasphaera|s__Megasphaera sp. [ref_mOTU_v25_01515]	-0.0299319	-0.0429854	-0.00780507	4.16356	-0.0014585	0.455712	0.993705	0.470023	0.993463	-0.0376958
k__Bacteria|p__Proteobacteria|c__Gammaproteobacteria|o__Pseudomonadales|f__Pseudomonadaceae|g__Pseudomonas|s__Pseudomonas cedrina/orientalis [ref_mOTU_v25_00128]	-0.129464	-0.0491572	0.0728064	4.33312	0.0153089	0.530926	0.993905	0.515086	0.993466	-0.0862878
k__Bacteria|p__Bacteroidetes|c__Bacteroidia|o__Bacteroidales|f__Bacteroidales fam. [Prevotellaceae/Muribaculaceae]|g__Prevotella|s__Prevotella sp. [ref_mOTU_v25_03648]	0.013785	-0.0394502	0.0714061	4.43932	0.0118802	0.549794	0.994095	0.535275	0.993504	-0.00979294
k__Bacteria|p__Actinobacteria|c__Actinobacteria|o__Corynebacteriales|f__Corynebacteriaceae|g__Corynebacterium|s__Corynebacterium testudinoris [ref_mOTU_v25_08052]	0.0496486	-0.162956	-0.262801	4.30886	-0.0562181	0.494467	0.992537	0.48021	0.993538	-0.0493778
k__Bacteria|p__Firmicutes|c__Bacilli|o__Lactobacillales|f__Enterococcaceae|g__Enterococcus|s__Enterococcus devriesei [ref_mOTU_v25_10914]	0.0592307	-0.0216411	-0.223366	4.39833	-0.0435969	0.501431	0.994737	0.497911	0.993541	0.00497787
k__Bacteria|p__Firmicutes|c__Clostridia|o__Clostridiales|f__Ruminococcaceae|g__Anaerotruncus|s__Anaerotruncus rubiinfantis [ref_mOTU_v25_09169]	0.579429	1.24577	0.703727	3.97055	0.149161	0.429758	0.992938	0.371372	0.993574	0.894889
k__Bacteria|p__Actinobacteria|c__Actinobacteria|o__Micrococcales|f__Brevibacteriaceae|g__Brevibacterium|s__Brevibacterium casei [ref_mOTU_v25_03407]	0.0451899	-0.307244	-0.224586	4.32599	-0.0425855	0.448276	0.994735	0.45802	0.993576	-0.109612
k__Bacteria|p__Firmicutes|c__Bacilli|o__Lactobacillales|f__Leuconostocaceae|g__Leuconostoc|s__Leuconostoc kimchii [ref_mOTU_v25_06436]	0.0408634	-0.199888	-0.136411	4.11556	-0.0279153	0.484182	0.994125	0.536671	0.993577	-0.0862368
k__Bacteria|p__Tenericutes|c__Mollicutes|o__Mycoplasmatales|f__Mycoplasmataceae|g__Mycoplasma|s__Mycoplasma sp. CAG:611 [meta_mOTU_v25_12292]	-0.00517755	-0.0836907	-0.0690504	4.83968	-0.012457	0.558731	0.994542	0.546343	0.993589	-0.0451129
k__Bacteria|p__Proteobacteria|c__Gammaproteobacteria|o__Pseudomonadales|f__Pseudomonadaceae|g__Pseudomonas|s__Pseudomonas mendocina [ref_mOTU_v25_00237]	0.0297425	-0.183302	-0.301012	4.15162	-0.0594902	0.450537	0.993796	0.468665	0.993594	-0.0693567
k__Bacteria|p__Firmicutes|c__Firmicutes class incertae sedis|o__Firmicutes order incertae sedis|f__Firmicutes fam. incertae sedis|g__Firmicutes gen. incertae sedis|s__Firmicutes species incertae sedis [meta_mOTU_v25_12227]	-0.000912971	-0.0650456	-0.022411	4.65486	-0.00403992	0.526304	0.994509	0.505403	0.993596	-0.0297212
k__Bacteria|p__Firmicutes|c__Clostridia|o__Clostridiales|f__Ruminococcaceae|g__Ruminococcus|s__Ruminococcus sp. CAG:254 [meta_mOTU_v25_12276]	0.0264437	0.258123	0.308789	4.84367	0.0527828	0.564094	0.995108	0.540162	0.9936	0.141573
k__Bacteria|p__Actinobacteria|c__Actinobacteria|o__Micrococcales|f__Micrococcaceae|g__Arthrobacter|s__Arthrobacter sp. UCD-GKA [ref_mOTU_v25_10463]	-0.0280182	-0.25389	-0.183107	4.33507	-0.0348006	0.475932	0.994591	0.486535	0.993602	-0.121007
k__Bacteria|p__Firmicutes|c__Negativicutes|o__Selenomonadales|f__Selenomonadaceae|g__Mitsuokella|s__Mitsuokella jalaludinii [ref_mOTU_v25_04328]	0.0150659	-0.0458295	-0.0207395	4.221	-0.0030561	0.477819	0.991484	0.491554	0.993637	-0.0191872
k__Bacteria|p__Bacteroidetes|c__Bacteroidia|o__Bacteroidales|f__Dysgonamonadaceae|g__Dysgonomonas|s__Dysgonomonas capnocytophagoides [ref_mOTU_v25_06867]	-0.0163121	0.0167319	-0.10706	4.76225	-0.0158573	0.535334	0.993875	0.537528	0.993653	-0.00451876
k__Bacteria|p__Firmicutes|c__Clostridia|o__Clostridiales|f__Clostridiaceae|g__Clostridium|s__Clostridium sp. CAG:417 [ref_mOTU_v25_07625]	-0.22256	-0.148826	0.151013	4.27864	0.036398	0.468306	0.994778	0.469612	0.993679	-0.198282
k__Bacteria|p__Firmicutes|c__Clostridia|o__Clostridiales|f__Clostridiales fam. incertae sedis|g__Clostridiales gen. incertae sedis|s__Clostridiales species incertae sedis [meta_mOTU_v25_12774]	0.624068	0.251194	-0.578581	4.30463	-0.120625	0.473726	0.994869	0.483617	0.993687	0.419124
k__Bacteria|p__Firmicutes|c__Clostridia|o__Clostridiales|f__Ruminococcaceae|g__Ruminococcus|s__Ruminococcus sp. [ref_mOTU_v25_03651]	0.0126522	-0.0630901	-0.0758418	4.4891	-0.0132959	0.514994	0.993725	0.539765	0.993691	-0.0345167
k__Bacteria|p__Firmicutes|c__Clostridia|o__Clostridiales|f__Ruminococcaceae|g__Ruminococcaceae gen. incertae sedis|s__Ruminococcaceae species incertae sedis [meta_mOTU_v25_13151]	-0.0391416	0.129771	0.120311	4.65009	0.0207905	0.456354	0.992747	0.474775	0.993694	0.0479886
k__Bacteria|p__Firmicutes|c__Erysipelotrichia|o__Erysipelotrichales|f__Erysipelotrichaceae|g__Holdemania|s__Holdemania massiliensis [ref_mOTU_v25_07383]	0.0264052	0.284994	0.161869	4.23882	0.0378754	0.521256	0.993925	0.512943	0.993708	0.152888
k__Bacteria|p__Actinobacteria|c__Actinobacteria|o__Micrococcales|f__Microbacteriaceae|g__Microbacterium|s__Microbacterium foliorum [ref_mOTU_v25_01311]	0.499743	-0.0954063	-0.477658	4.30426	-0.0885204	0.473689	0.993691	0.459165	0.993713	0.191885
k__Bacteria|p__Firmicutes|c__Clostridia|o__Clostridiales|f__Clostridiales fam. incertae sedis|g__Clostridiales gen. incertae sedis|s__Clostridiales species incertae sedis [meta_mOTU_v25_12755]	0.619625	0.397423	-0.16698	4.72169	-0.0320928	0.53686	0.995076	0.536955	0.993721	0.507226
k__Bacteria|p__Firmicutes|c__Clostridia|o__Clostridiales|f__Clostridiaceae|g__Clostridium|s__Clostridium jeddahense [ref_mOTU_v25_01916]	0.0424349	-0.171324	-0.344911	4.41596	-0.0711243	0.445626	0.99277	0.463424	0.993757	-0.0711485
k__Bacteria|p__Proteobacteria|c__Alphaproteobacteria|o__Rhizobiales|f__Rhizobiaceae|g__Agrobacterium|s__Agrobacterium deltaense/tumefaciens [ref_mOTU_v25_01397]	0.0218065	-0.139215	-0.247174	4.22834	-0.0457382	0.494389	0.994251	0.519119	0.99376	-0.0591933
k__Bacteria|p__Bacteroidetes|c__Bacteroidia|o__Bacteroidales|f__Bacteroidaceae|g__Bacteroides|s__Bacteroides nordii [ref_mOTU_v25_01682]	0.480605	0.581991	0.176841	4.34689	0.0321907	0.534029	0.994663	0.563875	0.993768	0.532161
k__Bacteria|p__Firmicutes|c__Bacilli|o__Lactobacillales|f__Leuconostocaceae|g__Leuconostoc|s__Leuconostoc gelidum [ref_mOTU_v25_02819]	0.347967	0.0718398	-0.322586	4.2602	-0.0738887	0.489711	0.993555	0.490593	0.993798	0.215093
k__Bacteria|p__Firmicutes|c__Firmicutes class incertae sedis|o__Firmicutes order incertae sedis|f__Firmicutes fam. incertae sedis|g__Firmicutes gen. incertae sedis|s__Firmicutes bacterium CAG:238 [ref_mOTU_v25_07735]	-0.15344	0.00708629	0.0407061	4.11972	0.00963078	0.478772	0.993231	0.483708	0.993824	-0.0744585
k__Bacteria|p__Firmicutes|c__Erysipelotrichia|o__Erysipelotrichales|f__Erysipelotrichaceae|g__Dielma|s__Dielma fastidiosa [ref_mOTU_v25_01061]	0.562417	1.14069	0.713743	4.56398	0.138365	0.431576	0.993291	0.434015	0.993826	0.838748
k__Bacteria|p__Firmicutes|c__Bacilli|o__Bacillales|f__Staphylococcaceae|g__Staphylococcaceae gen. [Staphylococcus/Gemella]|s__Staphylococcaceae sp. [ref_mOTU_v25_04195]	0.322989	0.222716	-0.0644411	4.27446	-0.00998384	0.555239	0.99514	0.543962	0.993845	0.278799
k__Bacteria|p__Firmicutes|c__Clostridia|o__Clostridiales|f__Lachnospiraceae|g__Butyrivibrio|s__Butyrivibrio sp. CAG:318 [ref_mOTU_v25_07605]	0.0237671	-0.0464788	0.120467	4.51283	0.0264167	0.522342	0.99227	0.510436	0.993853	-0.0029867
k__Bacteria|p__Proteobacteria|c__Betaproteobacteria|o__Burkholderiales|f__Sutterellaceae|g__Duodenibacillus|s__Duodenibacillus massiliensis [ref_mOTU_v25_03665]	0.118077	-0.0210673	-0.0719973	4.16555	-0.0151674	0.49169	0.994721	0.522657	0.993855	0.0442127
k__Bacteria|p__Firmicutes|c__Clostridia|o__Clostridia order incertae sedis|f__Clostridia fam. incertae sedis|g__Clostridia gen. incertae sedis|s__Clostridia species incertae sedis [meta_mOTU_v25_14185]	-0.0132276	-0.0468171	0.00690936	4.14082	0.00103248	0.519631	0.99494	0.52214	0.993855	-0.0232828
k__Bacteria|p__Firmicutes|c__Bacilli|o__Lactobacillales|f__Streptococcaceae|g__Lactococcus|s__Lactococcus garvieae [ref_mOTU_v25_00888]	0.495863	-0.0302209	-0.506101	4.28792	-0.102409	0.477858	0.995213	0.476619	0.993857	0.279721
k__Bacteria|p__Proteobacteria|c__Betaproteobacteria|o__Burkholderiales|f__Alcaligenaceae|g__Achromobacter|s__Achromobacter insolitus/xylosoxidans [ref_mOTU_v25_00550]	0.0147039	-0.265511	-0.404354	4.30549	-0.0756559	0.506273	0.99358	0.501522	0.993876	-0.118302
k__Bacteria|p__Proteobacteria|c__Gammaproteobacteria|o__Pseudomonadales|f__Pseudomonadaceae|g__Azotobacter|s__Azotobacter beijerinckii [ref_mOTU_v25_04065]	0.00388946	-0.120556	-0.156338	4.18648	-0.0339032	0.484378	0.993142	0.511294	0.993877	-0.0521566
k__Bacteria|p__Bacteroidetes|c__Bacteroidia|o__Bacteroidales|f__Bacteroidaceae|g__Bacteroides|s__Bacteroides plebeius [ref_mOTU_v25_05069]	0.141395	-0.0767649	-0.336006	5.16551	-0.0533282	0.526997	0.994991	0.51548	0.993882	0.040189
k__Bacteria|p__Firmicutes|c__Clostridia|o__Clostridiales|f__Clostridiaceae|g__Clostridium|s__Clostridium sp. CAG:343 [meta_mOTU_v25_12430]	-0.150791	0.100404	0.290914	4.53478	0.0482993	0.427092	0.993617	0.457334	0.993882	-0.0237996
k__Bacteria|p__Actinobacteria|c__Actinobacteria|o__Micrococcales|f__Microbacteriaceae|g__Microbacterium|s__Microbacterium sp. Leaf288 [ref_mOTU_v25_02735]	-0.0241169	-0.27385	-0.241691	4.25889	-0.053264	0.50475	0.994572	0.501649	0.993901	-0.162528
k__Bacteria|p__Proteobacteria|c__Betaproteobacteria|o__Burkholderiales|f__Comamonadaceae|g__Comamonas|s__Comamonas composti [ref_mOTU_v25_06804]	-0.0195797	-0.0879248	0.0639106	4.28693	0.012361	0.521675	0.994037	0.50933	0.99394	-0.0457118
k__Bacteria|p__Proteobacteria|c__Gammaproteobacteria|o__Pseudomonadales|f__Pseudomonadaceae|g__Pseudomonas|s__Pseudomonas chlororaphis [ref_mOTU_v25_00139]	-0.111951	-0.0468828	0.168915	4.23765	0.0331576	0.521239	0.994117	0.535225	0.993955	-0.083043
k__Bacteria|p__Firmicutes|c__Clostridia|o__Clostridiales|f__Lachnospiraceae|g__Coprococcus|s__Coprococcus eutactus [ref_mOTU_v25_02378]	0.353933	-0.131188	-0.711576	4.60102	-0.134782	0.418333	0.993496	0.442657	0.993957	0.108511
k__Bacteria|p__Proteobacteria|c__Alphaproteobacteria|o__Caulobacterales|f__Caulobacteraceae|g__Brevundimonas|s__Brevundimonas vesicularis [ref_mOTU_v25_02695]	0.252926	-0.0338218	-0.276514	4.61549	-0.0483245	0.455585	0.992885	0.510149	0.993987	0.11
k__Bacteria|p__Firmicutes|c__Clostridia|o__Clostridiales|f__Clostridiaceae|g__Clostridium|s__Clostridium phoceensis [ref_mOTU_v25_08865]	1.69323	3.01125	1.51553	4.57035	0.300257	0.168418	0.993231	0.105217	0.993988	2.238
k__Bacteria|p__Firmicutes|c__Tissierellia|o__Tissierellales|f__Peptoniphilaceae|g__Peptoniphilus|s__Peptoniphilus species incertae sedis [meta_mOTU_v25_14221]	-0.115779	0.0681262	0.289074	4.33787	0.0646817	0.487898	0.99342	0.49429	0.994003	-0.0188001
k__Bacteria|p__Firmicutes|c__Clostridia|o__Clostridiales|f__Clostridiaceae|g__Clostridium|s__Clostridium sp. CAG:798 [meta_mOTU_v25_12275]	-0.0148605	0.0701406	0.287313	5.36738	0.0440598	0.546903	0.995241	0.495333	0.994005	0.0178947
k__Bacteria|p__Proteobacteria|c__Betaproteobacteria|o__Burkholderiales|f__Comamonadaceae|g__Acidovorax|s__Acidovorax valerianellae [ref_mOTU_v25_00446]	0.0633457	-0.204574	-0.224498	4.22482	-0.0465296	0.473807	0.995043	0.495107	0.994014	-0.0722676
k__Bacteria|p__Firmicutes|c__Clostridia|o__Clostridiales|f__Eubacteriaceae|g__Eubacterium|s__Eubacterium sp. CAG:161 [ref_mOTU_v25_07674]	-0.14438	0.252524	0.413125	4.56083	0.0774278	0.456651	0.99077	0.461188	0.99402	0.0359132
k__Bacteria|p__Proteobacteria|c__Gammaproteobacteria|o__Xanthomonadales|f__Xanthomonadaceae|g__Xanthomonas|s__Xanthomonas campestris [ref_mOTU_v25_01726]	-0.137268	0.0219914	0.0624315	4.19924	0.0103943	0.54841	0.994652	0.54402	0.99402	-0.0510379
k__Bacteria|p__Firmicutes|c__Clostridia|o__Clostridiales|f__Lachnospiraceae|g__Tyzzerella|s__Tyzzerella species incertae sedis [meta_mOTU_v25_12266]	-0.0457545	0.417369	0.654962	4.75602	0.125211	0.391478	0.994605	0.457873	0.994021	0.159139
k__Bacteria|p__Firmicutes|c__Clostridia|o__Clostridiales|f__Clostridiaceae|g__Clostridium|s__Clostridium sp. [ref_mOTU_v25_03676]	-0.0628632	0.125315	0.214109	4.39836	0.0442393	0.491927	0.99488	0.498463	0.994032	0.0299092
k__Bacteria|p__Bacteroidetes|c__Bacteroidia|o__Bacteroidales|f__Tannerellaceae|g__Parabacteroides|s__Parabacteroides goldsteinii [ref_mOTU_v25_01679]	0.695457	0.238008	-0.609426	5.06676	-0.107412	0.473126	0.993977	0.495854	0.99404	0.431574
k__Bacteria|p__Actinobacteria|c__Actinobacteria|o__Micrococcales|f__Microbacteriaceae|g__Pseudoclavibacter|s__Pseudoclavibacter helvolus [ref_mOTU_v25_06104]	0.16507	-0.269785	-0.379728	4.16423	-0.0741747	0.477588	0.99323	0.451779	0.994048	-0.0301221
k__Bacteria|p__Firmicutes|c__Firmicutes class incertae sedis|o__Firmicutes order incertae sedis|f__Firmicutes fam. incertae sedis|g__Firmicutes gen. incertae sedis|s__Firmicutes species incertae sedis [meta_mOTU_v25_12293]	0.0149243	-0.0480267	-0.166004	4.13199	-0.0358943	0.502321	0.993747	0.501933	0.994055	-0.00467252
k__Bacteria|p__Proteobacteria|c__Betaproteobacteria|o__Burkholderiales|f__Sutterellaceae|g__Sutterella|s__Sutterella species incertae sedis [meta_mOTU_v25_12967]	0.0529692	-0.0582689	-0.077571	4.2099	-0.0157829	0.483341	0.995064	0.519659	0.994068	-0.00839676
k__Bacteria|p__Actinobacteria|c__Actinobacteria|o__Micrococcales|f__Microbacteriaceae|g__Agromyces|s__Agromyces sp. Root81 [ref_mOTU_v25_02107]	-0.0322616	-0.159093	-0.201949	4.21729	-0.0427252	0.492121	0.994562	0.530204	0.994074	-0.0938419
k__Bacteria|p__Proteobacteria|c__Gammaproteobacteria|o__Pseudomonadales|f__Pseudomonadaceae|g__Pseudomonas|s__Pseudomonas frederiksbergensis/fluorescens [ref_mOTU_v25_00158]	0.0233253	-0.0993875	-0.0407581	4.36526	-0.00834472	0.540496	0.993432	0.542502	0.994078	-0.016262
k__Bacteria|p__Firmicutes|c__Clostridia|o__Clostridiales|f__Clostridiales fam. incertae sedis|g__Clostridiales gen. incertae sedis|s__Clostridiales species incertae sedis [meta_mOTU_v25_12587]	0.114792	0.581928	0.597657	4.64794	0.10628	0.510401	0.993654	0.477979	0.994083	0.346384
k__Bacteria|p__Firmicutes|c__Clostridia|o__Clostridiales|f__Clostridiales fam. incertae sedis|g__Clostridiales gen. incertae sedis|s__Clostridiales species incertae sedis [meta_mOTU_v25_12522]	0.0841388	0.0782832	0.00875882	4.18121	0.00255411	0.502566	0.99368	0.522592	0.994106	0.07926
k__Bacteria|p__Firmicutes|c__Clostridia|o__Clostridiales|f__Lachnospiraceae|g__Roseburia|s__Roseburia sp. [ref_mOTU_v25_03649]	0.261853	0.400175	0.162354	4.28647	0.0363235	0.526077	0.995225	0.518378	0.994109	0.330059
k__Bacteria|p__Bacteroidetes|c__Bacteroidia|o__Bacteroidales|f__Prevotellaceae|g__Prevotella|s__Prevotella species incertae sedis [meta_mOTU_v25_13433]	0.0503883	-0.100135	-0.14821	4.20811	-0.0307942	0.489346	0.991626	0.509196	0.99411	-0.00895973
k__Bacteria|p__Bacteria phylum incertae sedis|c__Bacteria class incertae sedis|o__Bacteria order incertae sedis|f__Bacteria fam. incertae sedis|g__Bacteria gen. incertae sedis|s__Bacteria species incertae sedis [meta_mOTU_v25_14280]	-0.0326876	0.0459092	0.0571544	4.03612	0.0163376	0.463967	0.99322	0.499983	0.994111	0.00718507
k__Bacteria|p__Firmicutes|c__Bacilli|o__Lactobacillales|f__Streptococcaceae|g__Streptococcus|s__Streptococcus sp. [ref_mOTU_v25_00902]	0.366319	0.686923	0.528592	5.22605	0.0860041	0.515261	0.99504	0.508521	0.994118	0.517311
k__Bacteria|p__Firmicutes|c__Clostridia|o__Clostridiales|f__Clostridiales fam. incertae sedis|g__Clostridiales gen. incertae sedis|s__Clostridiales species incertae sedis [meta_mOTU_v25_13780]	0.100709	-0.200662	-0.410908	4.34346	-0.0833685	0.467197	0.994435	0.472419	0.994127	-0.0609291
k__Bacteria|p__Firmicutes|c__Clostridia|o__Clostridiales|f__Clostridiaceae|g__Clostridium|s__Clostridium species incertae sedis [meta_mOTU_v25_12977]	0.0330295	-0.156004	-0.105905	4.09151	-0.0218537	0.518685	0.994653	0.515731	0.99413	-0.0605043
k__Bacteria|p__Firmicutes|c__Bacilli|o__Lactobacillales|f__Streptococcaceae|g__Lactococcus|s__Lactococcus piscium [ref_mOTU_v25_04162]	-0.0849658	-0.0463863	-0.00278194	4.19308	-0.000669003	0.479839	0.992142	0.512187	0.994136	-0.0603222
k__Bacteria|p__Firmicutes|c__Erysipelotrichia|o__Erysipelotrichales|f__Erysipelotrichaceae|g__Merdibacter|s__Merdibacter massiliensis [meta_mOTU_v25_12627]	0.25666	0.251587	-0.151575	4.31611	-0.0284613	0.501284	0.994856	0.511512	0.994137	0.252094
k__Bacteria|p__Firmicutes|c__Tissierellia|o__Tissierellales|f__Peptoniphilaceae|g__Anaerococcus|s__Anaerococcus sp. Marseille-P2143 [ref_mOTU_v25_05398]	-0.123738	-0.0255349	0.127436	4.21463	0.0229455	0.490091	0.993949	0.531394	0.994148	-0.070305
k__Bacteria|p__Verrucomicrobia|c__Opitutae|o__Puniceicoccales|f__Puniceicoccaceae|g__Coraliomargarita|s__Coraliomargarita sp. CAG:312 [ref_mOTU_v25_07662]	-0.103222	0.175827	0.2112	4.68944	0.0444805	0.523625	0.99357	0.546766	0.994155	0.051686
k__Bacteria|p__Firmicutes|c__Clostridia|o__Clostridiales|f__Clostridiales fam. incertae sedis|g__Clostridiales gen. incertae sedis|s__Clostridiales species incertae sedis [meta_mOTU_v25_13030]	0.0827158	0.190801	0.141176	4.21085	0.0266703	0.511149	0.994723	0.547119	0.994164	0.139232
[truncated: 1,328 more rows]

## Sheet: Parkinson
Feature	rab.win.8.weeks	rab.win.baseline	diff.btw	diff.win	effect	we.ep	we.eBH	wi.ep	wi.eBH	rab.all
[truncated: 1,291 more rows]

## Sheet: PD_vs_C
Feature	rab.win.Control.RS	rab.win.ParkinsonV	diff.btw	diff.win	effect	we.ep	we.eBH	wi.ep	wi.eBH	rab.all
[truncated: 1,618 more rows]
