# Supplementary material for: Effects of Resistant Starch on Symptoms, Fecal Markers, and Gut Microbiota in Parkinson’s Disease — The RESISTA-PD Trial
Source: Genomics Proteomics Bioinformatics. 2021 Nov 25;20(2):274–87. doi: 10.1016/j.gpb.2021.08.009 (PMC9684155; doi:10.1016/j.gpb.2021.08.009)
Supplement: Supplementary Table S9 [file mmc9.xlsx]

## Sheet: Legend
Table S3 Analysis of ALDEx2 on metabolic pathways generated with HUMAnN2
Column Header Explanations
Column	Feature	rab.win.S	diff.btw	diff.win	effect	we.ep	we.eBH	wi.ep	wi.eBH	rab.all
Annotation	HUMAnN2 Feature	*median clr value for the S group of samples	*median difference in clr values between groups	*median of the largest difference in clr values within groups	* median effect size: diff.btw / max(diff.win) for all instances	*Expected P value of Welch’s t test	*Expected Benjamini-Hochberg corrected P value of Welch’s t test	*Expected P value of Wilcoxon rank test	*Expected Benjamini-Hochberg corrected P value of Wilcoxon test	*median clr value for all samples in the feature
*Entry directly taken from the ALDEx2 R package Vignette
Sheet Explanations;Each sheet compares Dataset A against Dataset B.
Sheet	Control_RS	Parkinson_RS	Parkinson	PD_vs_C
Dataset A	Control+RS baseline	Parkinson+RS baseline	Parkinson baseline	Parkinson+RS baseline & Parkinson baseline
Dataset B	Control+RS 8 weeks	Parkinson+RS 8 weeks	Parkinson 8 weeks	Control+RS baseline

## Sheet: Control_RS
Feature	rab.win.8.weeks	rab.win.baseline	diff.btw	diff.win	effect	we.ep	we.eBH	wi.ep	wi.eBH	rab.all
PWY-5791: 1,4-dihydroxy-2-naphthoate biosynthesis II (plants)|g__Carnobacterium.s__Carnobacterium_maltaromaticum	-0.117683	-1.32015	-1.65678	5.27653	-0.282448	0.136629	0.995631	0.183907	0.979403	-0.773944
PWY-5695: urate biosynthesis/inosine 5'-phosphate degradation|g__Carnobacterium.s__Carnobacterium_maltaromaticum	-0.103591	-1.28871	-1.85287	5.51604	-0.286977	0.124618	0.989824	0.192135	0.981162	-0.731033
VALSYN-PWY: L-valine biosynthesis|g__Carnobacterium.s__Carnobacterium_maltaromaticum	-0.153244	-1.42772	-1.64332	5.41274	-0.282007	0.119714	0.987377	0.17111	0.981807	-0.833478
BRANCHED-CHAIN-AA-SYN-PWY: superpathway of branched amino acid biosynthesis|g__Carnobacterium.s__Carnobacterium_maltaromaticum	-0.148502	-1.38343	-1.57465	5.38744	-0.257581	0.134654	0.994912	0.181051	0.982052	-0.784925
PWY-6277: superpathway of 5-aminoimidazole ribonucleotide biosynthesis|g__Carnobacterium.s__Carnobacterium_maltaromaticum	-0.0577501	-1.32183	-1.66721	5.49576	-0.279671	0.111886	0.989279	0.179126	0.982556	-0.768226
PWY-5367: petroselinate biosynthesis|g__Carnobacterium.s__Carnobacterium_maltaromaticum	-0.0880093	-1.30519	-1.74267	5.44729	-0.2937	0.124109	0.991631	0.153068	0.983819	-0.754209
PWY-5100: pyruvate fermentation to acetate and lactate II|g__Carnobacterium.s__Carnobacterium_maltaromaticum	0.0142144	-1.28815	-1.76468	5.36905	-0.302942	0.127243	0.990889	0.151183	0.984628	-0.700147
PWY-6151: S-adenosyl-L-methionine cycle I|g__Carnobacterium.s__Carnobacterium_maltaromaticum	-0.0512094	-1.27145	-1.70418	5.50351	-0.273884	0.118824	0.988942	0.174458	0.985097	-0.752654
PWY-6936: seleno-amino acid biosynthesis|g__Carnobacterium.s__Carnobacterium_maltaromaticum	-0.169031	-1.29159	-1.85265	5.56363	-0.292095	0.10118	0.994805	0.181742	0.985468	-0.778825
PWY-6471: peptidoglycan biosynthesis IV (Enterococcus faecium)|g__Carnobacterium.s__Carnobacterium_maltaromaticum	-0.091158	-1.33299	-1.81755	5.35624	-0.290068	0.116617	0.995862	0.16847	0.986086	-0.819396
PWY-5686: UMP biosynthesis|g__Carnobacterium.s__Carnobacterium_maltaromaticum	-0.142461	-1.36657	-1.62026	5.37242	-0.278382	0.140378	0.998752	0.171016	0.987366	-0.815291
PWY-5173: superpathway of acetyl-CoA biosynthesis|g__Carnobacterium.s__Carnobacterium_maltaromaticum	-0.115673	-1.28285	-1.6027	5.10696	-0.255692	0.11332	0.993235	0.173092	0.987608	-0.734875
PWY-7111: pyruvate fermentation to isobutanol (engineered)|g__Carnobacterium.s__Carnobacterium_maltaromaticum	-0.0414384	-1.27473	-1.66235	5.35351	-0.27967	0.111694	0.997821	0.164501	0.988099	-0.744308
PWY-2941: L-lysine biosynthesis II|g__Carnobacterium.s__Carnobacterium_maltaromaticum	-0.0990975	-1.30578	-1.72733	5.24693	-0.281793	0.131327	0.992061	0.184313	0.988569	-0.765803
LACTOSECAT-PWY: lactose and galactose degradation I|g__Carnobacterium.s__Carnobacterium_maltaromaticum	-0.0755387	-1.38358	-1.82843	5.74178	-0.276017	0.0808589	0.994075	0.167465	0.988635	-0.745496
THRESYN-PWY: superpathway of L-threonine biosynthesis|g__Carnobacterium.s__Carnobacterium_maltaromaticum	-0.0808965	-1.35384	-1.79596	5.33347	-0.292227	0.112179	0.989966	0.168013	0.988667	-0.781948
PWY-6122: 5-aminoimidazole ribonucleotide biosynthesis II|g__Enterococcus.s__Enterococcus_durans	1.41688	-0.733845	-2.55283	6.50906	-0.382161	0.083631	0.994916	0.0949203	0.988962	0.0513995
PWY-6163: chorismate biosynthesis from 3-dehydroquinate|g__Carnobacterium.s__Carnobacterium_maltaromaticum	-0.0432856	-1.30667	-1.75459	5.28307	-0.293444	0.0990525	0.989859	0.154457	0.988982	-0.715211
PWY-6387: UDP-N-acetylmuramoyl-pentapeptide biosynthesis I (meso-diaminopimelate containing)|g__Carnobacterium.s__Carnobacterium_maltaromaticum	0.00746616	-1.33105	-1.8444	5.38942	-0.299768	0.107629	0.993792	0.151138	0.989193	-0.756743
PWY-724: superpathway of L-lysine, L-threonine and L-methionine biosynthesis II|g__Carnobacterium.s__Carnobacterium_maltaromaticum	0.0198746	-1.34346	-1.89279	5.33581	-0.313314	0.112218	0.99485	0.133773	0.989332	-0.752786
PWY-6163: chorismate biosynthesis from 3-dehydroquinate|g__Anaerostipes.s__Anaerostipes_sp_3_2_56FAA	-1.13763	-1.22493	-0.195726	4.45746	-0.0357568	0.502343	0.992643	0.501126	0.989548	-1.19537
PWY-6470: peptidoglycan biosynthesis V (&beta;-lactam resistance)|g__Carnobacterium.s__Carnobacterium_maltaromaticum	0.0236347	-1.32231	-1.82649	5.55423	-0.298681	0.116409	0.993144	0.144242	0.989876	-0.732559
PWY-7219: adenosine ribonucleotides de novo biosynthesis|g__Carnobacterium.s__Carnobacterium_maltaromaticum	-0.126833	-1.38007	-1.8222	5.53755	-0.297693	0.109769	0.991967	0.170635	0.990123	-0.797979
PWY-5675: nitrate reduction V (assimilatory)|unclassified	1.40588	-0.889999	-2.93574	6.62451	-0.398743	0.0963294	0.999566	0.0789631	0.990362	-0.00194437
PWY-7221: guanosine ribonucleotides de novo biosynthesis|g__Enterococcus.s__Enterococcus_casseliflavus	-1.00681	-1.19581	-0.208009	4.84646	-0.0345605	0.556841	0.997339	0.548137	0.990388	-1.10953
PWY66-422: D-galactose degradation V (Leloir pathway)|g__Enterococcus.s__Enterococcus_durans	1.37013	-0.870471	-3.06283	7.01217	-0.409016	0.0683438	0.997076	0.084314	0.990656	-0.110705
PWY-5973: cis-vaccenate biosynthesis|g__Enterococcus.s__Enterococcus_durans	0.937753	-1.0102	-2.43532	6.16043	-0.382036	0.0811958	0.997599	0.0820787	0.991413	-0.197281
NONMEVIPP-PWY: methylerythritol phosphate pathway I|g__Erysipelotrichaceae_noname.s__Erysipelotrichaceae_bacterium_3_1_53	-1.33612	-1.0908	0.283181	4.62436	0.0519762	0.470756	0.999566	0.483091	0.991449	-1.21132
PWY-6385: peptidoglycan biosynthesis III (mycobacteria)|g__Carnobacterium.s__Carnobacterium_maltaromaticum	-0.0662786	-1.37211	-1.70802	5.35792	-0.294259	0.133741	0.993642	0.1755	0.991797	-0.805975
PWY-1042: glycolysis IV (plant cytosol)|g__Carnobacterium.s__Carnobacterium_maltaromaticum	-0.141099	-1.32224	-1.69268	5.40273	-0.27428	0.147938	0.996357	0.205751	0.991816	-0.813515
PWY-7184: pyrimidine deoxyribonucleotides de novo biosynthesis I|g__Pseudomonas.s__Pseudomonas_sp_Lz4W	-1.29561	-1.25003	0.10655	4.44729	0.0240105	0.44593	0.992675	0.466321	0.992056	-1.27255
PWY-7664: oleate biosynthesis IV (anaerobic)|g__Haemophilus.s__Haemophilus_parainfluenzae	-1.34485	-1.20599	0.183495	4.37681	0.039396	0.46845	0.994794	0.46639	0.992097	-1.28923
PWY-7219: adenosine ribonucleotides de novo biosynthesis|g__Streptococcus.s__Streptococcus_sp_2_1_36FAA	-1.14632	-1.36185	-0.275142	4.39147	-0.0527592	0.515404	0.99211	0.536526	0.992102	-1.26257
PWY-621: sucrose degradation III (sucrose invertase)|g__Carnobacterium.s__Carnobacterium_maltaromaticum	-0.0685303	-1.40266	-1.95989	5.64729	-0.316932	0.0853555	0.992463	0.146434	0.992104	-0.838734
HEMESYN2-PWY: heme biosynthesis II (anaerobic)|g__Haemophilus.s__Haemophilus_parainfluenzae	-1.3923	-0.711247	0.802374	4.83525	0.154931	0.389857	0.994476	0.405138	0.992113	-1.07987
PWY-6901: superpathway of glucose and xylose degradation|g__Escherichia.s__Escherichia_coli	0.37469	-1.12649	-1.82788	5.15084	-0.336492	0.147308	0.997076	0.12519	0.992182	-0.429839
PWY-5367: petroselinate biosynthesis|g__Enterococcus.s__Enterococcus_durans	0.950719	-0.962572	-2.12851	5.99324	-0.337263	0.112534	0.995862	0.109425	0.992211	-0.170397
UNINTEGRATED|g__Carnobacterium.s__Carnobacterium_maltaromaticum	-0.145658	-1.27875	-1.65972	7.26533	-0.180064	0.0242656	0.99378	0.19688	0.992227	-0.748955
PWY-6936: seleno-amino acid biosynthesis|g__Rothia.s__Rothia_mucilaginosa	-1.27247	-0.905413	0.492918	4.34523	0.0919582	0.484047	0.999379	0.491245	0.992258	-1.11628
VALSYN-PWY: L-valine biosynthesis|g__Bacteroides.s__Bacteroides_sp_2_1_7	-1.01763	-1.39005	-0.393541	4.56753	-0.0811195	0.455385	0.993295	0.487794	0.992435	-1.20238
PWY-7663: gondoate biosynthesis (anaerobic)|g__Carnobacterium.s__Carnobacterium_maltaromaticum	-0.230142	-1.32967	-1.50305	5.47219	-0.250795	0.131784	0.994302	0.21278	0.992543	-0.830354
PWY-2942: L-lysine biosynthesis III|g__Carnobacterium.s__Carnobacterium_maltaromaticum	-0.178622	-1.33255	-1.58569	5.42516	-0.250022	0.133889	0.99897	0.1918	0.992572	-0.798942
PWY-7219: adenosine ribonucleotides de novo biosynthesis|g__Anaerotruncus.s__Anaerotruncus_colihominis	-1.03977	-0.648094	0.503389	4.63942	0.0898661	0.531221	0.997202	0.522495	0.992683	-0.844441
PWY-6609: adenine and adenosine salvage III|g__Listeria.s__Listeria_innocua	-1.29262	-1.20725	0.0641293	4.42861	0.0103339	0.503984	0.998509	0.509866	0.992835	-1.25583
HEME-BIOSYNTHESIS-II: heme biosynthesis I (aerobic)|g__Carnobacterium.s__Carnobacterium_maltaromaticum	-0.109209	-1.30255	-1.56583	5.44708	-0.25661	0.139425	0.997337	0.177689	0.992871	-0.748711
PWY-6277: superpathway of 5-aminoimidazole ribonucleotide biosynthesis|g__Pseudomonas.s__Pseudomonas_sp_G5_2012	-1.27435	-1.34822	-0.151284	4.57684	-0.0303378	0.50813	0.99291	0.501975	0.992994	-1.31171
PWY-7184: pyrimidine deoxyribonucleotides de novo biosynthesis I|g__Stenotrophomonas.s__Stenotrophomonas_maltophilia	-1.12311	-1.28642	-0.257639	4.40236	-0.0454683	0.498075	0.9939	0.511983	0.993044	-1.20621
PWY-5097: L-lysine biosynthesis VI|g__Actinomyces.s__Actinomyces_sp_oral_taxon_848	-1.27689	-1.25079	0.156964	4.32533	0.0338212	0.500474	0.999572	0.52978	0.993142	-1.2604
PYRIDOXSYN-PWY: pyridoxal 5'-phosphate biosynthesis I|g__Citrobacter.s__Citrobacter_freundii	-1.18688	-1.30906	-0.19832	4.38322	-0.040936	0.484572	0.995382	0.499416	0.993206	-1.24812
NONMEVIPP-PWY: methylerythritol phosphate pathway I|g__Parabacteroides.s__Parabacteroides_sp_D25	-0.888662	-1.262	-0.42142	4.86485	-0.0733017	0.474262	0.995862	0.492822	0.99323	-1.07911
COA-PWY-1: coenzyme A biosynthesis II (mammalian)|g__Enterococcus.s__Enterococcus_sp_7L76	-1.03129	-1.375	-0.425765	4.34163	-0.0806591	0.44173	0.993508	0.45851	0.993264	-1.22487
PWY-6386: UDP-N-acetylmuramoyl-pentapeptide biosynthesis II (lysine-containing)|g__Actinomyces.s__Actinomyces_sp_oral_taxon_181	-1.33653	-1.1599	0.297812	4.23444	0.0562764	0.498175	0.993766	0.52999	0.993267	-1.24303
PWY0-1298: superpathway of pyrimidine deoxyribonucleosides degradation|g__Carnobacterium.s__Carnobacterium_maltaromaticum	-0.0875218	-1.29404	-1.89335	5.54352	-0.291945	0.103916	0.997706	0.162641	0.993282	-0.744831
PWY-6151: S-adenosyl-L-methionine cycle I|g__Enterococcus.s__Enterococcus_gilvus	-1.35539	-0.887417	0.657238	4.61422	0.12613	0.437133	0.997303	0.426461	0.993291	-1.13823
PWY-3001: superpathway of L-isoleucine biosynthesis I|g__Carnobacterium.s__Carnobacterium_maltaromaticum	-0.072636	-1.31639	-1.5503	5.34243	-0.264948	0.151418	0.994159	0.196181	0.993492	-0.771548
PWY0-1296: purine ribonucleosides degradation|g__Carnobacterium.s__Carnobacterium_maltaromaticum	-0.153499	-1.33681	-1.89172	5.75357	-0.29198	0.101851	0.994408	0.175678	0.993494	-0.794977
COA-PWY-1: coenzyme A biosynthesis II (mammalian)|g__Carnobacterium.s__Carnobacterium_maltaromaticum	-0.0869385	-1.33052	-1.72511	5.34351	-0.278639	0.10514	0.997919	0.160138	0.99355	-0.765176
PWY-5989: stearate biosynthesis II (bacteria and plants)|g__Carnobacterium.s__Carnobacterium_maltaromaticum	-0.372496	-1.24697	-1.30122	5.37718	-0.215292	0.199635	0.995662	0.277352	0.993918	-0.837807
TRPSYN-PWY: L-tryptophan biosynthesis|g__Acinetobacter.s__Acinetobacter_johnsonii	-1.01704	-1.24626	-0.313051	4.60515	-0.0523759	0.45211	0.999354	0.499867	0.99392	-1.14054
ANAGLYCOLYSIS-PWY: glycolysis III (from glucose)|g__Carnobacterium.s__Carnobacterium_maltaromaticum	-0.110674	-1.33503	-1.81168	5.51905	-0.294212	0.118969	0.998049	0.150482	0.993941	-0.731447
COA-PWY: coenzyme A biosynthesis I|g__Enterococcus.s__Enterococcus_durans	0.749523	-0.982342	-2.11207	5.75491	-0.341967	0.12597	0.998555	0.125786	0.99397	-0.302969
PWY-5695: urate biosynthesis/inosine 5'-phosphate degradation|g__Staphylococcus.s__Staphylococcus_equorum	-1.10454	-1.5391	-0.335594	4.36983	-0.0649016	0.457475	0.996899	0.448027	0.994038	-1.31162
NONMEVIPP-PWY: methylerythritol phosphate pathway I|g__Clostridium.s__Clostridium_sp_KLE_1755	-1.23292	-1.18054	-0.0157217	4.7231	-0.00240861	0.524684	0.998972	0.540705	0.994038	-1.21022
COMPLETE-ARO-PWY: superpathway of aromatic amino acid biosynthesis|g__Carnobacterium.s__Carnobacterium_maltaromaticum	-0.143091	-1.22541	-1.67459	5.46764	-0.271289	0.144417	0.996458	0.195583	0.994132	-0.810512
PEPTIDOGLYCANSYN-PWY: peptidoglycan biosynthesis I (meso-diaminopimelate containing)|g__Bilophila.s__Bilophila_wadsworthia	-1.10593	-0.525421	0.859759	5.42737	0.14902	0.357281	0.997202	0.418871	0.994143	-0.848063
PWY0-162: superpathway of pyrimidine ribonucleotides de novo biosynthesis|g__Stenotrophomonas.s__Stenotrophomonas_maltophilia	-1.19346	-1.35907	-0.273909	4.39869	-0.0506827	0.52421	0.999566	0.519622	0.994164	-1.28307
PWY-7222: guanosine deoxyribonucleotides de novo biosynthesis II|g__Citrobacter.s__Citrobacter_sp_KTE30	-1.12443	-1.2193	-0.0909654	4.45381	-0.0201797	0.476221	0.99897	0.478968	0.994173	-1.17653
PWY-6386: UDP-N-acetylmuramoyl-pentapeptide biosynthesis II (lysine-containing)|g__Bilophila.s__Bilophila_wadsworthia	-1.25419	-0.528544	0.898171	5.31812	0.145384	0.350569	0.999566	0.406519	0.99418	-0.936529
PWY0-1297: superpathway of purine deoxyribonucleosides degradation|g__Carnobacterium.s__Carnobacterium_maltaromaticum	-0.0923868	-1.24783	-1.73865	5.64528	-0.259316	0.115525	0.998738	0.178095	0.994208	-0.811112
PWY-6277: superpathway of 5-aminoimidazole ribonucleotide biosynthesis|g__Microbacterium.s__Microbacterium_sp_UCD_TDU	-1.25215	-1.33304	-0.191887	4.51326	-0.0312254	0.516954	0.997337	0.558535	0.99424	-1.30466
PWY0-1319: CDP-diacylglycerol biosynthesis II|g__Escherichia.s__Escherichia_sp_TW09308	-1.16538	-1.41319	-0.274983	4.33285	-0.0516081	0.493895	0.994078	0.512192	0.994246	-1.28257
PWY-6122: 5-aminoimidazole ribonucleotide biosynthesis II|g__Citrobacter.s__Citrobacter_sp_KTE30	-1.12574	-1.34868	-0.37988	4.33625	-0.0695707	0.486199	0.995023	0.512349	0.994251	-1.26631
PWY-6703: preQ0 biosynthesis|g__Oxalobacter.s__Oxalobacter_formigenes	-1.25317	-1.03029	0.288337	4.79809	0.0483423	0.535771	0.998072	0.533675	0.994314	-1.15853
PWY-6151: S-adenosyl-L-methionine cycle I|g__Enterococcus.s__Enterococcus_dispar	-0.674132	-1.30841	-0.803607	4.67977	-0.149107	0.39763	0.995245	0.36535	0.99432	-1.01095
PWY-6151: S-adenosyl-L-methionine cycle I|g__Staphylococcus.s__Staphylococcus_equorum	-1.20864	-1.44798	-0.308606	4.35198	-0.0574801	0.452192	0.999566	0.471506	0.994461	-1.32451
PWY-6690: cinnamate and 3-hydroxycinnamate degradation to 2-oxopent-4-enoate|g__Citrobacter.s__Citrobacter_sp_KTE30	-1.06535	-1.22651	-0.182929	4.2949	-0.0363125	0.479294	0.999567	0.508645	0.994467	-1.15696
PEPTIDOGLYCANSYN-PWY: peptidoglycan biosynthesis I (meso-diaminopimelate containing)|g__Carnobacterium.s__Carnobacterium_maltaromaticum	-0.104093	-1.33486	-1.70427	5.33504	-0.275586	0.124224	0.998978	0.17646	0.994568	-0.782185
PWY-7221: guanosine ribonucleotides de novo biosynthesis|g__Carnobacterium.s__Carnobacterium_maltaromaticum	-0.527698	-1.32773	-1.0226	5.18523	-0.184257	0.231193	0.997766	0.314673	0.994625	-0.917588
ILEUSYN-PWY: L-isoleucine biosynthesis I (from threonine)|g__Carnobacterium.s__Carnobacterium_maltaromaticum	-0.135936	-1.38959	-1.7013	5.52209	-0.278163	0.1119	0.998728	0.164266	0.994655	-0.788896
PWY-5695: urate biosynthesis/inosine 5'-phosphate degradation|g__Enterococcus.s__Enterococcus_gallinarum	-1.08583	-1.37256	-0.378225	4.59181	-0.0701757	0.479938	0.999566	0.48772	0.994689	-1.22539
PWY-6386: UDP-N-acetylmuramoyl-pentapeptide biosynthesis II (lysine-containing)|g__Streptococcus.s__Streptococcus_sp_I_P16	-1.06206	-1.35056	-0.174398	4.50426	-0.0311617	0.487851	0.995864	0.508036	0.994689	-1.19721
COA-PWY-1: coenzyme A biosynthesis II (mammalian)|g__Erysipelotrichaceae_noname.s__Clostridium_innocuum	-1.10725	-1.30836	-0.223662	4.28378	-0.0422643	0.470326	0.999566	0.491686	0.994707	-1.20549
COA-PWY-1: coenzyme A biosynthesis II (mammalian)|g__Peptostreptococcus.s__Peptostreptococcus_stomatis	-1.21007	-1.33619	-0.163604	4.28996	-0.0304505	0.500747	0.999566	0.516329	0.994748	-1.26819
HISTSYN-PWY: L-histidine biosynthesis|g__Citrobacter.s__Citrobacter_freundii	-1.14947	-1.12158	0.048859	4.57261	0.00987614	0.547546	0.999568	0.529894	0.994753	-1.13812
HISDEG-PWY: L-histidine degradation I|g__Pseudomonas.s__Pseudomonas_sp_CF149	-1.23953	-1.08867	0.201785	4.36634	0.0387608	0.515617	0.997459	0.524669	0.994917	-1.15926
PWY66-409: superpathway of purine nucleotide salvage|g__Citrobacter.s__Citrobacter_sp_KTE32	-1.17372	-1.21216	-0.0141149	4.69345	-0.00335472	0.518258	0.99836	0.509449	0.994917	-1.19203
ASPASN-PWY: superpathway of L-aspartate and L-asparagine biosynthesis|g__Carnobacterium.s__Carnobacterium_maltaromaticum	-0.0543832	-1.27858	-1.68602	5.61033	-0.255303	0.129987	0.999566	0.199553	0.994929	-0.774646
PWY-6124: inosine-5'-phosphate biosynthesis II|g__Haemophilus.s__Haemophilus_parainfluenzae	-1.1065	-0.627729	0.521445	4.87142	0.0938718	0.437749	0.995981	0.457651	0.994965	-0.898331
PWY0-1319: CDP-diacylglycerol biosynthesis II|g__Enterobacter.s__Enterobacter_cloacae	-1.19675	-1.32811	-0.116305	4.56434	-0.0245039	0.451158	0.99957	0.464064	0.995029	-1.26663
HISTSYN-PWY: L-histidine biosynthesis|g__Klebsiella.s__Klebsiella_pneumoniae	-1.38473	-0.999147	0.454923	4.3484	0.0939034	0.455404	0.999568	0.495888	0.995042	-1.18289
PWY0-1296: purine ribonucleosides degradation|g__Streptococcus.s__Streptococcus_sp_I_P16	-1.17411	-1.29041	-0.225162	4.29325	-0.0454698	0.473556	0.999566	0.493364	0.995042	-1.25081
PWY-6387: UDP-N-acetylmuramoyl-pentapeptide biosynthesis I (meso-diaminopimelate containing)|g__Proteus.s__Proteus_penneri	-1.16251	-1.11796	0.0148115	4.46826	0.00553304	0.522078	0.999566	0.533585	0.995042	-1.13437
GLCMANNANAUT-PWY: superpathway of N-acetylglucosamine, N-acetylmannosamine and N-acetylneuraminate degradation|g__Enterococcus.s__Enterococcus_faecium	-1.04434	-1.33025	-0.4014	4.31794	-0.0817647	0.467623	0.999566	0.52838	0.995042	-1.17664
RHAMCAT-PWY: L-rhamnose degradation I|g__Citrobacter.s__Citrobacter_sp_KTE30	-1.1582	-1.38679	-0.34154	4.55532	-0.0599205	0.482154	0.999566	0.510978	0.995052	-1.25906
PWY0-1586: peptidoglycan maturation (meso-diaminopimelate containing)|g__Carnobacterium.s__Carnobacterium_maltaromaticum	-0.0900002	-1.30277	-1.83157	5.68871	-0.280052	0.083801	0.997208	0.166753	0.995083	-0.788257
PWY-4321: L-glutamate degradation IV|unclassified	-0.708196	-1.35955	-1.00628	5.24388	-0.169587	0.296115	0.996642	0.377937	0.99509	-1.05453
PWY-6123: inosine-5'-phosphate biosynthesis I|g__Lactobacillus.s__Lactobacillus_delbrueckii	-1.10593	-0.472495	0.664046	4.88288	0.120049	0.463225	0.998397	0.463102	0.995144	-0.829899
PWY-5100: pyruvate fermentation to acetate and lactate II|g__Pediococcus.s__Pediococcus_pentosaceus	-1.1025	-1.37055	-0.474192	4.69647	-0.0871013	0.480032	0.998964	0.506051	0.995168	-1.22093
THRESYN-PWY: superpathway of L-threonine biosynthesis|g__Actinobaculum.s__Actinobaculum_sp_oral_taxon_183	-1.18897	-1.07984	0.154565	4.51695	0.0321623	0.551219	0.996479	0.531666	0.995168	-1.15293
PWY0-862: (5Z)-dodec-5-enoate biosynthesis|g__Haemophilus.s__Haemophilus_parainfluenzae	-1.37204	-0.620686	0.879033	4.77602	0.164991	0.375426	0.998681	0.361074	0.99517	-0.999633
PYRIDOXSYN-PWY: pyridoxal 5'-phosphate biosynthesis I|g__Citrobacter.s__Citrobacter_sp_KTE30	-1.09817	-1.40754	-0.358723	4.55387	-0.064326	0.48283	0.999566	0.489658	0.995171	-1.26333
TRPSYN-PWY: L-tryptophan biosynthesis|g__Carnobacterium.s__Carnobacterium_maltaromaticum	-0.210509	-1.26544	-1.65157	5.26995	-0.268444	0.154977	0.999566	0.21241	0.995218	-0.810419
PWY-6277: superpathway of 5-aminoimidazole ribonucleotide biosynthesis|g__Sutterella.s__Sutterella_wadsworthensis	-1.15883	-0.704902	0.389764	4.48356	0.0738119	0.510264	0.999566	0.523487	0.995223	-0.946869
VALSYN-PWY: L-valine biosynthesis|g__Clostridium.s__Clostridium_bolteae	-0.726316	-1.18916	-0.676468	4.41084	-0.128698	0.43906	0.997202	0.42731	0.995224	-0.956656
PWY-6317: galactose degradation I (Leloir pathway)|g__Lactobacillus.s__Lactobacillus_salivarius	-1.2056	-1.43084	-0.291204	4.32211	-0.0671269	0.492359	0.999566	0.512247	0.995225	-1.32108
PWY-6737: starch degradation V|g__Lachnospiraceae_noname.s__Lachnospiraceae_bacterium_7_1_58FAA	-1.22537	-1.34666	-0.214727	4.26454	-0.0444633	0.528849	0.999566	0.555959	0.995237	-1.28761
PWY0-862: (5Z)-dodec-5-enoate biosynthesis|g__Pseudomonas.s__Pseudomonas_mandelii	-1.17856	-1.24814	-0.238144	4.41255	-0.0433357	0.466751	0.994064	0.485817	0.995279	-1.21447
PWY-5659: GDP-mannose biosynthesis|g__Bacteroides.s__Bacteroides_sp_D2	-1.15808	-1.12021	-0.0398825	4.71564	-0.00690506	0.51854	0.997076	0.530673	0.995309	-1.14722
CALVIN-PWY: Calvin-Benson-Bassham cycle|g__Enterococcus.s__Enterococcus_faecium	-1.14625	-1.28823	-0.214052	4.44142	-0.0461503	0.498579	0.997076	0.511191	0.995314	-1.20808
PWY-1269: CMP-3-deoxy-D-manno-octulosonate biosynthesis I|g__Pseudomonas.s__Pseudomonas_mandelii	-1.25804	-1.33772	-0.0876485	4.251	-0.0185508	0.506658	0.997076	0.484428	0.995316	-1.29736
PWY-6609: adenine and adenosine salvage III|g__Carnobacterium.s__Carnobacterium_maltaromaticum	-7.71015e-05	-1.32897	-1.88119	5.79123	-0.307269	0.0718566	0.997034	0.143093	0.995322	-0.735957
PWY-6122: 5-aminoimidazole ribonucleotide biosynthesis II|g__Carnobacterium.s__Carnobacterium_maltaromaticum	-0.0466107	-1.34582	-1.73899	5.40766	-0.283306	0.113743	0.999436	0.150593	0.99536	-0.743606
THRESYN-PWY: superpathway of L-threonine biosynthesis|g__Rhodococcus.s__Rhodococcus_qingshengii	-1.1719	-1.23728	-0.115502	4.92364	-0.0239791	0.521584	0.999569	0.468796	0.995393	-1.20677
PWY-6151: S-adenosyl-L-methionine cycle I|g__Pediococcus.s__Pediococcus_pentosaceus	-0.953957	-1.39518	-0.506553	4.49365	-0.0914821	0.430293	0.999566	0.479426	0.995402	-1.17135
PWY-6737: starch degradation V|g__Atopobium.s__Atopobium_parvulum	-1.30379	-0.980912	0.290142	4.39734	0.0509935	0.49916	0.999566	0.515136	0.995453	-1.15138
PWY-6507: 4-deoxy-L-threo-hex-4-enopyranuronate degradation|g__Enterobacter.s__Enterobacter_cloacae	-1.13321	-1.19479	-0.084405	4.41126	-0.0160294	0.519144	0.999568	0.524551	0.995456	-1.15912
PWY-7219: adenosine ribonucleotides de novo biosynthesis|g__Bacteroides.s__Bacteroides_sp_2_1_56FAA	-1.31436	-0.760383	0.682535	5.3071	0.106513	0.332611	0.998322	0.403977	0.995494	-1.05695
PWY-5667: CDP-diacylglycerol biosynthesis I|g__Clostridium.s__Clostridium_nexile	-1.31379	-1.0443	0.177248	4.41595	0.0382813	0.48277	0.997352	0.50366	0.995499	-1.18293
PWY-5100: pyruvate fermentation to acetate and lactate II|g__Propionibacterium.s__Propionibacterium_propionicum	-1.24818	-1.17997	0.0318569	4.80709	0.00432572	0.564828	0.998467	0.537749	0.995499	-1.22271
COA-PWY-1: coenzyme A biosynthesis II (mammalian)|g__Clostridium.s__Clostridium_sp_ATCC_BAA_442	-1.22123	-0.535889	0.851864	4.90702	0.161211	0.37253	0.997037	0.39839	0.995505	-0.914903
UNINTEGRATED|g__Clostridium.s__Clostridium_sp_ATCC_BAA_442	-1.02594	-0.373967	0.857413	9.60414	0.0850367	0.207046	0.999566	0.412875	0.995551	-0.733557
DTDPRHAMSYN-PWY: dTDP-L-rhamnose biosynthesis I|g__Bacteroides.s__Bacteroides_sp_2_1_56FAA	-1.31882	-0.751211	0.715033	5.31289	0.134046	0.278965	0.999566	0.393069	0.995557	-1.05155
GLCMANNANAUT-PWY: superpathway of N-acetylglucosamine, N-acetylmannosamine and N-acetylneuraminate degradation|g__Enterococcus.s__Enterococcus_gallinarum	-1.02882	-1.35363	-0.242334	4.39793	-0.0554089	0.461007	0.999566	0.474551	0.995557	-1.19902
PWY-6147: 6-hydroxymethyl-dihydropterin diphosphate biosynthesis I|g__Streptococcus.s__Streptococcus_salivarius	-0.976641	-1.21656	-0.199554	4.69554	-0.0351649	0.489946	0.999566	0.515039	0.995559	-1.10087
PWY0-1061: superpathway of L-alanine biosynthesis|g__Streptococcus.s__Streptococcus_sp_I_P16	-1.15709	-1.35959	-0.30656	4.33812	-0.0636809	0.532123	0.999566	0.531338	0.99558	-1.25949
PWY-6628: superpathway of L-phenylalanine biosynthesis|g__Citrobacter.s__Citrobacter_sp_KTE151	-1.09271	-1.41777	-0.334891	4.32077	-0.0637335	0.447583	0.999566	0.485126	0.995596	-1.24597
PWY-6121: 5-aminoimidazole ribonucleotide biosynthesis I|g__Actinomyces.s__Actinomyces_sp_oral_taxon_848	-1.33282	-1.13692	0.257725	4.2286	0.0608464	0.52075	0.997177	0.550063	0.995607	-1.24866
PWY-6163: chorismate biosynthesis from 3-dehydroquinate|g__Clostridium.s__Clostridium_sp_7_3_54FAA	-1.08223	-1.31334	-0.335183	4.32012	-0.0664624	0.484404	0.999566	0.513092	0.995667	-1.19814
PWY-6124: inosine-5'-phosphate biosynthesis II|g__Enterobacter.s__Enterobacter_cloacae	-1.22578	-1.32667	-0.102126	4.39841	-0.0175081	0.488905	0.999568	0.491521	0.99573	-1.28557
COA-PWY: coenzyme A biosynthesis I|g__Citrobacter.s__Citrobacter_sp_KTE32	-1.19084	-1.14684	0.0329039	4.67602	0.00486301	0.51668	0.999566	0.482853	0.995853	-1.16829
PWY0-166: superpathway of pyrimidine deoxyribonucleotides de novo biosynthesis (E. coli)|g__Stenotrophomonas.s__Stenotrophomonas_maltophilia	-1.22798	-1.31822	-0.116706	4.54768	-0.0187054	0.493996	0.999566	0.470121	0.995877	-1.26688
DTDPRHAMSYN-PWY: dTDP-L-rhamnose biosynthesis I|g__Clostridiales_noname.s__Clostridiales_bacterium_1_7_47FAA	-1.16332	-1.33302	-0.315627	4.35071	-0.0587976	0.564015	0.999566	0.560138	0.995886	-1.25416
VALSYN-PWY: L-valine biosynthesis|g__Clostridium.s__Clostridium_nexile	-1.31962	-1.19723	0.172752	4.53154	0.0354888	0.488413	0.998637	0.502146	0.995908	-1.26079
PWY-4242: pantothenate and coenzyme A biosynthesis III|g__Veillonella.s__Veillonella_sp_3_1_44	-1.09587	-1.38696	-0.165249	4.17262	-0.0358443	0.493799	0.998639	0.491907	0.995908	-1.22362
PWY-6700: queuosine biosynthesis|g__Bacteroides.s__Bacteroides_sp_2_1_56FAA	-1.34694	-0.751092	0.898095	5.23153	0.151266	0.285334	0.999566	0.397939	0.995915	-1.07597
PWY-5097: L-lysine biosynthesis VI|g__Carnobacterium.s__Carnobacterium_maltaromaticum	-0.221718	-1.26735	-1.40883	5.32803	-0.237639	0.156899	0.997076	0.227584	0.995927	-0.775183
PWY-5659: GDP-mannose biosynthesis|g__Carnobacterium.s__Carnobacterium_maltaromaticum	-0.0819976	-1.35555	-1.76238	5.25488	-0.280917	0.107479	0.996644	0.159999	0.995942	-0.783197
ARGININE-SYN4-PWY: L-ornithine de novo biosynthesis|g__Bacteroides.s__Bacteroides_sp_2_1_16	-0.870683	-1.2122	-0.463909	5.11262	-0.0818295	0.482994	0.999566	0.462308	0.99595	-1.07213
PWY-4981: L-proline biosynthesis II (from arginine)|g__Carnobacterium.s__Carnobacterium_maltaromaticum	-0.048201	-1.27333	-1.67099	5.62498	-0.276081	0.0930758	0.999495	0.171428	0.996003	-0.733009
PWY-5103: L-isoleucine biosynthesis III|g__Carnobacterium.s__Carnobacterium_maltaromaticum	-0.127334	-1.27676	-1.61141	5.15159	-0.277493	0.112838	0.997511	0.179175	0.996042	-0.726726
VALSYN-PWY: L-valine biosynthesis|g__Veillonella.s__Veillonella_sp_3_1_44	-1.18692	-1.2797	-0.180203	4.14754	-0.0413373	0.514108	0.999566	0.537298	0.996042	-1.22759
PWY-6121: 5-aminoimidazole ribonucleotide biosynthesis I|g__Klebsiella.s__Klebsiella_pneumoniae	-1.15325	-0.965213	0.223427	4.61456	0.0493513	0.487413	0.999566	0.511106	0.996051	-1.05117
PWY-5973: cis-vaccenate biosynthesis|g__Carnobacterium.s__Carnobacterium_maltaromaticum	-0.111299	-1.40467	-1.71772	5.52384	-0.282405	0.0959301	0.999349	0.149335	0.996115	-0.783384
ARO-PWY: chorismate biosynthesis I|g__Carnobacterium.s__Carnobacterium_maltaromaticum	-0.0903891	-1.35382	-1.72472	5.31389	-0.291579	0.120832	0.999566	0.17086	0.996156	-0.783503
COMPLETE-ARO-PWY: superpathway of aromatic amino acid biosynthesis|g__Clostridiales_noname.s__Clostridiales_bacterium_1_7_47FAA	-1.1482	-1.42024	-0.350023	4.31554	-0.0707007	0.466513	0.999566	0.495917	0.996217	-1.27628
PWY-6700: queuosine biosynthesis|g__Stenotrophomonas.s__Stenotrophomonas_maltophilia	-1.15754	-1.31591	-0.164369	4.2642	-0.0301187	0.492744	0.999566	0.504013	0.996221	-1.23081
PWY-7221: guanosine ribonucleotides de novo biosynthesis|g__Enterococcus.s__Enterococcus_hirae	-1.11995	-1.20007	-0.0495524	4.37951	-0.0112546	0.474375	0.999566	0.474762	0.996247	-1.1645
HCAMHPDEG-PWY: 3-phenylpropanoate and 3-(3-hydroxyphenyl)propanoate degradation to 2-oxopent-4-enoate|g__Escherichia.s__Escherichia_sp_TW09308	-1.14714	-1.40295	-0.433489	4.32751	-0.0879965	0.503523	0.995264	0.479516	0.996249	-1.27723
PWY-6700: queuosine biosynthesis|g__Sutterella.s__Sutterella_wadsworthensis	-1.33564	-0.921284	0.570757	4.35616	0.118756	0.418419	0.999566	0.424233	0.996253	-1.1228
PWY-4981: L-proline biosynthesis II (from arginine)|g__Pseudomonas.s__Pseudomonas_sp_Lz4W	-1.33883	-1.25743	0.174892	4.45379	0.0368703	0.464601	0.999568	0.482454	0.996259	-1.30467
PWY-6277: superpathway of 5-aminoimidazole ribonucleotide biosynthesis|g__Clostridium.s__Clostridium_clostridioforme	-1.1125	-1.3321	-0.38132	4.31669	-0.073638	0.486869	0.99836	0.50932	0.9963	-1.21569
PWY-6126: superpathway of adenosine nucleotides de novo biosynthesis II|g__Enterococcus.s__Enterococcus_dispar	-0.700853	-1.25015	-0.902461	4.63307	-0.177479	0.373991	0.999566	0.384849	0.996377	-0.995741
PWY-6147: 6-hydroxymethyl-dihydropterin diphosphate biosynthesis I|g__Lactobacillus.s__Lactobacillus_reuteri	-1.1291	-1.30846	-0.320957	4.24558	-0.0683168	0.52118	0.999577	0.510572	0.996377	-1.22589
PEPTIDOGLYCANSYN-PWY: peptidoglycan biosynthesis I (meso-diaminopimelate containing)|g__Agrobacterium.s__Agrobacterium_tumefaciens	-1.0774	-1.31089	-0.22752	4.28877	-0.0451254	0.49073	0.999566	0.501397	0.996381	-1.16495
PWY-5899: superpathway of menaquinol-13 biosynthesis|unclassified	-0.982455	-1.21612	-0.320369	4.85251	-0.0500456	0.45517	0.999566	0.509596	0.996384	-1.11284
PWY-2942: L-lysine biosynthesis III|g__Erysipelotrichaceae_noname.s__Clostridium_ramosum	-0.503739	-1.14681	-0.903337	5.05262	-0.154116	0.385012	0.999566	0.413992	0.996426	-0.853725
UNINTEGRATED|g__Citrobacter.s__Citrobacter_sp_KTE151	-1.21544	-1.30938	-0.143369	4.50591	-0.0220939	0.484793	0.999566	0.519345	0.996493	-1.26145
PWY-6277: superpathway of 5-aminoimidazole ribonucleotide biosynthesis|g__Erysipelotrichaceae_noname.s__Clostridium_ramosum	-0.594977	-1.21105	-0.881063	5.03009	-0.151115	0.376382	0.997079	0.369443	0.996504	-0.898029
PWY-4242: pantothenate and coenzyme A biosynthesis III|g__Actinomyces.s__Actinomyces_massiliensis	-1.38664	-1.18505	0.227222	4.16976	0.0460815	0.47971	0.997076	0.453798	0.996504	-1.29724
PWY-6277: superpathway of 5-aminoimidazole ribonucleotide biosynthesis|g__Actinomyces.s__Actinomyces_viscosus	-0.917644	-1.22411	-0.417892	4.75969	-0.0804422	0.526141	0.997076	0.472699	0.996504	-1.05948
DTDPRHAMSYN-PWY: dTDP-L-rhamnose biosynthesis I|g__Carnobacterium.s__Carnobacterium_maltaromaticum	-0.819828	-1.34106	-0.600427	4.50199	-0.120514	0.417778	0.997076	0.419231	0.996507	-1.10089
PEPTIDOGLYCANSYN-PWY: peptidoglycan biosynthesis I (meso-diaminopimelate containing)|g__Bacteroides.s__Bacteroides_sp_3_1_23	-1.22593	-1.04878	0.286082	4.53004	0.0512625	0.506797	0.997076	0.51473	0.996515	-1.16228
PWY-6317: galactose degradation I (Leloir pathway)|g__Enterococcus.s__Enterococcus_durans	1.34385	-0.847792	-2.83405	6.76716	-0.389729	0.0658445	0.998728	0.0820411	0.996515	-0.0638611
PWY-5920: superpathway of heme biosynthesis from glycine|unclassified	-0.610821	-1.16915	-0.887725	5.70549	-0.131127	0.268403	0.999498	0.391553	0.996574	-0.902615
PWY-6897: thiamin salvage II|g__Corynebacterium.s__Corynebacterium_variabile	-1.22432	-1.37404	-0.206236	4.54899	-0.0409482	0.521859	0.999568	0.505343	0.996587	-1.29671
SER-GLYSYN-PWY: superpathway of L-serine and glycine biosynthesis I|g__Rhodococcus.s__Rhodococcus_qingshengii	-1.29128	-1.09545	0.233188	4.64858	0.0381319	0.509595	0.999353	0.539843	0.996591	-1.19864
PWY1G-0: mycothiol biosynthesis|unclassified	-1.35412	-1.18155	0.213891	4.51096	0.0374003	0.445297	0.999566	0.429876	0.996596	-1.26159
PWY66-422: D-galactose degradation V (Leloir pathway)|g__Citrobacter.s__Citrobacter_sp_KTE151	-1.17706	-1.27122	-0.148338	4.46263	-0.0257191	0.525855	0.999568	0.524821	0.996596	-1.22238
PWY-6277: superpathway of 5-aminoimidazole ribonucleotide biosynthesis|g__Ruminococcus.s__Ruminococcus_champanellensis	-1.21807	-1.21103	-0.0528863	4.5179	-0.0092672	0.572807	0.999566	0.564363	0.996603	-1.21516
PWY-6317: galactose degradation I (Leloir pathway)|g__Streptococcus.s__Streptococcus_gordonii	-0.949263	-1.31698	-0.44889	4.27537	-0.083063	0.46388	0.999566	0.452027	0.996603	-1.13301
THRESYN-PWY: superpathway of L-threonine biosynthesis|g__Actinomyces.s__Actinomyces_sp_oral_taxon_175	-1.33741	-1.2118	0.163588	4.47049	0.0331183	0.486038	0.998153	0.504082	0.996627	-1.27317
PWY-6121: 5-aminoimidazole ribonucleotide biosynthesis I|g__Actinomyces.s__Actinomyces_sp_ICM39	-1.19548	-0.965389	0.25836	4.52971	0.0520986	0.519865	0.999566	0.535598	0.996631	-1.09385
PWY-4981: L-proline biosynthesis II (from arginine)|g__Actinomyces.s__Actinomyces_sp_oral_taxon_171	-1.33182	-1.18019	0.0457985	4.53244	0.0087876	0.546285	0.999329	0.529779	0.996637	-1.26155
COA-PWY-1: coenzyme A biosynthesis II (mammalian)|g__Acinetobacter.s__Acinetobacter_sp_CIP_A162	-1.18861	-1.29727	-0.194011	4.29438	-0.0351381	0.496696	0.995053	0.520878	0.996642	-1.23362
HISDEG-PWY: L-histidine degradation I|g__Staphylococcus.s__Staphylococcus_equorum	-1.19727	-1.28591	-0.115977	4.4463	-0.0217727	0.515978	0.999566	0.51181	0.996699	-1.2425
ILEUSYN-PWY: L-isoleucine biosynthesis I (from threonine)|g__Enterococcus.s__Enterococcus_casseliflavus	-0.876944	-1.28997	-0.592251	5.00307	-0.108145	0.453161	0.999512	0.475717	0.996717	-1.0806
PWY0-1296: purine ribonucleosides degradation|g__Streptococcus.s__Streptococcus_gordonii	-0.701962	-1.24473	-0.536666	4.63455	-0.109434	0.439045	0.999566	0.443185	0.996739	-0.941992
THRESYN-PWY: superpathway of L-threonine biosynthesis|g__Actinomyces.s__Actinomyces_sp_oral_taxon_171	-1.29726	-1.08784	0.353779	4.36323	0.0651854	0.487384	0.999566	0.516502	0.996739	-1.19451
PWY-7221: guanosine ribonucleotides de novo biosynthesis|g__Clostridium.s__Clostridium_sp_ATCC_BAA_442	-1.07709	-0.699564	0.532844	5.18272	0.0915345	0.446003	0.999568	0.485292	0.996749	-0.911703
COA-PWY-1: coenzyme A biosynthesis II (mammalian)|g__Veillonella.s__Veillonella_sp_3_1_44	-1.23864	-1.29694	-0.198907	4.30285	-0.0439129	0.484117	0.999571	0.470031	0.99675	-1.26411
UNINTEGRATED|g__Bacteroides.s__Bacteroides_sp_2_1_56FAA	-1.37611	-0.632586	0.867639	5.6991	0.108468	0.117394	0.999566	0.358088	0.996785	-1.05081
PWY-7219: adenosine ribonucleotides de novo biosynthesis|g__Listeria.s__Listeria_innocua	-1.44556	-1.04168	0.428298	4.37175	0.0925693	0.443473	0.998893	0.462451	0.996806	-1.26395
PWY-5896: superpathway of menaquinol-10 biosynthesis|unclassified	-0.954674	-1.32785	-0.444583	4.85029	-0.0791289	0.414075	0.999566	0.446899	0.996806	-1.15172
NONOXIPENT-PWY: pentose phosphate pathway (non-oxidative branch)|g__Veillonella.s__Veillonella_parvula	-1.04724	-1.30646	-0.308218	4.54754	-0.0587297	0.546908	0.999566	0.527599	0.996807	-1.1787
PWY0-162: superpathway of pyrimidine ribonucleotides de novo biosynthesis|g__Acinetobacter.s__Acinetobacter_johnsonii	-1.05396	-1.39174	-0.355555	4.76067	-0.0642679	0.460807	0.998893	0.484627	0.996809	-1.23321
PWY-7111: pyruvate fermentation to isobutanol (engineered)|g__Clostridiales_noname.s__Clostridiales_bacterium_1_7_47FAA	-1.2574	-1.26106	-0.202269	4.31211	-0.0436597	0.54061	0.999566	0.541889	0.996809	-1.25954
ANAGLYCOLYSIS-PWY: glycolysis III (from glucose)|g__Bacteroides.s__Bacteroides_sp_3_1_23	-1.34492	-0.933599	0.601393	4.85477	0.102187	0.440773	0.997138	0.448246	0.99684	-1.169
PWY-2942: L-lysine biosynthesis III|g__Bacteroides.s__Bacteroides_sp_2_1_33B	-1.202	-1.30493	-0.0935089	4.28002	-0.02105	0.479792	0.999566	0.490581	0.99684	-1.25206
COA-PWY: coenzyme A biosynthesis I|g__Carnobacterium.s__Carnobacterium_maltaromaticum	-0.0439053	-1.32655	-1.72762	5.35	-0.289553	0.127931	0.997005	0.166548	0.996859	-0.757771
PWY-6386: UDP-N-acetylmuramoyl-pentapeptide biosynthesis II (lysine-containing)|g__Bacteroides.s__Bacteroides_sp_3_1_23	-1.2861	-0.84106	0.601387	4.42839	0.112312	0.377554	0.997076	0.410653	0.996904	-1.08154
PWY-4242: pantothenate and coenzyme A biosynthesis III|g__Erysipelotrichaceae_noname.s__Erysipelotrichaceae_bacterium_3_1_53	-1.33871	-0.983027	0.519755	4.57238	0.09785	0.433494	0.997076	0.452053	0.996904	-1.17053
PWY-5188: tetrapyrrole biosynthesis I (from glutamate)|g__Klebsiella.s__Klebsiella_pneumoniae	-1.27248	-1.14067	0.215976	4.65315	0.0381016	0.512659	0.999566	0.533225	0.996904	-1.21285
PWY-7199: pyrimidine deoxyribonucleosides salvage|g__Carnobacterium.s__Carnobacterium_maltaromaticum	-0.0214918	-1.29298	-1.81243	5.33473	-0.280653	0.106452	0.999566	0.170771	0.996954	-0.729995
PWY-7208: superpathway of pyrimidine nucleobases salvage|g__Eggerthella.s__Eggerthella_sp_YY7918	-1.08356	-1.45473	-0.432493	4.41875	-0.0901994	0.467783	0.99604	0.458073	0.996987	-1.2807
PWY-5840: superpathway of menaquinol-7 biosynthesis|unclassified	-1.01765	-1.33883	-0.50903	5.03896	-0.0814855	0.41906	0.999566	0.472827	0.996987	-1.18142
PWY-5695: urate biosynthesis/inosine 5'-phosphate degradation|g__Citrobacter.s__Citrobacter_koseri	-1.19882	-1.40337	-0.183644	4.34551	-0.0414127	0.477217	0.999569	0.48035	0.996989	-1.29809
PWY-7229: superpathway of adenosine nucleotides de novo biosynthesis I|g__Citrobacter.s__Citrobacter_koseri	-1.35138	-1.06134	0.189198	4.29932	0.0330021	0.554837	0.999569	0.552614	0.996991	-1.20174
PWY0-166: superpathway of pyrimidine deoxyribonucleotides de novo biosynthesis (E. coli)|g__Haemophilus.s__Haemophilus_parainfluenzae	-1.29479	-0.754143	0.640753	4.79046	0.126101	0.381921	0.995572	0.416848	0.99701	-0.99903
VALSYN-PWY: L-valine biosynthesis|g__Microbacterium.s__Microbacterium_maritypicum	-1.04504	-1.31558	-0.307961	4.39968	-0.0566848	0.489887	0.999566	0.527154	0.997012	-1.18793
PWY-7221: guanosine ribonucleotides de novo biosynthesis|g__Lactobacillus.s__Lactobacillus_acidophilus	-1.18042	-1.00686	0.178401	4.65034	0.0366308	0.468957	0.999568	0.479855	0.997012	-1.07333
PWY66-389: phytol degradation|g__Rhodococcus.s__Rhodococcus_erythropolis	-1.41905	-1.13564	0.21305	4.38849	0.0436004	0.473198	0.997034	0.49395	0.997012	-1.27244
PWY-2942: L-lysine biosynthesis III|g__Veillonella.s__Veillonella_atypica	-1.25463	-1.30983	-0.0817827	4.26276	-0.0156919	0.510822	0.997328	0.5253	0.997036	-1.27536
PWY-6385: peptidoglycan biosynthesis III (mycobacteria)|g__Citrobacter.s__Citrobacter_sp_KTE151	-1.28008	-1.24456	-0.145041	4.53989	-0.0282361	0.477103	0.999566	0.479626	0.997039	-1.26202
HISDEG-PWY: L-histidine degradation I|g__Pseudomonas.s__Pseudomonas_mandelii	-1.19333	-1.33095	-0.219309	4.37749	-0.044258	0.47082	0.998484	0.492493	0.997043	-1.2597
PWY-2941: L-lysine biosynthesis II|g__Coprobacillus.s__Coprobacillus_sp_D7	-0.941181	-1.11289	-0.281055	4.54834	-0.0515093	0.510308	0.999526	0.532264	0.997048	-1.02154
SO4ASSIM-PWY: sulfate reduction I (assimilatory)|g__Pseudomonas.s__Pseudomonas_sp_G5_2012	-1.04234	-1.24884	-0.173928	4.40621	-0.0315846	0.496642	0.999566	0.486037	0.997128	-1.14317
PWY-4981: L-proline biosynthesis II (from arginine)|g__Citrobacter.s__Citrobacter_sp_KTE30	-1.16265	-1.28633	-0.203145	4.37571	-0.0385417	0.466718	0.999566	0.517244	0.997129	-1.20796
PWY-6125: superpathway of guanosine nucleotides de novo biosynthesis II|g__Enterococcus.s__Enterococcus_dispar	-0.601723	-1.28814	-0.835958	4.51269	-0.154893	0.379022	0.999566	0.383312	0.997129	-0.970464
PWY3DJ-35471: L-ascorbate biosynthesis IV|unclassified	-1.08861	-1.37527	-0.251238	4.41545	-0.052991	0.497778	0.999566	0.514027	0.99713	-1.25206
NONOXIPENT-PWY: pentose phosphate pathway (non-oxidative branch)|g__Clostridium.s__Clostridium_asparagiforme	-0.870247	-1.24281	-0.427069	4.65064	-0.0749768	0.465884	0.999566	0.47495	0.997134	-1.06538
PWY-922: mevalonate pathway I|g__Carnobacterium.s__Carnobacterium_maltaromaticum	-0.410963	-1.42953	-1.42814	5.45274	-0.232606	0.132158	0.995623	0.213946	0.997138	-0.924045
PWY-6700: queuosine biosynthesis|g__Enterococcus.s__Enterococcus_sp_7L76	-1.01658	-1.28261	-0.231169	4.45979	-0.0515532	0.459948	0.995623	0.48746	0.997139	-1.1624
COMPLETE-ARO-PWY: superpathway of aromatic amino acid biosynthesis|g__Clostridium.s__Clostridium_clostridioforme	-1.12799	-1.33441	-0.164598	4.2102	-0.0336058	0.482409	0.999566	0.501584	0.997169	-1.2379
PWY-2942: L-lysine biosynthesis III|g__Lactobacillus.s__Lactobacillus_johnsonii	-1.20182	-1.1878	-0.0178351	4.70172	-0.00258381	0.518631	0.999566	0.4969	0.997172	-1.19467
PWY-6277: superpathway of 5-aminoimidazole ribonucleotide biosynthesis|g__Actinomyces.s__Actinomyces_sp_oral_taxon_171	-1.26893	-1.09932	0.0294911	4.4182	0.00795845	0.488812	0.999566	0.484045	0.997177	-1.19525
PWY-6387: UDP-N-acetylmuramoyl-pentapeptide biosynthesis I (meso-diaminopimelate containing)|g__Actinomyces.s__Actinomyces_sp_ph3	-1.29235	-1.07932	0.349332	4.31517	0.0611415	0.480073	0.998479	0.47476	0.997194	-1.18082
PWY-7208: superpathway of pyrimidine nucleobases salvage|g__Bilophila.s__Bilophila_wadsworthia	-1.17783	-0.552721	0.909738	5.15527	0.160786	0.35442	0.999566	0.365512	0.997198	-0.908222
PWY66-400: glycolysis VI (metazoan)|g__Corynebacterium.s__Corynebacterium_casei	-1.38053	-1.19896	0.135806	4.28408	0.0282551	0.474394	0.999576	0.498584	0.997201	-1.26784
GLUTORN-PWY: L-ornithine biosynthesis|g__Citrobacter.s__Citrobacter_sp_KTE30	-1.09102	-1.33177	-0.298023	4.24452	-0.060546	0.450041	0.999573	0.469186	0.997201	-1.23602
PWY-5695: urate biosynthesis/inosine 5'-phosphate degradation|g__Lachnospiraceae_noname.s__Lachnospiraceae_bacterium_5_1_57FAA	-1.02593	-1.02188	-0.0821214	5.03038	-0.0168031	0.587311	0.999569	0.562047	0.997204	-1.02497
PWY0-1061: superpathway of L-alanine biosynthesis|g__Enterococcus.s__Enterococcus_durans	1.42026	-0.728792	-2.74057	7.57896	-0.357337	0.0606995	0.997991	0.0908633	0.99729	0.0280021
PWY-6703: preQ0 biosynthesis|g__Bacteroides.s__Bacteroides_sp_2_1_56FAA	-1.243	-0.711772	0.668288	5.16696	0.120324	0.314552	0.999569	0.398184	0.997326	-0.973616
P461-PWY: hexitol fermentation to lactate, formate, ethanol and acetate|g__Lactobacillus.s__Lactobacillus_rhamnosus	-1.20222	-1.08369	0.299077	4.57861	0.0575705	0.483191	0.999566	0.492594	0.997377	-1.14603
COMPLETE-ARO-PWY: superpathway of aromatic amino acid biosynthesis|g__Citrobacter.s__Citrobacter_sp_KTE151	-1.18166	-1.24601	-0.151792	4.53057	-0.0284337	0.453687	0.999571	0.48009	0.997378	-1.21675
PWY-5686: UMP biosynthesis|g__Scardovia.s__Scardovia_wiggsiae	-1.26726	-1.15625	0.143461	4.31012	0.0230869	0.486927	0.997896	0.508067	0.997378	-1.21317
UNINTEGRATED|g__Pseudomonas.s__Pseudomonas_sp_Lz4W	-1.38851	-1.11585	0.243109	4.37845	0.0471055	0.469862	0.999569	0.48204	0.997379	-1.24129
PWY-5695: urate biosynthesis/inosine 5'-phosphate degradation|g__Streptococcus.s__Streptococcus_sp_2_1_36FAA	-1.1302	-1.35058	-0.344386	4.18314	-0.0773324	0.503857	0.999566	0.502548	0.997392	-1.24516
PWY-6163: chorismate biosynthesis from 3-dehydroquinate|g__Clostridiales_noname.s__Clostridiales_bacterium_1_7_47FAA	-1.21906	-1.32494	-0.130871	4.24061	-0.0243481	0.529821	0.995797	0.539991	0.9974	-1.26846
PWY-6936: seleno-amino acid biosynthesis|g__Enterococcus.s__Enterococcus_faecium	-1.12263	-1.35294	-0.271725	4.33069	-0.0529459	0.448437	0.999323	0.460062	0.997404	-1.22386
PWY-7220: adenosine deoxyribonucleotides de novo biosynthesis II|g__Actinomyces.s__Actinomyces_sp_oral_taxon_848	-1.21802	-1.22949	0.147877	4.35874	0.0260607	0.463856	0.998537	0.475818	0.997407	-1.22565
NONOXIPENT-PWY: pentose phosphate pathway (non-oxidative branch)|g__Propionibacterium.s__Propionibacterium_propionicum	-1.27178	-1.16636	0.0690276	4.80203	0.0126577	0.493389	0.999566	0.490202	0.997409	-1.22216
PWY-7222: guanosine deoxyribonucleotides de novo biosynthesis II|g__Clostridiales_noname.s__Clostridiales_bacterium_1_7_47FAA	-1.20476	-1.31307	-0.118543	4.20483	-0.0299027	0.4804	0.999566	0.492372	0.99741	-1.26309
UNINTEGRATED|g__Clostridium.s__Clostridium_citroniae	-1.1928	-1.2333	-0.00636284	4.82936	-0.00153603	0.617258	0.999566	0.500878	0.997415	-1.20875
UNINTEGRATED|g__Enterococcus.s__Enterococcus_durans	1.41013	-0.676236	-2.95057	16.5304	-0.268826	0.0240751	0.999566	0.0869475	0.997448	0.0800577
PYRIDOXSYN-PWY: pyridoxal 5'-phosphate biosynthesis I|g__Parabacteroides.s__Parabacteroides_sp_D25	-0.686302	-1.13692	-0.565392	5.31232	-0.100064	0.442748	0.999566	0.450465	0.997449	-0.944078
PWY-6387: UDP-N-acetylmuramoyl-pentapeptide biosynthesis I (meso-diaminopimelate containing)|g__Corynebacterium.s__Corynebacterium_casei	-1.2966	-1.16373	0.116498	4.15965	0.0293422	0.519902	0.999566	0.553025	0.997449	-1.23618
PWY-6608: guanosine nucleotides degradation III|g__Carnobacterium.s__Carnobacterium_maltaromaticum	-0.165457	-1.31904	-1.60218	5.40238	-0.271943	0.132894	0.999526	0.191552	0.997515	-0.843524
PWY-6124: inosine-5'-phosphate biosynthesis II|g__Citrobacter.s__Citrobacter_sp_KTE30	-1.15949	-1.25674	-0.251194	4.49613	-0.0481813	0.508279	0.999568	0.530091	0.997545	-1.21124
LACTOSECAT-PWY: lactose and galactose degradation I|g__Enterococcus.s__Enterococcus_durans	1.36565	-0.647284	-2.69813	8.0798	-0.363328	0.0587913	0.999566	0.0925557	0.997571	0.0758353
FERMENTATION-PWY: mixed acid fermentation|g__Citrobacter.s__Citrobacter_sp_KTE151	-1.10206	-1.37837	-0.248196	4.56529	-0.0473633	0.491633	0.999566	0.511217	0.997584	-1.25179
PWY-1042: glycolysis IV (plant cytosol)|g__Anaerotruncus.s__Anaerotruncus_colihominis	-1.00866	-1.38579	-0.389772	4.2556	-0.074407	0.461826	0.999566	0.474525	0.997584	-1.18937
PWY-6277: superpathway of 5-aminoimidazole ribonucleotide biosynthesis|g__Acinetobacter.s__Acinetobacter_guillouiae	-1.15648	-1.34393	-0.127502	4.49197	-0.0228063	0.512557	0.999566	0.537371	0.997663	-1.25281
PWY-7221: guanosine ribonucleotides de novo biosynthesis|g__Enterococcus.s__Enterococcus_durans	1.32417	-0.777893	-2.89171	8.27429	-0.343131	0.0432474	0.999566	0.0838478	0.997715	0.0311293
GLYCOLYSIS-TCA-GLYOX-BYPASS: superpathway of glycolysis, pyruvate dehydrogenase, TCA, and glyoxylate bypass|g__Citrobacter.s__Citrobacter_sp_KTE30	-1.19274	-1.27751	-0.119124	4.51906	-0.0231066	0.517705	0.997079	0.513612	0.99779	-1.23935
PWY-7220: adenosine deoxyribonucleotides de novo biosynthesis II|g__Bacteroides.s__Bacteroides_sp_2_1_16	-0.98233	-1.42216	-0.51354	4.60343	-0.0988297	0.456417	0.999566	0.509068	0.997793	-1.18823
PWY66-422: D-galactose degradation V (Leloir pathway)|g__Enterococcus.s__Enterococcus_faecalis	-0.812683	-1.33353	-0.506059	4.27399	-0.103123	0.464901	0.999566	0.438878	0.997853	-1.08427
DAPLYSINESYN-PWY: L-lysine biosynthesis I|g__Microbacterium.s__Microbacterium_maritypicum	-1.09423	-1.27647	-0.273268	4.35834	-0.0553493	0.497958	0.999574	0.5067	0.997853	-1.21334
PWY-5005: biotin biosynthesis II|g__Veillonella.s__Veillonella_dispar	-1.02997	-1.28959	-0.220759	4.15684	-0.0474495	0.514645	0.999567	0.485744	0.997853	-1.16711
PWY-7219: adenosine ribonucleotides de novo biosynthesis|g__Clostridium.s__Clostridium_sp_ATCC_BAA_442	-1.08893	-0.38833	0.902669	5.14271	0.164321	0.372928	0.999566	0.401395	0.997867	-0.768228
PWY-7184: pyrimidine deoxyribonucleotides de novo biosynthesis I|g__Haemophilus.s__Haemophilus_parainfluenzae	-1.19611	-0.695066	0.765422	4.60894	0.131913	0.405275	0.999566	0.428473	0.99788	-0.970204
PWY-7219: adenosine ribonucleotides de novo biosynthesis|g__Leuconostoc.s__Leuconostoc_pseudomesenteroides	-1.28615	-1.16983	0.178595	4.29936	0.0364395	0.478151	0.999571	0.465808	0.997883	-1.2236
COA-PWY-1: coenzyme A biosynthesis II (mammalian)|g__Streptococcus.s__Streptococcus_sp_2_1_36FAA	-1.20422	-1.27695	-0.131784	4.16102	-0.0240663	0.548704	0.997523	0.55548	0.997883	-1.23105
PWY0-1319: CDP-diacylglycerol biosynthesis II|g__Pseudomonas.s__Pseudomonas_sp_CF149	-1.33318	-1.12873	0.243981	4.31444	0.0465091	0.476635	0.999566	0.527832	0.997894	-1.24519
PWY-6703: preQ0 biosynthesis|g__Klebsiella.s__Klebsiella_pneumoniae	-1.09306	-0.985291	0.21215	4.65016	0.0373967	0.525615	0.999568	0.536028	0.997894	-1.03608
PWY-6122: 5-aminoimidazole ribonucleotide biosynthesis II|g__Clostridium.s__Clostridium_sp_M62_1	-1.27743	-1.1227	0.261527	4.24429	0.0513715	0.476898	0.998477	0.504501	0.997895	-1.19492
COA-PWY-1: coenzyme A biosynthesis II (mammalian)|g__Erysipelotrichaceae_noname.s__Clostridium_ramosum	-0.676644	-1.15264	-0.726271	4.79415	-0.127576	0.427353	0.998111	0.41385	0.997897	-0.909821
PWY-5173: superpathway of acetyl-CoA biosynthesis|g__Lactobacillus.s__Lactobacillus_brevis	-1.09601	-1.23821	-0.18333	4.24385	-0.0344295	0.474211	0.998111	0.493449	0.997897	-1.16201
PEPTIDOGLYCANSYN-PWY: peptidoglycan biosynthesis I (meso-diaminopimelate containing)|g__Desulfovibrio.s__Desulfovibrio_desulfuricans	-1.31379	-1.22478	0.143768	4.30462	0.0296841	0.496431	0.997034	0.487806	0.997897	-1.26865
PWY0-1319: CDP-diacylglycerol biosynthesis II|g__Streptococcus.s__Streptococcus_mitis_oralis_pneumoniae	-1.12159	-0.819884	0.37904	4.82871	0.0731161	0.540606	0.999569	0.53173	0.997898	-0.969708
PWY-4041: &gamma;-glutamyl cycle|g__Citrobacter.s__Citrobacter_sp_KTE30	-1.19951	-1.37306	-0.188847	4.43711	-0.039071	0.478817	0.99957	0.493526	0.997901	-1.27438
PWY-7229: superpathway of adenosine nucleotides de novo biosynthesis I|g__Veillonella.s__Veillonella_sp_3_1_44	-1.11143	-1.34181	-0.0544372	4.18664	-0.0167681	0.486315	0.999568	0.487452	0.997901	-1.21656
PWY-7111: pyruvate fermentation to isobutanol (engineered)|g__Actinomyces.s__Actinomyces_sp_ICM39	-1.1452	-1.12191	0.0129401	4.50851	0.00327136	0.547451	0.999566	0.566458	0.997905	-1.134
DAPLYSINESYN-PWY: L-lysine biosynthesis I|g__Actinomyces.s__Actinomyces_sp_ICM39	-1.11598	-1.18386	-0.0676783	4.48519	-0.0122411	0.523736	0.999566	0.494663	0.997909	-1.15059
HISDEG-PWY: L-histidine degradation I|g__Citrobacter.s__Citrobacter_sp_KTE32	-1.09605	-1.16768	-0.165677	4.65992	-0.0357475	0.519309	0.999566	0.50187	0.997927	-1.13134
PWY0-1297: superpathway of purine deoxyribonucleosides degradation|g__Enterobacter.s__Enterobacter_sp_MGH_8	-1.15739	-1.3418	-0.177726	4.42365	-0.0378457	0.512563	0.999566	0.523149	0.997927	-1.25691
PWY-7221: guanosine ribonucleotides de novo biosynthesis|g__Bacteroides.s__Bacteroides_sp_2_2_4	-1.2401	-0.719595	0.598092	5.32614	0.101143	0.41513	0.999568	0.462642	0.997928	-1.03768
PWY0-1319: CDP-diacylglycerol biosynthesis II|g__Proteus.s__Proteus_penneri	-1.11949	-1.32626	-0.175092	4.61181	-0.0321576	0.492055	0.999566	0.473254	0.997937	-1.21439
HCAMHPDEG-PWY: 3-phenylpropanoate and 3-(3-hydroxyphenyl)propanoate degradation to 2-oxopent-4-enoate|unclassified	-1.18495	-1.25512	0.0332936	4.64846	0.00664573	0.512943	0.999569	0.49164	0.997949	-1.22024
PWY-2941: L-lysine biosynthesis II|g__Enterococcus.s__Enterococcus_faecium	-0.0290372	-0.800181	-1.20969	5.31393	-0.193047	0.275875	0.999566	0.312329	0.997958	-0.470996
FASYN-ELONG-PWY: fatty acid elongation -- saturated|g__Bacteroides.s__Bacteroides_xylanisolvens	-1.10785	-0.683173	0.665655	5.07066	0.111917	0.467137	0.999566	0.46687	0.997958	-0.896405
PWY-6151: S-adenosyl-L-methionine cycle I|g__Actinomyces.s__Actinomyces_sp_ph3	-1.361	-0.896935	0.506204	4.49548	0.0989621	0.445521	0.998382	0.443783	0.997958	-1.16443
PWY-6122: 5-aminoimidazole ribonucleotide biosynthesis II|g__Enterococcus.s__Enterococcus_casseliflavus	-0.764702	-1.16043	-0.393291	4.84914	-0.0711254	0.482111	0.999566	0.503455	0.997958	-0.959257
NONMEVIPP-PWY: methylerythritol phosphate pathway I|g__Lachnospiraceae_noname.s__Lachnospiraceae_bacterium_7_1_58FAA	-0.903947	-1.01852	-0.169814	4.67228	-0.0302396	0.499769	0.999566	0.524259	0.997958	-0.949426
PWY-5097: L-lysine biosynthesis VI|g__Corynebacterium.s__Corynebacterium_variabile	-1.08826	-1.42727	-0.39728	4.45025	-0.0781623	0.455707	0.999566	0.484299	0.997958	-1.23388
LACTOSECAT-PWY: lactose and galactose degradation I|g__Enterococcus.s__Enterococcus_gilvus	-1.32381	-0.986807	0.627092	4.77083	0.121487	0.408146	0.998381	0.46502	0.99796	-1.15338
THISYNARA-PWY: superpathway of thiamin diphosphate biosynthesis III (eukaryotes)|g__Proteus.s__Proteus_penneri	-1.27074	-1.12552	0.0223462	4.61653	0.00353814	0.533542	0.999566	0.527815	0.997962	-1.21717
PWY-7222: guanosine deoxyribonucleotides de novo biosynthesis II|g__Streptococcus.s__Streptococcus_salivarius	-1.02604	-1.10957	-0.104547	4.95527	-0.0196558	0.57059	0.999569	0.547605	0.997993	-1.06167
PWY-7219: adenosine ribonucleotides de novo biosynthesis|g__Staphylococcus.s__Staphylococcus_equorum	-1.14014	-1.35801	-0.191255	4.36283	-0.0337584	0.466898	0.999566	0.471264	0.997998	-1.23922
PWY-7208: superpathway of pyrimidine nucleobases salvage|g__Citrobacter.s__Citrobacter_sp_KTE32	-1.1347	-1.11819	-0.00328093	4.50418	-0.00182171	0.477329	0.999574	0.493389	0.998002	-1.12293
PWY-6386: UDP-N-acetylmuramoyl-pentapeptide biosynthesis II (lysine-containing)|g__Slackia.s__Slackia_piriformis	-0.899995	-1.26911	-0.58123	5.2245	-0.0909705	0.508457	0.999566	0.512033	0.998004	-1.08565
COA-PWY: coenzyme A biosynthesis I|g__Pediococcus.s__Pediococcus_acidilactici	-1.22779	-1.09457	0.0502432	4.1906	0.0112315	0.488045	0.99957	0.499088	0.99802	-1.16909
RHAMCAT-PWY: L-rhamnose degradation I|g__Enterobacter.s__Enterobacter_cloacae	-1.24043	-1.30179	-0.109371	4.55661	-0.0197986	0.483765	0.999566	0.526133	0.998024	-1.27014
PWY-7221: guanosine ribonucleotides de novo biosynthesis|g__Lactobacillus.s__Lactobacillus_ruminis	-1.29889	-1.17772	0.199196	4.27534	0.0373852	0.509139	0.999566	0.515815	0.998026	-1.25309
PWY-6277: superpathway of 5-aminoimidazole ribonucleotide biosynthesis|g__Enterococcus.s__Enterococcus_durans	1.34369	-0.79911	-2.73644	6.65353	-0.376493	0.0766788	0.999566	0.0911568	0.998027	-0.0302796
PWY0-1297: superpathway of purine deoxyribonucleosides degradation|g__Citrobacter.s__Citrobacter_sp_KTE151	-1.09983	-1.38482	-0.262199	4.45471	-0.0493552	0.499696	0.999566	0.541239	0.998033	-1.24035
PWY-3841: folate transformations II|g__Streptococcus.s__Streptococcus_infantis	-0.725599	-1.12808	-0.429907	4.80333	-0.0799198	0.516959	0.999566	0.503264	0.998041	-0.918516
PWY0-166: superpathway of pyrimidine deoxyribonucleotides de novo biosynthesis (E. coli)|g__Microbacterium.s__Microbacterium_maritypicum	-1.1401	-1.32454	-0.301953	4.36706	-0.0579562	0.470259	0.999568	0.525654	0.998043	-1.23938
PWY0-1319: CDP-diacylglycerol biosynthesis II|g__Enterococcus.s__Enterococcus_durans	1.25678	-0.720108	-2.61853	6.42436	-0.378056	0.0673647	0.999566	0.0786886	0.998086	0.071867
PWY-7221: guanosine ribonucleotides de novo biosynthesis|g__Bilophila.s__Bilophila_wadsworthia	-1.00827	-0.457212	0.886725	5.22667	0.155599	0.366434	0.999566	0.39563	0.998086	-0.738916
BRANCHED-CHAIN-AA-SYN-PWY: superpathway of branched amino acid biosynthesis|g__Corynebacterium.s__Corynebacterium_durum	-1.08749	-0.645482	0.596925	4.99091	0.0954172	0.505426	0.999436	0.487914	0.998086	-0.884729
PWY-7388: octanoyl-[acyl-carrier protein] biosynthesis (mitochondria, yeast)|g__Enterobacter.s__Enterobacter_cloacae	-1.17838	-1.36444	-0.280299	4.58543	-0.0544958	0.522252	0.997076	0.515255	0.998086	-1.26891
PWY-5695: urate biosynthesis/inosine 5'-phosphate degradation|g__Atopobium.s__Atopobium_parvulum	-1.18289	-1.06738	0.249127	4.26417	0.0457515	0.434193	0.999566	0.442687	0.998086	-1.12834
PWY0-1296: purine ribonucleosides degradation|g__Lactobacillus.s__Lactobacillus_reuteri	-1.22127	-1.32292	-0.181144	4.35407	-0.0352481	0.506265	0.997076	0.514527	0.998086	-1.27514
MET-SAM-PWY: superpathway of S-adenosyl-L-methionine biosynthesis|g__Citrobacter.s__Citrobacter_sp_KTE151	-1.1894	-1.32607	-0.196447	4.46902	-0.0420224	0.50023	0.999566	0.508094	0.998088	-1.24781
PWY-1042: glycolysis IV (plant cytosol)|g__Streptococcus.s__Streptococcus_mitis_oralis_pneumoniae	-1.18541	-0.888403	0.548889	4.70531	0.0936078	0.476187	0.999566	0.490583	0.998095	-1.0566
ILEUSYN-PWY: L-isoleucine biosynthesis I (from threonine)|g__Propionibacterium.s__Propionibacterium_propionicum	-1.03638	-1.23565	-0.136083	4.63863	-0.0240158	0.493885	0.999566	0.466329	0.998096	-1.13425
PWY0-1296: purine ribonucleosides degradation|g__Pediococcus.s__Pediococcus_acidilactici	-1.2276	-1.07012	0.298601	4.43052	0.0567986	0.48816	0.998268	0.492063	0.998098	-1.14802
PWY-7111: pyruvate fermentation to isobutanol (engineered)|g__Haemophilus.s__Haemophilus_parainfluenzae	-1.2418	-0.563229	0.763856	4.75577	0.137235	0.348041	0.998393	0.360443	0.998281	-0.931998
HISTSYN-PWY: L-histidine biosynthesis|g__Veillonella.s__Veillonella_atypica	-1.1599	-1.37453	-0.21357	4.3665	-0.0452057	0.495275	0.998393	0.497475	0.998281	-1.2666
NAGLIPASYN-PWY: lipid IVA biosynthesis|g__Haemophilus.s__Haemophilus_parainfluenzae	-1.08817	-0.762473	0.52414	4.80915	0.101616	0.439752	0.999567	0.44351	0.998282	-0.931928
PWY-6317: galactose degradation I (Leloir pathway)|g__Enterococcus.s__Enterococcus_faecium	0.436082	-0.493642	-1.3629	5.62051	-0.220875	0.219529	0.997076	0.298051	0.998287	-0.0769246
PWY-7219: adenosine ribonucleotides de novo biosynthesis|g__Dialister.s__Dialister_succinatiphilus	-1.25324	-1.3559	-0.190575	4.35973	-0.0345071	0.546606	0.998393	0.518175	0.998288	-1.30036
PWY-7219: adenosine ribonucleotides de novo biosynthesis|g__Enterococcus.s__Enterococcus_durans	1.28524	-0.692258	-2.73883	7.60477	-0.374087	0.0470787	0.999526	0.0845356	0.998289	0.0968552
PWY-6123: inosine-5'-phosphate biosynthesis I|g__Haemophilus.s__Haemophilus_parainfluenzae	-1.08722	-0.736849	0.574398	4.92951	0.092006	0.472127	0.998477	0.503389	0.998299	-0.923074
PWY-3841: folate transformations II|g__Citrobacter.s__Citrobacter_sp_KTE30	-1.11289	-1.3662	-0.31414	4.37977	-0.0646838	0.495739	0.999566	0.508392	0.998299	-1.25207
PWY-7219: adenosine ribonucleotides de novo biosynthesis|g__Streptococcus.s__Streptococcus_parauberis	-1.19928	-1.22016	-0.174229	4.1889	-0.0393537	0.515262	0.998477	0.49932	0.998299	-1.2127
PWY-7221: guanosine ribonucleotides de novo biosynthesis|g__Pediococcus.s__Pediococcus_acidilactici	-1.40078	-1.19283	0.182815	4.5201	0.0337547	0.452539	0.999566	0.467749	0.998299	-1.30688
P261-PWY: coenzyme M biosynthesis I|unclassified	-1.20167	-1.07832	0.160803	5.06098	0.0269835	0.56496	0.999566	0.512816	0.998299	-1.13841
PWY-6151: S-adenosyl-L-methionine cycle I|g__Coprobacillus.s__Coprobacillus_sp_D7	-1.03926	-1.16956	-0.242423	4.60336	-0.0435532	0.503818	0.999566	0.526074	0.998304	-1.09844
PWY-7197: pyrimidine deoxyribonucleotide phosphorylation|g__Bilophila.s__Bilophila_wadsworthia	-1.04618	-0.5929	0.771251	5.2286	0.140304	0.383789	0.999566	0.407121	0.998307	-0.838435
GLCMANNANAUT-PWY: superpathway of N-acetylglucosamine, N-acetylmannosamine and N-acetylneuraminate degradation|g__Streptococcus.s__Streptococcus_gordonii	-0.870285	-1.34851	-0.419183	4.30556	-0.0908411	0.461257	0.999566	0.444941	0.998307	-1.12535
PWY-5837: 1,4-dihydroxy-2-naphthoate biosynthesis I|g__Carnobacterium.s__Carnobacterium_maltaromaticum	-0.062119	-1.31459	-1.68634	5.34046	-0.265398	0.120715	0.999566	0.165183	0.998308	-0.736239
COA-PWY-1: coenzyme A biosynthesis II (mammalian)|g__Enterococcus.s__Enterococcus_avium	-1.15595	-1.40203	-0.266126	4.48701	-0.0480014	0.511771	0.999569	0.516726	0.998313	-1.28344
PWY-5100: pyruvate fermentation to acetate and lactate II|g__Veillonella.s__Veillonella_atypica	-1.20505	-0.993861	0.196844	4.52889	0.0405771	0.472721	0.999566	0.494933	0.998313	-1.10438
UNINTEGRATED|g__Lactobacillus.s__Lactobacillus_acidophilus	-1.21189	-1.02817	0.120204	5.02095	0.0150644	0.582609	0.999566	0.534119	0.998313	-1.11526
PWY-6703: preQ0 biosynthesis|g__Coprococcus.s__Coprococcus_eutactus	-0.790185	-0.940165	-0.0691648	5.67324	-0.0103346	0.599283	0.999568	0.543335	0.998313	-0.86488
PWY-7187: pyrimidine deoxyribonucleotides de novo biosynthesis II|g__Haemophilus.s__Haemophilus_parainfluenzae	-1.27235	-0.772701	0.670676	4.52397	0.129614	0.398119	0.999122	0.388408	0.998313	-1.02075
PWY-724: superpathway of L-lysine, L-threonine and L-methionine biosynthesis II|g__Pseudomonas.s__Pseudomonas_sp_Lz4W	-1.32247	-1.25987	0.122761	4.29262	0.028616	0.440853	0.999566	0.448485	0.998314	-1.29008
PYRIDOXSYN-PWY: pyridoxal 5'-phosphate biosynthesis I|g__Citrobacter.s__Citrobacter_koseri	-1.14907	-1.20728	-0.0470451	4.27647	-0.00952052	0.560722	0.999569	0.56704	0.998316	-1.18162
PWY-6318: L-phenylalanine degradation IV (mammalian, via side chain)|g__Pseudomonas.s__Pseudomonas_sp_G5_2012	-1.04931	-1.35078	-0.346104	4.34865	-0.0684858	0.457042	0.999571	0.469291	0.998319	-1.2029
PWY-6387: UDP-N-acetylmuramoyl-pentapeptide biosynthesis I (meso-diaminopimelate containing)|g__Actinomyces.s__Actinomyces_sp_oral_taxon_171	-1.33353	-1.2012	0.158969	4.36492	0.0331729	0.520736	0.999566	0.505648	0.99832	-1.27113
PWY-7357: thiamin formation from pyrithiamine and oxythiamine (yeast)|g__Corynebacterium.s__Corynebacterium_variabile	-1.23849	-1.28627	-0.191382	4.34024	-0.0373581	0.486712	0.999566	0.5047	0.998321	-1.26648
PWY-6277: superpathway of 5-aminoimidazole ribonucleotide biosynthesis|g__Clostridium.s__Clostridium_perfringens	-1.09681	-1.22481	-0.0538317	4.4705	-0.0115614	0.489055	0.999568	0.514021	0.998328	-1.17033
PWY-5188: tetrapyrrole biosynthesis I (from glutamate)|g__Bilophila.s__Bilophila_wadsworthia	-1.12345	-0.505341	0.787154	5.2198	0.130557	0.409831	0.999566	0.453197	0.998335	-0.807068
PWY-6486: D-galacturonate degradation II|g__Agrobacterium.s__Agrobacterium_tumefaciens	-1.1003	-1.3746	-0.317123	4.15438	-0.0610891	0.481838	0.999566	0.469388	0.998335	-1.21531
GOLPDLCAT-PWY: superpathway of glycerol degradation to 1,3-propanediol|g__Citrobacter.s__Citrobacter_sp_KTE151	-1.16461	-1.33849	-0.246503	4.44136	-0.0424356	0.449257	0.999566	0.474072	0.998371	-1.26202
UNINTEGRATED|g__Bacteroides.s__Bacteroides_coprophilus	-1.00642	-1.25634	-0.228541	5.1806	-0.0291983	0.592981	0.999566	0.534588	0.998376	-1.11943
PWY66-422: D-galactose degradation V (Leloir pathway)|g__Staphylococcus.s__Staphylococcus_equorum	-1.11175	-1.37121	-0.303938	4.40649	-0.056419	0.494333	0.999566	0.472566	0.998421	-1.25126
PWY-6387: UDP-N-acetylmuramoyl-pentapeptide biosynthesis I (meso-diaminopimelate containing)|g__Lactobacillus.s__Lactobacillus_reuteri	-1.08535	-1.35552	-0.208759	4.31808	-0.0443752	0.536844	0.999566	0.525705	0.998421	-1.22204
NONOXIPENT-PWY: pentose phosphate pathway (non-oxidative branch)|g__Rhodococcus.s__Rhodococcus_erythropolis	-1.13965	-1.02992	0.176252	4.90045	0.0256176	0.521673	0.999566	0.54511	0.998421	-1.08428
COA-PWY-1: coenzyme A biosynthesis II (mammalian)|g__Lactobacillus.s__Lactobacillus_acidophilus	-1.12774	-1.1872	-0.086285	4.4643	-0.0184092	0.548391	0.999569	0.523198	0.998421	-1.15466
NAGLIPASYN-PWY: lipid IVA biosynthesis|g__Acinetobacter.s__Acinetobacter_johnsonii	-1.02382	-1.35193	-0.390929	4.71609	-0.0753987	0.468734	0.999566	0.497772	0.998424	-1.19879
PWY-6803: phosphatidylcholine acyl editing|unclassified	0.0263749	-1.18703	-1.85244	5.92998	-0.281542	0.121409	0.999526	0.184113	0.998424	-0.630975
PYRIDOXSYN-PWY: pyridoxal 5'-phosphate biosynthesis I|g__Acinetobacter.s__Acinetobacter_lwoffii	-1.13353	-1.32673	-0.284218	4.60008	-0.0569739	0.495294	0.999566	0.509581	0.998424	-1.21682
PWY-5855: ubiquinol-7 biosynthesis (prokaryotic)|g__Citrobacter.s__Citrobacter_sp_KTE151	-1.19164	-1.32478	-0.230592	4.5419	-0.0454382	0.524881	0.999566	0.506507	0.998424	-1.26083
PWY0-1319: CDP-diacylglycerol biosynthesis II|g__Anaerostipes.s__Anaerostipes_sp_3_2_56FAA	-1.22502	-1.34255	-0.231384	4.38902	-0.0438566	0.468425	0.999566	0.500704	0.998424	-1.28986
PWY-6690: cinnamate and 3-hydroxycinnamate degradation to 2-oxopent-4-enoate|g__Citrobacter.s__Citrobacter_sp_KTE151	-1.09441	-1.19932	-0.18303	4.44854	-0.0370879	0.496248	0.99957	0.507175	0.998424	-1.15458
PWY4FS-8: phosphatidylglycerol biosynthesis II (non-plastidic)|g__Citrobacter.s__Citrobacter_sp_KTE151	-1.14082	-1.33492	-0.12533	4.43652	-0.027032	0.490432	0.999567	0.47942	0.998424	-1.25061
PWY0-166: superpathway of pyrimidine deoxyribonucleotides de novo biosynthesis (E. coli)|g__Citrobacter.s__Citrobacter_sp_KTE151	-1.11447	-1.27063	-0.303425	4.40474	-0.0570706	0.510531	0.999566	0.510102	0.998425	-1.1979
PWY-6124: inosine-5'-phosphate biosynthesis II|g__Lactobacillus.s__Lactobacillus_delbrueckii	-1.27286	-0.541316	0.772708	4.82303	0.142688	0.394616	0.999568	0.402706	0.99844	-0.924575
PWY-6386: UDP-N-acetylmuramoyl-pentapeptide biosynthesis II (lysine-containing)|g__Streptococcus.s__Streptococcus_cristatus	-1.15079	-1.36933	-0.200894	4.26318	-0.0450935	0.50792	0.998115	0.517973	0.998441	-1.26458
PWY-5686: UMP biosynthesis|g__Bacteroides.s__Bacteroides_sp_2_1_16	-0.842659	-1.22025	-0.374629	5.20233	-0.0635468	0.51018	0.999567	0.514926	0.998451	-1.04737
P105-PWY: TCA cycle IV (2-oxoglutarate decarboxylase)|g__Citrobacter.s__Citrobacter_sp_KTE151	-1.12782	-1.32999	-0.237294	4.50532	-0.0408256	0.508782	0.999567	0.518955	0.99847	-1.23675
PWY0-1296: purine ribonucleosides degradation|g__Citrobacter.s__Citrobacter_koseri	-1.17899	-1.32063	-0.154365	4.38198	-0.0341604	0.517401	0.999566	0.522094	0.998482	-1.24374
ARO-PWY: chorismate biosynthesis I|g__Haemophilus.s__Haemophilus_parainfluenzae	-1.17963	-0.853299	0.442035	4.75301	0.0725928	0.474287	0.994498	0.508436	0.998487	-0.998502
PWY-6737: starch degradation V|g__Streptococcus.s__Streptococcus_gordonii	-1.04207	-1.20547	-0.311316	4.44527	-0.0558533	0.527989	0.999571	0.51052	0.998497	-1.1125
VALSYN-PWY: L-valine biosynthesis|g__Veillonella.s__Veillonella_dispar	-1.23121	-1.27154	-0.205382	4.36942	-0.0433178	0.48659	0.999573	0.516413	0.998498	-1.25326
FASYN-INITIAL-PWY: superpathway of fatty acid biosynthesis initiation (E. coli)|g__Haemophilus.s__Haemophilus_parainfluenzae	-1.15424	-0.668946	0.704315	4.96823	0.127176	0.424135	0.997815	0.435982	0.998531	-0.918726
PWY-6612: superpathway of tetrahydrofolate biosynthesis|unclassified	-0.554089	0.338946	1.14063	7.68512	0.146584	0.312595	0.999566	0.351756	0.998539	-0.14629
NONMEVIPP-PWY: methylerythritol phosphate pathway I|g__Erysipelotrichaceae_noname.s__Clostridium_ramosum	-0.582503	-1.17683	-0.795068	4.86139	-0.141091	0.39788	0.999566	0.411593	0.998539	-0.900171
HEMESYN2-PWY: heme biosynthesis II (anaerobic)|g__Acinetobacter.s__Acinetobacter_johnsonii	-0.961547	-1.40685	-0.536647	4.57186	-0.094284	0.4598	0.999568	0.458073	0.998539	-1.19337
PWY-7219: adenosine ribonucleotides de novo biosynthesis|g__Clostridium.s__Clostridium_clostridioforme	-1.04265	-1.29917	-0.365663	4.41081	-0.0839895	0.501372	0.999566	0.511171	0.998539	-1.16809
PWY-3781: aerobic respiration I (cytochrome c)|g__Candida.s__Candida_albicans	-1.40622	-1.06585	0.310374	4.59361	0.0601097	0.489377	0.999566	0.477729	0.998539	-1.21157
PWY0-1296: purine ribonucleosides degradation|g__Citrobacter.s__Citrobacter_sp_KTE30	-1.20679	-1.28725	-0.235722	4.55453	-0.0431112	0.484567	0.999569	0.478825	0.998539	-1.24887
PWY-6386: UDP-N-acetylmuramoyl-pentapeptide biosynthesis II (lysine-containing)|g__Anaerostipes.s__Anaerostipes_sp_3_2_56FAA	-1.15884	-1.34269	-0.207289	4.36773	-0.0371944	0.459298	0.999566	0.473926	0.998539	-1.25952
PWY-5686: UMP biosynthesis|g__Microbacterium.s__Microbacterium_maritypicum	-1.15114	-1.36094	-0.154375	4.35863	-0.0326746	0.51985	0.999579	0.522609	0.998539	-1.27562
PWY0-1277: 3-phenylpropanoate and 3-(3-hydroxyphenyl)propanoate degradation|g__Citrobacter.s__Citrobacter_sp_KTE151	-1.12736	-1.23312	-0.110807	4.43744	-0.0237872	0.495172	0.999568	0.479267	0.998539	-1.17166
PWY-6277: superpathway of 5-aminoimidazole ribonucleotide biosynthesis|g__Lactobacillus.s__Lactobacillus_reuteri	-1.24796	-1.29236	-0.180704	4.39462	-0.0422766	0.474095	0.999566	0.472538	0.998546	-1.28034
PWY-5097: L-lysine biosynthesis VI|g__Enterococcus.s__Enterococcus_gallinarum	-1.04419	-1.43316	-0.453046	4.55478	-0.0832959	0.429163	0.999566	0.478526	0.998557	-1.22627
PWY-7279: aerobic respiration II (cytochrome c) (yeast)|g__Pseudomonas.s__Pseudomonas_fragi	-0.975629	-0.828573	0.214855	5.909	0.0359363	0.513811	0.999566	0.573353	0.998557	-0.891293
PWY-7208: superpathway of pyrimidine nucleobases salvage|g__Stenotrophomonas.s__Stenotrophomonas_maltophilia	-1.07705	-1.27343	-0.288395	4.44977	-0.0511428	0.478616	0.999566	0.466066	0.998619	-1.1935
PWY-7228: superpathway of guanosine nucleotides de novo biosynthesis I|g__Ochrobactrum.s__Ochrobactrum_sp_CDB2	-1.14375	-1.44367	-0.18341	4.29708	-0.0402876	0.51257	0.999568	0.497179	0.998619	-1.30421
PWY-5667: CDP-diacylglycerol biosynthesis I|g__Lactobacillus.s__Lactobacillus_reuteri	-1.18642	-1.32781	-0.170084	4.38079	-0.0374522	0.504797	0.999566	0.540998	0.998619	-1.2621
PWY-5188: tetrapyrrole biosynthesis I (from glutamate)|g__Lachnospiraceae_noname.s__Lachnospiraceae_bacterium_7_1_58FAA	-0.91095	-0.849246	-0.179017	4.74729	-0.0315325	0.557389	0.999566	0.582273	0.998619	-0.877676
HISDEG-PWY: L-histidine degradation I|g__Acidaminococcus.s__Acidaminococcus_sp_BV3L6	-1.36806	-1.22124	0.197238	4.42362	0.0396042	0.513074	0.999573	0.517048	0.99862	-1.30759
ARO-PWY: chorismate biosynthesis I|g__Propionibacterium.s__Propionibacterium_propionicum	-1.1444	-1.15617	-0.0560298	4.65394	-0.00782643	0.500789	0.999566	0.530472	0.99862	-1.14941
PWY-6936: seleno-amino acid biosynthesis|g__Citrobacter.s__Citrobacter_sp_KTE30	-1.13511	-1.29699	-0.206513	4.35317	-0.0352093	0.52305	0.999566	0.516518	0.998621	-1.21435
PWY-6700: queuosine biosynthesis|g__Streptococcus.s__Streptococcus_mitis_oralis_pneumoniae	-1.23558	-0.929565	0.393475	5.06968	0.0709877	0.521295	0.999566	0.540044	0.998622	-1.09793
UDPNAGSYN-PWY: UDP-N-acetyl-D-glucosamine biosynthesis I|g__Bifidobacterium.s__Bifidobacterium_breve	-1.15517	-1.34135	-0.223182	4.44138	-0.0425929	0.492376	0.999566	0.479728	0.998623	-1.2556
PWY-7111: pyruvate fermentation to isobutanol (engineered)|g__Erysipelotrichaceae_noname.s__Clostridium_ramosum	-0.802746	-1.22811	-0.542824	4.79463	-0.103883	0.445674	0.99957	0.445391	0.998627	-1.0031
PWY-7111: pyruvate fermentation to isobutanol (engineered)|g__Pseudomonas.s__Pseudomonas_sp_G5_2012	-1.06138	-1.31279	-0.262668	4.41004	-0.0496976	0.489175	0.999566	0.515252	0.998632	-1.18739
PWY-7111: pyruvate fermentation to isobutanol (engineered)|g__Citrobacter.s__Citrobacter_sp_KTE151	-1.2076	-1.41754	-0.25366	4.58409	-0.0476367	0.487288	0.999566	0.519879	0.998637	-1.30879
PWY-7200: superpathway of pyrimidine deoxyribonucleoside salvage|unclassified	-1.00541	-0.899089	0.225077	5.86805	0.0324937	0.594754	0.999566	0.551393	0.998637	-0.965581
PWY-5850: superpathway of menaquinol-6 biosynthesis I|unclassified	-1.10452	-1.2301	-0.116356	4.80458	-0.021304	0.449351	0.999566	0.504383	0.998637	-1.16777
PWY-2942: L-lysine biosynthesis III|g__Stenotrophomonas.s__Stenotrophomonas_maltophilia	-1.25776	-1.21087	-0.0576506	4.18108	-0.0117279	0.52258	0.999566	0.554375	0.998709	-1.24202
UNINTEGRATED|g__Anaerostipes.s__Anaerostipes_sp_3_2_56FAA	-1.18391	-1.34309	-0.190501	4.45699	-0.0361167	0.458032	0.999566	0.442811	0.998711	-1.26327
PWY-3841: folate transformations II|g__Lactobacillus.s__Lactobacillus_salivarius	-1.19718	-1.29609	-0.116472	4.30083	-0.0253942	0.503895	0.999566	0.531469	0.998723	-1.24897
UNINTEGRATED|g__Lactobacillus.s__Lactobacillus_kisonensis	-1.28877	-1.092	0.247459	4.43746	0.0384944	0.495238	0.999566	0.492983	0.998729	-1.19742
PWY-7208: superpathway of pyrimidine nucleobases salvage|g__Enterobacteriaceae_noname.s__Enterobacteriaceae_bacterium_9_2_54FAA	-1.1774	-1.05571	0.210253	5.11126	0.0351885	0.517889	0.999566	0.552245	0.998731	-1.11449
PWY-6151: S-adenosyl-L-methionine cycle I|g__Citrobacter.s__Citrobacter_sp_KTE32	-1.15254	-1.15862	-0.154845	4.72564	-0.0302064	0.532808	0.999566	0.536705	0.998734	-1.15448
PWY-5103: L-isoleucine biosynthesis III|g__Citrobacter.s__Citrobacter_sp_KTE30	-1.12265	-1.31112	-0.313626	4.49295	-0.0590562	0.510024	0.999566	0.495652	0.998759	-1.21738
PWY-6121: 5-aminoimidazole ribonucleotide biosynthesis I|g__Olsenella.s__Olsenella_uli	-1.43799	-1.17848	0.268265	4.20693	0.0587415	0.505628	0.999566	0.483927	0.998778	-1.31876
SO4ASSIM-PWY: sulfate reduction I (assimilatory)|g__Citrobacter.s__Citrobacter_sp_KTE151	-1.10439	-1.24771	-0.267242	4.38757	-0.0501051	0.489342	0.999566	0.509766	0.998778	-1.18166
PWY-7220: adenosine deoxyribonucleotides de novo biosynthesis II|g__Enterobacter.s__Enterobacter_cloacae	-1.1142	-1.36005	-0.189946	4.38821	-0.0334862	0.490039	0.999568	0.485482	0.998778	-1.22377
PWY-5138: unsaturated, even numbered fatty acid &beta;-oxidation|unclassified	0.0898332	-1.05055	-1.59751	6.54093	-0.216639	0.270382	0.999566	0.280354	0.998778	-0.511172
PWY-5667: CDP-diacylglycerol biosynthesis I|g__Clostridium.s__Clostridium_sp_7_3_54FAA	-1.10687	-1.3242	-0.341748	4.34635	-0.0768283	0.471546	0.999572	0.488483	0.998778	-1.2071
PWY-3001: superpathway of L-isoleucine biosynthesis I|g__Stenotrophomonas.s__Stenotrophomonas_maltophilia	-1.25671	-1.29962	-0.0685944	4.37585	-0.0121263	0.471499	0.999566	0.472778	0.998778	-1.28345
PWY-6277: superpathway of 5-aminoimidazole ribonucleotide biosynthesis|g__Lactobacillus.s__Lactobacillus_kisonensis	-1.32375	-1.18294	0.0905321	4.3934	0.0180679	0.481471	0.999566	0.471572	0.998778	-1.25155
NONMEVIPP-PWY: methylerythritol phosphate pathway I|g__Eubacterium.s__Eubacterium_saphenum	-1.31292	-1.40958	-0.0854297	4.40712	-0.0147395	0.494066	0.999566	0.517296	0.998779	-1.35158
PWY-6703: preQ0 biosynthesis|g__Bilophila.s__Bilophila_wadsworthia	-1.06442	-0.556879	0.69669	5.16113	0.123108	0.431416	0.999569	0.46829	0.99878	-0.842158
PWY-7111: pyruvate fermentation to isobutanol (engineered)|g__Staphylococcus.s__Staphylococcus_equorum	-1.06199	-1.28325	-0.260136	4.53052	-0.0530469	0.461168	0.999566	0.451298	0.99878	-1.17423
PWY-6277: superpathway of 5-aminoimidazole ribonucleotide biosynthesis|g__Lactobacillus.s__Lactobacillus_otakiensis	-0.790962	-1.18159	-0.504353	5.19626	-0.0848234	0.476656	0.999566	0.49482	0.99878	-0.976581
PWY-5690: TCA cycle II (plants and fungi)|g__Citrobacter.s__Citrobacter_sp_KTE30	-1.24572	-1.40999	-0.18938	4.31863	-0.0436238	0.449555	0.999566	0.455085	0.998781	-1.35438
PWY-7219: adenosine ribonucleotides de novo biosynthesis|g__Acidaminococcus.s__Acidaminococcus_sp_D21	-1.2942	-1.06061	0.236879	4.08757	0.0511041	0.506648	0.999566	0.499418	0.998782	-1.19458
THRESYN-PWY: superpathway of L-threonine biosynthesis|g__Actinomyces.s__Actinomyces_sp_oral_taxon_848	-1.32683	-1.18139	0.123159	4.30402	0.0215193	0.497433	0.999568	0.503975	0.998783	-1.25919
BRANCHED-CHAIN-AA-SYN-PWY: superpathway of branched amino acid biosynthesis|g__Lactobacillus.s__Lactobacillus_coryniformis	-1.26228	-1.16345	0.0621608	4.26707	0.0158291	0.467174	0.999566	0.506213	0.998784	-1.20331
PWY-6703: preQ0 biosynthesis|g__Erysipelotrichaceae_noname.s__Clostridium_ramosum	-0.546589	-1.17406	-0.862545	4.90073	-0.158917	0.356196	0.999566	0.37111	0.998786	-0.92597
PWY-7208: superpathway of pyrimidine nucleobases salvage|g__Pediococcus.s__Pediococcus_acidilactici	-1.34024	-1.14101	0.210918	4.49089	0.0391195	0.44308	0.999566	0.467882	0.998789	-1.243
GLCMANNANAUT-PWY: superpathway of N-acetylglucosamine, N-acetylmannosamine and N-acetylneuraminate degradation|g__Citrobacter.s__Citrobacter_koseri	-1.23595	-1.16827	0.0708606	4.41625	0.0117143	0.487384	0.999566	0.506821	0.99879	-1.20874
PWY-5667: CDP-diacylglycerol biosynthesis I|g__Carnobacterium.s__Carnobacterium_maltaromaticum	-0.272794	-1.29784	-1.4648	5.41021	-0.25133	0.167144	0.997702	0.233012	0.99881	-0.802996
PWY-6708: ubiquinol-8 biosynthesis (prokaryotic)|g__Citrobacter.s__Citrobacter_koseri	-1.14544	-1.33784	-0.205219	4.22049	-0.044064	0.454094	0.999567	0.443486	0.99882	-1.2417
PWY-7219: adenosine ribonucleotides de novo biosynthesis|g__Parabacteroides.s__Parabacteroides_sp_D25	-0.480155	-1.01578	-0.607458	5.61318	-0.111859	0.430713	0.999566	0.455553	0.998823	-0.772978
PWY-1622: formaldehyde assimilation I (serine pathway)|unclassified	-1.08163	-1.2668	-0.165829	4.59343	-0.0351305	0.545601	0.999568	0.540271	0.998823	-1.1822
1CMET2-PWY: N10-formyl-tetrahydrofolate biosynthesis|g__Acinetobacter.s__Acinetobacter_johnsonii	-1.02303	-1.38281	-0.445198	4.70411	-0.0872383	0.454713	0.999566	0.476125	0.998853	-1.2126
PWY-5659: GDP-mannose biosynthesis|g__Bacteroides.s__Bacteroides_sp_2_2_4	-1.16987	-0.777893	0.634669	5.36684	0.111715	0.464478	0.999566	0.475899	0.998854	-0.964319
PWY0-1061: superpathway of L-alanine biosynthesis|g__Microbacterium.s__Microbacterium_maritypicum	-1.2909	-1.39472	-0.168478	4.22114	-0.031236	0.524736	0.99957	0.529694	0.998854	-1.33392
COA-PWY-1: coenzyme A biosynthesis II (mammalian)|g__Actinomyces.s__Actinomyces_sp_oral_taxon_848	-1.39925	-1.14883	0.361399	4.45567	0.0689625	0.42371	0.999566	0.43842	0.998855	-1.25714
PWY-5100: pyruvate fermentation to acetate and lactate II|g__Streptococcus.s__Streptococcus_gordonii	-1.06708	-1.13657	-0.00810373	4.26607	-0.00219903	0.541851	0.999566	0.535017	0.998856	-1.11347
TRPSYN-PWY: L-tryptophan biosynthesis|g__Citrobacter.s__Citrobacter_sp_KTE30	-1.16099	-1.37126	-0.192396	4.45703	-0.0380979	0.504178	0.999566	0.516298	0.998858	-1.27286
TRPSYN-PWY: L-tryptophan biosynthesis|g__Bacteroides.s__Bacteroides_sp_3_2_5	-1.07284	-0.79193	0.39964	5.36152	0.0714521	0.528886	0.999571	0.531749	0.998861	-0.950151
PWY-7221: guanosine ribonucleotides de novo biosynthesis|g__Streptococcus.s__Streptococcus_gordonii	-0.841688	-1.20461	-0.356588	4.62443	-0.0705165	0.579531	0.999566	0.532786	0.998865	-1.03763
PWY-2942: L-lysine biosynthesis III|g__Prevotella.s__Prevotella_copri	-0.965708	-1.03872	-0.207593	5.18898	-0.0351851	0.608582	0.999568	0.565381	0.998866	-1.00787
PEPTIDOGLYCANSYN-PWY: peptidoglycan biosynthesis I (meso-diaminopimelate containing)|g__Lactobacillus.s__Lactobacillus_otakiensis	-0.867386	-1.24351	-0.506968	4.83954	-0.0888792	0.462316	0.999566	0.486341	0.998868	-1.04113
PWY-6386: UDP-N-acetylmuramoyl-pentapeptide biosynthesis II (lysine-containing)|g__Lachnospiraceae_noname.s__Lachnospiraceae_bacterium_2_1_58FAA	-1.25345	-1.09583	0.199398	4.56464	0.0412157	0.510564	0.999568	0.520591	0.998869	-1.16233
PWY-7111: pyruvate fermentation to isobutanol (engineered)|g__Blautia.s__Blautia_hydrogenotrophica	-0.476324	-1.12279	-0.721167	4.72835	-0.135292	0.440364	0.999571	0.412301	0.998873	-0.781854
PWY-5097: L-lysine biosynthesis VI|g__Citrobacter.s__Citrobacter_sp_KTE151	-1.19209	-1.33027	-0.222589	4.50467	-0.0442316	0.479703	0.99957	0.507426	0.998887	-1.25672
UNINTEGRATED|g__Acidaminococcus.s__Acidaminococcus_sp_BV3L6	-1.37454	-1.14228	0.184875	4.60817	0.0351763	0.468897	0.999569	0.515245	0.998887	-1.25407
PWY-7221: guanosine ribonucleotides de novo biosynthesis|g__Acinetobacter.s__Acinetobacter_lwoffii	-1.11814	-1.4116	-0.219989	4.6845	-0.0345757	0.49988	0.999566	0.47601	0.998887	-1.2709
PWY-6609: adenine and adenosine salvage III|g__Clostridiales_noname.s__Clostridiales_bacterium_1_7_47FAA	-1.19424	-1.35961	-0.149453	4.3913	-0.0251172	0.466962	0.999566	0.47603	0.998887	-1.26688
PANTO-PWY: phosphopantothenate biosynthesis I|g__Stenotrophomonas.s__Stenotrophomonas_maltophilia	-1.19862	-1.31858	-0.129015	4.56338	-0.0213879	0.486444	0.999568	0.468839	0.998887	-1.25238
PWY-5973: cis-vaccenate biosynthesis|g__Ochrobactrum.s__Ochrobactrum_sp_CDB2	-1.07441	-1.38366	-0.367874	4.24565	-0.0741773	0.527529	0.999566	0.50324	0.998891	-1.2282
PWY-3841: folate transformations II|g__Bacteroides.s__Bacteroides_sp_2_1_33B	-1.20261	-1.29786	-0.134415	4.51197	-0.0246787	0.55093	0.999566	0.538541	0.998894	-1.25591
PEPTIDOGLYCANSYN-PWY: peptidoglycan biosynthesis I (meso-diaminopimelate containing)|g__Clostridium.s__Clostridium_perfringens	-1.23638	-1.24188	-0.0744746	4.63156	-0.0151237	0.481521	0.999566	0.520261	0.998894	-1.2407
PWY-7199: pyrimidine deoxyribonucleosides salvage|g__Klebsiella.s__Klebsiella_pneumoniae	-1.15402	-1.35172	-0.244147	4.24879	-0.0497531	0.538409	0.999567	0.541435	0.998895	-1.25646
COA-PWY-1: coenzyme A biosynthesis II (mammalian)|g__Clostridium.s__Clostridium_sp_ATCC_29733	-1.05776	-0.786061	0.263987	4.49945	0.0460378	0.528341	0.99957	0.526336	0.998896	-0.891778
GLYCOGENSYNTH-PWY: glycogen biosynthesis I (from ADP-D-Glucose)|g__Citrobacter.s__Citrobacter_sp_KTE32	-1.19676	-1.17731	0.131102	4.81709	0.0218344	0.547467	0.999566	0.542157	0.998896	-1.19077
GLUCARDEG-PWY: D-glucarate degradation I|g__Citrobacter.s__Citrobacter_koseri	-1.18153	-1.19118	0.00611827	4.46792	0.000637394	0.479904	0.999566	0.507419	0.998925	-1.18491
THRESYN-PWY: superpathway of L-threonine biosynthesis|g__Granulicatella.s__Granulicatella_adiacens	-0.803038	-1.15535	-0.539089	4.68838	-0.10674	0.460343	0.999566	0.465204	0.998968	-0.984668
PWY-6386: UDP-N-acetylmuramoyl-pentapeptide biosynthesis II (lysine-containing)|g__Streptococcus.s__Streptococcus_infantis	-0.527398	-0.988438	-0.528119	4.81063	-0.0954542	0.498094	0.999568	0.491361	0.998968	-0.789125
PWY-3841: folate transformations II|g__Bacteroides.s__Bacteroides_sp_D2	-1.12489	-1.11893	0.0879436	4.59251	0.0213728	0.549468	0.999566	0.556559	0.998968	-1.12256
PWY-5973: cis-vaccenate biosynthesis|g__Pseudomonas.s__Pseudomonas_fragi	-0.848248	-0.753812	0.158462	6.03663	0.0206883	0.551261	0.999567	0.59297	0.998968	-0.808592
PWY-5695: urate biosynthesis/inosine 5'-phosphate degradation|g__Atopobium.s__Atopobium_rimae	-1.1844	-1.18631	0.00990164	4.41472	0.00158482	0.5106	0.999566	0.509813	0.998969	-1.1851
PWY-6122: 5-aminoimidazole ribonucleotide biosynthesis II|g__Enterobacter.s__Enterobacter_sp_MGH_8	-1.07751	-1.3573	-0.254688	4.13066	-0.054247	0.461224	0.999526	0.462762	0.998975	-1.21235
PWY-7197: pyrimidine deoxyribonucleotide phosphorylation|g__Pseudomonas.s__Pseudomonas_fragi	-1.22173	-0.908226	0.353838	5.65182	0.0481642	0.404717	0.999566	0.479181	0.998982	-1.08215
PWY-6168: flavin biosynthesis III (fungi)|g__Acinetobacter.s__Acinetobacter_johnsonii	-1.03096	-1.32301	-0.472181	4.63756	-0.0940528	0.410111	0.999566	0.475198	0.998988	-1.1872
NONMEVIPP-PWY: methylerythritol phosphate pathway I|g__Holdemania.s__Holdemania_filiformis	-1.13979	-0.740316	0.513853	4.96331	0.0904356	0.473588	0.999566	0.473444	0.998988	-0.976442
PWY-5857: ubiquinol-10 biosynthesis (prokaryotic)|g__Citrobacter.s__Citrobacter_koseri	-1.16544	-1.3642	-0.08611	4.19325	-0.022459	0.504356	0.999571	0.520727	0.998989	-1.25674
HCAMHPDEG-PWY: 3-phenylpropanoate and 3-(3-hydroxyphenyl)propanoate degradation to 2-oxopent-4-enoate|g__Citrobacter.s__Citrobacter_sp_KTE32	-1.17165	-1.10749	-0.00423296	4.72461	-0.000556167	0.476493	0.999567	0.487034	0.998989	-1.14108
PWY-6124: inosine-5'-phosphate biosynthesis II|g__Enterococcus.s__Enterococcus_faecium	-0.294124	-0.951063	-0.968171	5.2031	-0.15969	0.345407	0.999571	0.391718	0.99899	-0.6681
PWY-6891: thiazole biosynthesis II (Bacillus)|unclassified	-1.18627	-1.433	-0.301037	4.64358	-0.0614072	0.488369	0.999566	0.510883	0.998997	-1.30868
PWY-7221: guanosine ribonucleotides de novo biosynthesis|g__Bacteroides.s__Bacteroides_sp_2_1_7	-1.08747	-1.39052	-0.275615	4.73072	-0.0512659	0.492085	0.999568	0.515889	0.999004	-1.22711
PWY-6151: S-adenosyl-L-methionine cycle I|g__Coprobacillus.s__Coprobacillus_sp_8_2_54BFAA	-1.13801	-1.33416	-0.145751	4.44615	-0.0278691	0.505479	0.997521	0.498606	0.999012	-1.23938
PWY-6703: preQ0 biosynthesis|g__Bacteroides.s__Bacteroides_sp_3_1_23	-1.40378	-0.937844	0.520416	4.54361	0.104234	0.403612	0.999566	0.438042	0.999013	-1.16345
COMPLETE-ARO-PWY: superpathway of aromatic amino acid biosynthesis|g__Clostridium.s__Clostridium_asparagiforme	-1.20376	-1.37592	-0.268321	4.48706	-0.0490277	0.52382	0.999567	0.505456	0.999013	-1.29988
PWY-5484: glycolysis II (from fructose 6-phosphate)|g__Citrobacter.s__Citrobacter_koseri	-1.12476	-1.16153	-0.011608	4.30946	-0.0021506	0.498367	0.999567	0.510012	0.999013	-1.1463
PWY-2942: L-lysine biosynthesis III|g__Desulfovibrio.s__Desulfovibrio_desulfuricans	-1.39381	-1.1992	0.285308	4.4426	0.0542495	0.519578	0.999571	0.528002	0.999013	-1.30197
UNINTEGRATED|g__Ruminococcus.s__Ruminococcus_albus	-1.18743	-1.29348	-0.250779	4.57029	-0.0431182	0.474264	0.999566	0.541163	0.999019	-1.24955
PWY-3001: superpathway of L-isoleucine biosynthesis I|g__Enterococcus.s__Enterococcus_gallinarum	-1.00418	-1.19464	-0.285076	4.55557	-0.0505024	0.486447	0.999566	0.494734	0.999021	-1.09802
FUCCAT-PWY: fucose degradation|g__Escherichia.s__Escherichia_sp_TW09308	-1.15496	-1.32404	-0.240059	4.37965	-0.0536162	0.438171	0.999566	0.45646	0.999021	-1.23535
PWY-6122: 5-aminoimidazole ribonucleotide biosynthesis II|g__Clostridium.s__Clostridium_sp_ATCC_BAA_442	-1.084	-0.296697	1.00659	5.13121	0.183049	0.350822	0.997685	0.374987	0.999022	-0.72399
ARGSYN-PWY: L-arginine biosynthesis I (via L-ornithine)|g__Pseudomonas.s__Pseudomonas_sp_CF149	-1.41557	-1.08554	0.351672	4.4376	0.0655246	0.475715	0.999568	0.478869	0.999022	-1.24198
CALVIN-PWY: Calvin-Benson-Bassham cycle|g__Lactobacillus.s__Lactobacillus_rhamnosus	-1.11809	-1.3805	-0.3691	4.48595	-0.0703355	0.474916	0.999569	0.472925	0.999023	-1.24439
PWY-2941: L-lysine biosynthesis II|g__Enterococcus.s__Enterococcus_dispar	-0.739442	-1.14812	-0.562249	4.57297	-0.111155	0.475793	0.999566	0.495557	0.999038	-0.966004
PWY-6123: inosine-5'-phosphate biosynthesis I|g__Streptococcus.s__Streptococcus_mitis_oralis_pneumoniae	-1.22792	-0.638783	0.599734	4.5506	0.112501	0.507073	0.999566	0.471168	0.999068	-0.939166
VALSYN-PWY: L-valine biosynthesis|g__Citrobacter.s__Citrobacter_sp_KTE30	-1.12474	-1.36232	-0.245414	4.52671	-0.0466955	0.488346	0.999569	0.505393	0.999162	-1.24794
PWY-7221: guanosine ribonucleotides de novo biosynthesis|g__Bacteroides.s__Bacteroides_sp_2_1_56FAA	-1.304	-0.858619	0.729112	5.16352	0.130009	0.321892	0.998537	0.432341	0.999187	-1.07843
PWY-4981: L-proline biosynthesis II (from arginine)|g__Pseudomonas.s__Pseudomonas_sp_G5_2012	-1.18064	-1.40555	-0.265682	4.61748	-0.0484198	0.523096	0.998363	0.514321	0.999187	-1.30066
PEPTIDOGLYCANSYN-PWY: peptidoglycan biosynthesis I (meso-diaminopimelate containing)|g__Staphylococcus.s__Staphylococcus_saprophyticus	-1.24888	-1.37843	-0.138788	4.38696	-0.0258088	0.470537	0.999571	0.490129	0.999187	-1.31513
PWY-6386: UDP-N-acetylmuramoyl-pentapeptide biosynthesis II (lysine-containing)|g__Desulfovibrio.s__Desulfovibrio_desulfuricans	-1.30148	-1.23413	0.132785	4.38951	0.0258465	0.494828	0.999567	0.492944	0.999188	-1.26603
PWY-5484: glycolysis II (from fructose 6-phosphate)|g__Citrobacter.s__Citrobacter_sp_KTE30	-1.16367	-1.36599	-0.192838	4.47802	-0.0375575	0.481261	0.999566	0.487998	0.999188	-1.26773
PWY0-1241: ADP-L-glycero-&beta;-D-manno-heptose biosynthesis|g__Citrobacter.s__Citrobacter_sp_KTE30	-1.26183	-1.27149	-0.168051	4.41354	-0.0347895	0.516582	0.999566	0.499354	0.999193	-1.26903
PWY-6122: 5-aminoimidazole ribonucleotide biosynthesis II|g__Citrobacter.s__Citrobacter_koseri	-1.11741	-1.17649	0.0203359	4.49144	0.00423232	0.540214	0.999568	0.573503	0.999194	-1.13932
UNINTEGRATED|g__Brevibacterium.s__Brevibacterium_linens	-1.05577	-1.35168	-0.30739	4.48206	-0.0480189	0.436489	0.999566	0.489554	0.999195	-1.21393
PWY-6527: stachyose degradation|g__Citrobacter.s__Citrobacter_freundii	-1.13929	-1.20669	-0.0262973	4.71483	-0.00327457	0.527484	0.999566	0.515369	0.999196	-1.1687
NONOXIPENT-PWY: pentose phosphate pathway (non-oxidative branch)|g__Granulicatella.s__Granulicatella_adiacens	-1.04565	-1.31248	-0.332251	4.36808	-0.0661356	0.46043	0.999566	0.462219	0.999198	-1.19048
COA-PWY: coenzyme A biosynthesis I|g__Olsenella.s__Olsenella_uli	-1.29602	-1.16069	0.120295	4.2272	0.0242951	0.498593	0.999567	0.503964	0.999198	-1.23726
PWY-5659: GDP-mannose biosynthesis|g__Enterobacter.s__Enterobacter_cloacae	-1.19078	-1.2792	-0.0760498	4.49442	-0.01441	0.541867	0.999569	0.514919	0.999198	-1.23903
PWY-7222: guanosine deoxyribonucleotides de novo biosynthesis II|g__Streptococcus.s__Streptococcus_mitis_oralis_pneumoniae	-1.1586	-0.914257	0.275308	4.74764	0.0508079	0.526069	0.999566	0.526328	0.9992	-1.04799
PWY66-400: glycolysis VI (metazoan)|g__Streptococcus.s__Streptococcus_mitis_oralis_pneumoniae	-1.13673	-0.967115	0.194998	4.85386	0.0347478	0.561202	0.999566	0.547524	0.9992	-1.05431
PWY-6609: adenine and adenosine salvage III|g__Bacteroides.s__Bacteroides_sp_2_1_56FAA	-1.31446	-0.724571	0.807693	5.05869	0.13642	0.289504	0.999566	0.375436	0.9992	-1.0513
PWY4FS-7: phosphatidylglycerol biosynthesis I (plastidic)|g__Citrobacter.s__Citrobacter_sp_KTE151	-1.09207	-1.33095	-0.277392	4.40408	-0.0546221	0.492045	0.999566	0.490212	0.999209	-1.21453
PWY-724: superpathway of L-lysine, L-threonine and L-methionine biosynthesis II|g__Citrobacter.s__Citrobacter_sp_KTE151	-1.19404	-1.29709	-0.200424	4.60087	-0.0357765	0.514439	0.999567	0.519244	0.999215	-1.2394
PWY-6163: chorismate biosynthesis from 3-dehydroquinate|g__Clostridium.s__Clostridium_sp_M62_1	-1.31885	-1.34129	-0.0342771	4.28955	-0.00675866	0.505141	0.999566	0.493102	0.999215	-1.33383
PWY-3001: superpathway of L-isoleucine biosynthesis I|g__Citrobacter.s__Citrobacter_sp_KTE30	-1.15152	-1.28381	-0.22342	4.53673	-0.0447577	0.492115	0.999566	0.507032	0.999216	-1.21139
PWY66-422: D-galactose degradation V (Leloir pathway)|g__Streptococcus.s__Streptococcus_gordonii	-0.872391	-1.35175	-0.565391	4.35316	-0.108416	0.470253	0.999566	0.453286	0.999233	-1.10447
PWY-5103: L-isoleucine biosynthesis III|g__Enterococcus.s__Enterococcus_gallinarum	-1.01423	-1.34794	-0.43253	4.55733	-0.0801247	0.407661	0.999566	0.44084	0.999233	-1.17928
ILEUSYN-PWY: L-isoleucine biosynthesis I (from threonine)|g__Streptococcus.s__Streptococcus_sp_I_P16	-1.06759	-1.31352	-0.317191	4.32517	-0.0643603	0.476692	0.999569	0.482562	0.999233	-1.21318
PWY-6124: inosine-5'-phosphate biosynthesis II|g__Bacteroides.s__Bacteroides_sp_2_1_56FAA	-1.32306	-0.686374	0.820072	5.13003	0.153806	0.29218	0.999566	0.369006	0.999248	-1.04622
PWY-7219: adenosine ribonucleotides de novo biosynthesis|g__Enterococcus.s__Enterococcus_gilvus	-1.33737	-0.901936	0.545095	4.47381	0.107916	0.436843	0.999566	0.463592	0.999248	-1.13255
PWY-7221: guanosine ribonucleotides de novo biosynthesis|g__Pseudomonas.s__Pseudomonas_sp_CF149	-1.50865	-1.2061	0.237353	4.51155	0.0408671	0.464589	0.999566	0.468411	0.999248	-1.36781
PWY-5189: tetrapyrrole biosynthesis II (from glycine)|g__Ochrobactrum.s__Ochrobactrum_sp_CDB2	-1.09492	-1.25728	-0.149918	4.26333	-0.0310137	0.473755	0.999566	0.455423	0.999248	-1.17702
BIOTIN-BIOSYNTHESIS-PWY: biotin biosynthesis I|g__Citrobacter.s__Citrobacter_sp_KTE151	-1.12828	-1.36742	-0.22322	4.37971	-0.0404141	0.489659	0.999566	0.503122	0.999248	-1.26668
PWY-6121: 5-aminoimidazole ribonucleotide biosynthesis I|g__Clostridiales_noname.s__Clostridiales_bacterium_1_7_47FAA	-1.1966	-1.28476	-0.190056	4.34366	-0.0371879	0.537975	0.999571	0.56128	0.99925	-1.2328
PWY-6936: seleno-amino acid biosynthesis|g__Granulicatella.s__Granulicatella_adiacens	-1.0168	-1.27095	-0.416225	4.41551	-0.0758307	0.468592	0.999566	0.473627	0.999257	-1.14954
PWY-7220: adenosine deoxyribonucleotides de novo biosynthesis II|g__Clostridiales_noname.s__Clostridiales_bacterium_1_7_47FAA	-1.22365	-1.38193	-0.172437	4.10749	-0.0418403	0.45226	0.999569	0.464126	0.999258	-1.30164
PWY-5686: UMP biosynthesis|g__Bacteroides.s__Bacteroides_sp_2_2_4	-1.06874	-0.818388	0.299274	5.20683	0.0497306	0.5193	0.999566	0.520674	0.999259	-0.942164
PWY-5686: UMP biosynthesis|g__Lactobacillus.s__Lactobacillus_reuteri	-1.15791	-1.38455	-0.258613	4.38467	-0.0552083	0.52524	0.999567	0.547592	0.999265	-1.26325
UNINTEGRATED|g__Stenotrophomonas.s__Stenotrophomonas_maltophilia	-1.1635	-1.23359	-0.125705	4.53358	-0.0242534	0.461916	0.999569	0.484028	0.999282	-1.1955
PWY-6317: galactose degradation I (Leloir pathway)|g__Pediococcus.s__Pediococcus_pentosaceus	-1.12652	-1.27735	-0.276083	4.75187	-0.0572858	0.463864	0.999568	0.524106	0.999283	-1.19101
PWY-6897: thiamin salvage II|g__Citrobacter.s__Citrobacter_sp_KTE151	-1.15859	-1.35074	-0.252307	4.49786	-0.045393	0.480861	0.999566	0.475213	0.999285	-1.25176
TRPSYN-PWY: L-tryptophan biosynthesis|g__Bacteroides.s__Bacteroides_sp_2_1_56FAA	-1.28191	-0.701351	0.77405	5.27687	0.132857	0.352607	0.999566	0.412162	0.999291	-1.01337
PWY-4041: &gamma;-glutamyl cycle|g__Citrobacter.s__Citrobacter_freundii	-1.08329	-1.20954	-0.14544	4.84568	-0.0254343	0.535455	0.999566	0.534444	0.999292	-1.14526
PWY-6121: 5-aminoimidazole ribonucleotide biosynthesis I|g__Desulfovibrio.s__Desulfovibrio_piger	-0.903542	-1.05622	-0.142552	5.47652	-0.0262995	0.517315	0.999566	0.503002	0.999357	-0.970252
PWY-7228: superpathway of guanosine nucleotides de novo biosynthesis I|g__Pediococcus.s__Pediococcus_lolii	-1.25106	-1.24536	0.0432096	4.31657	0.00693602	0.496037	0.999569	0.525757	0.999362	-1.24811
RHAMCAT-PWY: L-rhamnose degradation I|g__Holdemania.s__Holdemania_filiformis	-1.21573	-0.629663	0.837573	4.99629	0.144204	0.388936	0.999566	0.391908	0.999384	-0.930792
PWY-724: superpathway of L-lysine, L-threonine and L-methionine biosynthesis II|g__Citrobacter.s__Citrobacter_freundii	-1.04738	-1.32046	-0.286225	4.50539	-0.0514311	0.452867	0.999568	0.474152	0.999384	-1.17055
PWY-5686: UMP biosynthesis|g__Bilophila.s__Bilophila_sp_4_1_30	-1.1621	-1.21009	-0.115032	4.39668	-0.0249933	0.514222	0.999572	0.49292	0.999384	-1.18425
PWY-6703: preQ0 biosynthesis|g__Pseudomonas.s__Pseudomonas_sp_G5_2012	-1.1299	-1.31811	-0.0976342	4.50424	-0.0179693	0.501296	0.999566	0.538483	0.999385	-1.24642
PWY-2942: L-lysine biosynthesis III|g__Rothia.s__Rothia_dentocariosa	-1.36291	-1.12823	0.167095	4.3267	0.0378884	0.521642	0.999566	0.515708	0.999388	-1.22039
HISDEG-PWY: L-histidine degradation I|g__Rhodococcus.s__Rhodococcus_qingshengii	-1.24939	-1.22385	0.0416533	4.51078	0.00729475	0.5193	0.999566	0.53794	0.999394	-1.23804
PWY-5097: L-lysine biosynthesis VI|g__Bilophila.s__Bilophila_sp_4_1_30	-1.17479	-1.29735	-0.200089	4.32077	-0.0404913	0.524598	0.999566	0.532341	0.999398	-1.23035
COA-PWY: coenzyme A biosynthesis I|g__Atopobium.s__Atopobium_parvulum	-1.38454	-1.12853	0.268131	4.21415	0.0544466	0.523994	0.999566	0.531632	0.999402	-1.26008
COA-PWY-1: coenzyme A biosynthesis II (mammalian)|g__Parabacteroides.s__Parabacteroides_sp_D25	-0.512707	-1.19041	-0.769165	5.33213	-0.134812	0.391967	0.999568	0.421953	0.99941	-0.83623
PEPTIDOGLYCANSYN-PWY: peptidoglycan biosynthesis I (meso-diaminopimelate containing)|g__Bilophila.s__Bilophila_sp_4_1_30	-1.17961	-1.30714	-0.143921	4.17509	-0.0294197	0.476574	0.999572	0.490233	0.99941	-1.23746
PWY-5189: tetrapyrrole biosynthesis II (from glycine)|g__Actinomyces.s__Actinomyces_sp_oral_taxon_448	-1.16847	-1.13396	0.0234332	4.53304	0.00429405	0.538435	0.999571	0.519977	0.99941	-1.15572
ARGSYN-PWY: L-arginine biosynthesis I (via L-ornithine)|g__Citrobacter.s__Citrobacter_sp_KTE30	-1.19462	-1.36257	-0.234896	4.32004	-0.0451848	0.456279	0.999566	0.453991	0.999416	-1.27245
PWY-6387: UDP-N-acetylmuramoyl-pentapeptide biosynthesis I (meso-diaminopimelate containing)|g__Veillonella.s__Veillonella_atypica	-1.22451	-1.27997	-0.0528258	4.27838	-0.0120757	0.497479	0.999566	0.47878	0.999416	-1.25523
PWY-5695: urate biosynthesis/inosine 5'-phosphate degradation|g__Parabacteroides.s__Parabacteroides_sp_D25	-0.521106	-0.911084	-0.583884	5.48386	-0.0993406	0.460864	0.999566	0.450579	0.999426	-0.727771
PWY-6936: seleno-amino acid biosynthesis|g__Streptococcus.s__Streptococcus_mitis_oralis_pneumoniae	-1.16947	-0.636361	0.586325	4.92508	0.108946	0.437317	0.999566	0.453906	0.999429	-0.914645
FASYN-INITIAL-PWY: superpathway of fatty acid biosynthesis initiation (E. coli)|g__Bacteroides.s__Bacteroides_xylanisolvens	-1.09057	-0.726099	0.434394	5.02479	0.0786758	0.495856	0.999566	0.485277	0.999429	-0.938038
PWY-6163: chorismate biosynthesis from 3-dehydroquinate|g__Streptococcus.s__Streptococcus_australis	-1.03089	-1.29412	-0.334401	4.5437	-0.071698	0.503361	0.999566	0.498545	0.999429	-1.18277
PANTO-PWY: phosphopantothenate biosynthesis I|g__Actinomyces.s__Actinomyces_sp_ph3	-1.42115	-1.19607	0.23162	4.30698	0.0466197	0.499226	0.999566	0.49243	0.999429	-1.31026
PWY-6386: UDP-N-acetylmuramoyl-pentapeptide biosynthesis II (lysine-containing)|g__Actinomyces.s__Actinomyces_sp_oral_taxon_448	-1.01904	-1.21822	-0.245501	4.55636	-0.0432796	0.499736	0.999568	0.489207	0.999429	-1.09959
PWY-6126: superpathway of adenosine nucleotides de novo biosynthesis II|g__Bacteroides.s__Bacteroides_sp_4_3_47FAA	-1.21816	-1.1728	-0.0360661	4.89961	-0.00448579	0.590021	0.999566	0.510294	0.999429	-1.18812
PWY-6122: 5-aminoimidazole ribonucleotide biosynthesis II|g__Enterococcus.s__Enterococcus_avium	-1.31025	-1.20455	-0.0411263	4.38376	-0.00691654	0.529183	0.999566	0.538732	0.99943	-1.264
UNINTEGRATED|g__Erysipelotrichaceae_noname.s__Clostridium_innocuum	-1.23048	-1.17089	0.0472903	5.42254	0.0060398	0.624232	0.999567	0.564103	0.99943	-1.20467
TRPSYN-PWY: L-tryptophan biosynthesis|g__Citrobacter.s__Citrobacter_sp_KTE151	-1.20294	-1.37303	-0.186952	4.60033	-0.0338945	0.510567	0.999566	0.5209	0.99943	-1.28393
TCA: TCA cycle I (prokaryotic)|g__Escherichia.s__Escherichia_sp_TW09308	-1.14452	-1.24803	-0.0866819	4.23367	-0.0160619	0.492846	0.999566	0.469996	0.999431	-1.20951
PWY-3841: folate transformations II|g__Streptococcus.s__Streptococcus_mitis_oralis_pneumoniae	-1.16835	-0.930443	0.294003	4.92866	0.0526076	0.518289	0.999568	0.513806	0.999431	-1.07671
PWY-5695: urate biosynthesis/inosine 5'-phosphate degradation|g__Streptococcus.s__Streptococcus_gordonii	-0.542198	-1.15883	-0.810573	4.47558	-0.152111	0.439605	0.999566	0.426998	0.999433	-0.871191
PWY-4981: L-proline biosynthesis II (from arginine)|g__Pediococcus.s__Pediococcus_lolii	-1.37549	-1.219	0.186268	4.38057	0.0401657	0.491999	0.999566	0.520144	0.999435	-1.28392
PWY-5918: superpathay of heme biosynthesis from glutamate|g__Citrobacter.s__Citrobacter_sp_KTE151	-1.10228	-1.33514	-0.216281	4.32875	-0.0455929	0.504036	0.999566	0.527824	0.999435	-1.2092
NONMEVIPP-PWY: methylerythritol phosphate pathway I|g__Citrobacter.s__Citrobacter_sp_KTE151	-1.07125	-1.35095	-0.321106	4.53538	-0.0561842	0.488702	0.999566	0.508671	0.999442	-1.22457
PWY-7197: pyrimidine deoxyribonucleotide phosphorylation|g__Enterococcus.s__Enterococcus_dispar	-0.669478	-1.22984	-0.793939	4.48738	-0.170731	0.388424	0.999566	0.388566	0.999443	-0.962258
PWY-7242: D-fructuronate degradation|g__Citrobacter.s__Citrobacter_sp_KTE30	-1.04097	-1.45225	-0.365699	4.26925	-0.0767239	0.471595	0.999566	0.455222	0.999443	-1.2245
HEME-BIOSYNTHESIS-II: heme biosynthesis I (aerobic)|g__Corynebacterium.s__Corynebacterium_casei	-1.36129	-1.1046	0.33056	4.23236	0.0738011	0.437882	0.999566	0.475435	0.999443	-1.25085
PWY-7222: guanosine deoxyribonucleotides de novo biosynthesis II|g__Agrobacterium.s__Agrobacterium_tumefaciens	-1.06133	-1.36817	-0.311681	4.17279	-0.0645093	0.500578	0.999566	0.476851	0.999443	-1.2224
PWY-6387: UDP-N-acetylmuramoyl-pentapeptide biosynthesis I (meso-diaminopimelate containing)|g__Lachnospiraceae_noname.s__Lachnospiraceae_bacterium_2_1_58FAA	-1.24818	-1.01459	0.279753	4.64577	0.0496975	0.490153	0.999569	0.492797	0.999443	-1.12738
PWY-7184: pyrimidine deoxyribonucleotides de novo biosynthesis I|g__Microbacterium.s__Microbacterium_maritypicum	-1.12112	-1.38601	-0.191298	4.25582	-0.0402744	0.442603	0.999566	0.454654	0.999443	-1.24416
PWY-5667: CDP-diacylglycerol biosynthesis I|g__Anaerostipes.s__Anaerostipes_sp_3_2_56FAA	-1.15005	-1.27405	-0.149521	4.4141	-0.0295211	0.50653	0.999566	0.518002	0.999443	-1.21698
PWY-4981: L-proline biosynthesis II (from arginine)|g__Lactobacillus.s__Lactobacillus_kisonensis	-1.28704	-1.28589	0.151493	4.38149	0.0256833	0.541446	0.999566	0.531837	0.999443	-1.28704
COA-PWY: coenzyme A biosynthesis I|g__Rhodococcus.s__Rhodococcus_qingshengii	-1.1579	-1.17378	-0.0692442	4.55521	-0.0158549	0.559889	0.999566	0.544604	0.999443	-1.1628
TRPSYN-PWY: L-tryptophan biosynthesis|g__Citrobacter.s__Citrobacter_sp_KTE32	-1.1608	-1.19012	-0.0850534	4.65283	-0.0153003	0.511686	0.999566	0.490568	0.999443	-1.17934
PWY-7228: superpathway of guanosine nucleotides de novo biosynthesis I|g__Pseudomonas.s__Pseudomonas_sp_Lz4W	-1.28948	-1.25604	0.0285361	4.59567	0.0050939	0.515039	0.999566	0.506542	0.999443	-1.27191
UNINTEGRATED|g__Actinomyces.s__Actinomyces_sp_ph3	-1.22221	-0.872292	0.559122	5.23278	0.0833694	0.285404	0.999566	0.467893	0.999444	-1.06637
ASPASN-PWY: superpathway of L-aspartate and L-asparagine biosynthesis|g__Bacteroides.s__Bacteroides_sp_D22	-0.729282	-0.494153	0.298974	5.65426	0.041482	0.599121	0.999566	0.588884	0.999445	-0.62989
CALVIN-PWY: Calvin-Benson-Bassham cycle|g__Citrobacter.s__Citrobacter_sp_KTE32	-1.20595	-1.08247	0.115786	4.69386	0.0189082	0.512987	0.999566	0.484051	0.999447	-1.14249
PWY-7254: TCA cycle VII (acetate-producers)|g__Acinetobacter.s__Acinetobacter_lwoffii	-1.17557	-1.34953	-0.221719	4.51761	-0.0461649	0.501981	0.999566	0.495097	0.999449	-1.26878
NONMEVIPP-PWY: methylerythritol phosphate pathway I|g__Slackia.s__Slackia_piriformis	-0.902228	-1.22756	-0.434098	5.12861	-0.0762461	0.496488	0.999566	0.528956	0.999449	-1.07383
ASPASN-PWY: superpathway of L-aspartate and L-asparagine biosynthesis|g__Bacteroides.s__Bacteroides_sp_3_1_23	-1.31228	-0.835185	0.467446	4.61589	0.091724	0.407305	0.999566	0.452028	0.99945	-1.10031
PWY-7197: pyrimidine deoxyribonucleotide phosphorylation|g__Pediococcus.s__Pediococcus_lolii	-1.34646	-1.23546	0.112101	4.40937	0.0238364	0.50942	0.999566	0.526981	0.99945	-1.29258
PWY-7197: pyrimidine deoxyribonucleotide phosphorylation|g__Citrobacter.s__Citrobacter_freundii	-1.00144	-1.2476	-0.300343	4.59665	-0.0588518	0.543988	0.99957	0.557734	0.99945	-1.12332
PWY-5686: UMP biosynthesis|g__Pseudomonas.s__Pseudomonas_mandelii	-1.18088	-1.32813	-0.133901	4.31624	-0.0241934	0.530537	0.999566	0.523742	0.999455	-1.25501
PWY-6387: UDP-N-acetylmuramoyl-pentapeptide biosynthesis I (meso-diaminopimelate containing)|g__Streptococcus.s__Streptococcus_mitis_oralis_pneumoniae	-1.14987	-0.843525	0.371351	4.87812	0.0747568	0.493944	0.999571	0.494737	0.999459	-1.00279
GALACTARDEG-PWY: D-galactarate degradation I|g__Citrobacter.s__Citrobacter_freundii	-1.1452	-1.20933	0.0305884	4.66862	0.00406214	0.505341	0.999566	0.53528	0.99946	-1.16909
TRPSYN-PWY: L-tryptophan biosynthesis|g__Staphylococcus.s__Staphylococcus_equorum	-1.22677	-1.41228	-0.204141	4.30745	-0.0421855	0.490191	0.999567	0.502401	0.999462	-1.33141
UDPNAGSYN-PWY: UDP-N-acetyl-D-glucosamine biosynthesis I|g__Enterococcus.s__Enterococcus_faecalis	-0.727455	-1.31159	-0.661589	4.12697	-0.145316	0.444907	0.99957	0.44452	0.999466	-1.04399
PWY-7357: thiamin formation from pyrithiamine and oxythiamine (yeast)|g__Klebsiella.s__Klebsiella_pneumoniae	-1.19791	-1.07925	0.2238	4.65989	0.0418778	0.516609	0.999572	0.532029	0.999466	-1.13068
PWY-6126: superpathway of adenosine nucleotides de novo biosynthesis II|g__Actinomyces.s__Actinomyces_sp_ICM39	-1.15663	-1.15978	-0.0466808	4.3432	-0.00900302	0.532574	0.999566	0.523894	0.999466	-1.15746
PWY-2942: L-lysine biosynthesis III|g__Citrobacter.s__Citrobacter_koseri	-1.20579	-1.09441	0.0696437	4.45579	0.0122835	0.533287	0.99957	0.53694	0.999468	-1.15328
PWY-6386: UDP-N-acetylmuramoyl-pentapeptide biosynthesis II (lysine-containing)|g__Enterococcus.s__Enterococcus_faecium	0.036539	-0.878242	-1.14124	5.32233	-0.20033	0.238929	0.999566	0.286891	0.999473	-0.464061
PWY-6305: putrescine biosynthesis IV|g__Citrobacter.s__Citrobacter_koseri	-1.13024	-1.19289	-0.0150799	4.32578	-0.00275791	0.525942	0.999566	0.512595	0.999474	-1.16166
PWY-6121: 5-aminoimidazole ribonucleotide biosynthesis I|g__Erysipelotrichaceae_noname.s__Clostridium_ramosum	-0.629017	-1.16842	-0.720062	4.97707	-0.129561	0.418312	0.999566	0.433379	0.999502	-0.906589
DTDPRHAMSYN-PWY: dTDP-L-rhamnose biosynthesis I|g__Bacteroides.s__Bacteroides_sp_2_2_4	-1.21983	-0.801115	0.576287	5.38069	0.101482	0.415237	0.999568	0.423728	0.999502	-1.01353
PWY-7228: superpathway of guanosine nucleotides de novo biosynthesis I|g__Pediococcus.s__Pediococcus_pentosaceus	-1.06684	-1.31361	-0.439609	4.72929	-0.073494	0.477774	0.999568	0.516544	0.999502	-1.19245
UNINTEGRATED|g__Bacteroides.s__Bacteroides_sp_D1	-1.35547	-1.18784	0.243618	4.47983	0.046397	0.513113	0.999568	0.499045	0.999502	-1.2737
PWY-7222: guanosine deoxyribonucleotides de novo biosynthesis II|g__Ochrobactrum.s__Ochrobactrum_sp_CDB2	-1.101	-1.26958	-0.270435	4.42864	-0.0461366	0.498009	0.999566	0.514705	0.999508	-1.1924
PWY-7221: guanosine ribonucleotides de novo biosynthesis|g__Rothia.s__Rothia_mucilaginosa	-1.26077	-1.07708	0.188263	4.10496	0.0374881	0.537029	0.999566	0.535846	0.999509	-1.15914
PWY-6277: superpathway of 5-aminoimidazole ribonucleotide biosynthesis|g__Clostridium.s__Clostridium_sp_ATCC_BAA_442	-1.03193	-0.354494	0.884877	5.03714	0.149954	0.388446	0.999566	0.419784	0.999518	-0.708024
PANTO-PWY: phosphopantothenate biosynthesis I|g__Actinomyces.s__Actinomyces_sp_oral_taxon_181	-1.29267	-0.974832	0.301313	4.33903	0.0573258	0.445878	0.999566	0.459671	0.999518	-1.1446
FUCCAT-PWY: fucose degradation|g__Citrobacter.s__Citrobacter_sp_KTE30	-1.09055	-1.35625	-0.310423	4.35905	-0.0617784	0.475947	0.999571	0.515277	0.999523	-1.24236
PWY0-862: (5Z)-dodec-5-enoate biosynthesis|g__Citrobacter.s__Citrobacter_freundii	-1.15847	-1.17852	-0.00644779	4.65634	-0.00116728	0.541661	0.999567	0.513823	0.999524	-1.16519
GLUTORN-PWY: L-ornithine biosynthesis|g__Ochrobactrum.s__Ochrobactrum_sp_CDB2	-1.13317	-1.31981	-0.252475	4.28116	-0.050777	0.473025	0.999208	0.489547	0.999524	-1.23943
PWY-7663: gondoate biosynthesis (anaerobic)|g__Bacteroides.s__Bacteroides_sp_2_1_56FAA	-1.406	-0.775668	0.92038	5.09042	0.153945	0.326962	0.999566	0.422191	0.999534	-1.11556
NAD-BIOSYNTHESIS-II: NAD salvage pathway II|g__Citrobacter.s__Citrobacter_sp_KTE30	-1.21672	-1.23636	-0.0665602	4.56142	-0.0115902	0.520258	0.999566	0.499632	0.999542	-1.22528
PWY66-400: glycolysis VI (metazoan)|g__Bacteroides.s__Bacteroides_sp_3_1_23	-1.25406	-0.935677	0.476371	4.838	0.075925	0.461328	0.999566	0.488486	0.999552	-1.11086
COA-PWY-1: coenzyme A biosynthesis II (mammalian)|g__Pediococcus.s__Pediococcus_lolii	-1.23729	-1.14355	0.282578	4.41279	0.0592058	0.442822	0.99952	0.426052	0.999552	-1.18528
PWY-7229: superpathway of adenosine nucleotides de novo biosynthesis I|g__Sutterella.s__Sutterella_wadsworthensis	-1.24652	-1.11265	0.197414	4.33306	0.0480729	0.463916	0.999566	0.462018	0.999552	-1.17074
GLYCOLYSIS: glycolysis I (from glucose 6-phosphate)|g__Enterobacter.s__Enterobacter_cloacae	-1.16626	-1.30607	-0.207493	4.50522	-0.0424343	0.514776	0.999567	0.526291	0.999552	-1.22488
PWY-7197: pyrimidine deoxyribonucleotide phosphorylation|g__Oxalobacter.s__Oxalobacter_formigenes	-1.15361	-1.04786	0.149846	4.92593	0.0294283	0.548227	0.999566	0.547507	0.999552	-1.10147
PWY-1269: CMP-3-deoxy-D-manno-octulosonate biosynthesis I|g__Acinetobacter.s__Acinetobacter_guillouiae	-1.12664	-1.42433	-0.320107	4.50017	-0.0591253	0.484433	0.999566	0.508667	0.999553	-1.27125
PWY-7229: superpathway of adenosine nucleotides de novo biosynthesis I|g__Holdemania.s__Holdemania_filiformis	-1.03983	-0.844867	0.225945	5.14977	0.0359711	0.52785	0.999566	0.521879	0.999554	-0.941342
HISTSYN-PWY: L-histidine biosynthesis|g__Burkholderiales_noname.s__Burkholderiales_bacterium_1_1_47	-1.19731	-1.12727	0.173722	4.59464	0.0331619	0.54266	0.999566	0.541896	0.999554	-1.16392
PWY-7111: pyruvate fermentation to isobutanol (engineered)|g__Staphylococcus.s__Staphylococcus_aureus	-1.19356	-1.35298	-0.139525	4.17823	-0.0286109	0.506663	0.999566	0.511129	0.999555	-1.26745
PWY-7242: D-fructuronate degradation|g__Citrobacter.s__Citrobacter_koseri	-1.11613	-1.18916	-0.00356595	4.21578	-0.000707234	0.525975	0.999566	0.546979	0.999555	-1.15685
PWY-6151: S-adenosyl-L-methionine cycle I|g__Granulicatella.s__Granulicatella_adiacens	-0.837809	-1.11119	-0.467143	4.75049	-0.0833519	0.50607	0.99952	0.504575	0.999556	-0.975036
PEPTIDOGLYCANSYN-PWY: peptidoglycan biosynthesis I (meso-diaminopimelate containing)|g__Bacteroides.s__Bacteroides_sp_2_1_7	-1.16489	-1.35571	-0.342463	4.78356	-0.0560949	0.500093	0.999566	0.524731	0.999556	-1.24256
PWY-2941: L-lysine biosynthesis II|g__Lactobacillus.s__Lactobacillus_ruminis	-1.36198	-1.18794	0.14911	4.23441	0.029962	0.42434	0.999566	0.486579	0.999557	-1.27339
PWY-5420: catechol degradation II (meta-cleavage pathway)|unclassified	-1.0938	-1.39694	-0.297189	4.46869	-0.063009	0.489004	0.999568	0.498429	0.99956	-1.23093
PWY-6387: UDP-N-acetylmuramoyl-pentapeptide biosynthesis I (meso-diaminopimelate containing)|g__Microbacterium.s__Microbacterium_maritypicum	-1.21536	-1.48196	-0.274055	4.33887	-0.0519395	0.492948	0.999566	0.49226	0.99956	-1.34815
PWY-7222: guanosine deoxyribonucleotides de novo biosynthesis II|g__Corynebacterium.s__Corynebacterium_variabile	-1.08827	-1.23967	-0.0514323	4.51653	-0.0115913	0.501022	0.999566	0.511161	0.999561	-1.16358
PWY-1269: CMP-3-deoxy-D-manno-octulosonate biosynthesis I|g__Haemophilus.s__Haemophilus_parainfluenzae	-1.25649	-0.652419	0.764938	4.70439	0.136122	0.449294	0.999566	0.45087	0.999562	-0.956867
PWY-5097: L-lysine biosynthesis VI|g__Enterococcus.s__Enterococcus_faecium	-0.936033	-1.08578	-0.14498	4.45522	-0.0301503	0.543921	0.999566	0.563275	0.999569	-1.01397
VALSYN-PWY: L-valine biosynthesis|g__Enterococcus.s__Enterococcus_casseliflavus	-0.840203	-1.22232	-0.439567	4.84027	-0.0837952	0.498155	0.999566	0.504607	0.999569	-1.0437
HISTSYN-PWY: L-histidine biosynthesis|g__Clostridium.s__Clostridium_sp_ATCC_BAA_442	-1.35308	-0.633173	0.935929	4.60601	0.176249	0.400012	0.999566	0.374474	0.999593	-1.02366
PWY0-1319: CDP-diacylglycerol biosynthesis II|g__Acinetobacter.s__Acinetobacter_lwoffii	-1.20535	-1.31002	-0.210375	4.42956	-0.0411359	0.460253	0.999566	0.493523	0.999593	-1.24576
PWY-6277: superpathway of 5-aminoimidazole ribonucleotide biosynthesis|g__Actinomyces.s__Actinomyces_sp_oral_taxon_848	-1.27809	-1.22179	0.0979412	4.3424	0.0241517	0.47994	0.999581	0.475934	0.999593	-1.25121
PWY-5918: superpathay of heme biosynthesis from glutamate|g__Proteus.s__Proteus_penneri	-1.21643	-1.12989	-0.0108256	4.47867	-0.0019723	0.55328	0.999566	0.521625	0.999607	-1.17676
PWY-7254: TCA cycle VII (acetate-producers)|g__Acinetobacter.s__Acinetobacter_johnsonii	-1.0794	-1.30782	-0.443417	4.67972	-0.0888143	0.495628	0.999567	0.502013	0.999628	-1.19275
PANTO-PWY: phosphopantothenate biosynthesis I|g__Acinetobacter.s__Acinetobacter_johnsonii	-0.944572	-1.31717	-0.409964	4.75434	-0.0808123	0.460692	0.999566	0.494073	0.999628	-1.13819
PWY-5686: UMP biosynthesis|g__Acinetobacter.s__Acinetobacter_sp_CIP_A162	-1.12458	-1.30593	-0.182908	4.47102	-0.032856	0.504108	0.999566	0.513691	0.999628	-1.2217
PWY-6122: 5-aminoimidazole ribonucleotide biosynthesis II|g__Veillonella.s__Veillonella_parvula	-1.02121	-1.15857	-0.327859	4.41301	-0.058821	0.501833	0.999566	0.498545	0.999628	-1.08867
PEPTIDOGLYCANSYN-PWY: peptidoglycan biosynthesis I (meso-diaminopimelate containing)|g__Actinomyces.s__Actinomyces_sp_oral_taxon_172	-0.780224	-1.3207	-0.67455	4.79833	-0.125548	0.49791	0.999568	0.451902	0.99963	-1.05937
ILEUSYN-PWY: L-isoleucine biosynthesis I (from threonine)|g__Streptococcus.s__Streptococcus_mitis_oralis_pneumoniae	-1.18296	-0.675946	0.690549	5.07741	0.133882	0.449275	0.999566	0.452853	0.999631	-0.92638
PWY-6121: 5-aminoimidazole ribonucleotide biosynthesis I|g__Pediococcus.s__Pediococcus_acidilactici	-1.23512	-1.24409	0.0498704	4.39797	0.0130227	0.502473	0.999566	0.522889	0.999634	-1.24195
PWY-5103: L-isoleucine biosynthesis III|g__Rothia.s__Rothia_dentocariosa	-1.20931	-1.23674	-0.145034	4.31074	-0.0276201	0.504252	0.999567	0.494046	0.999634	-1.22237
PWY-5667: CDP-diacylglycerol biosynthesis I|g__Corynebacterium.s__Corynebacterium_variabile	-1.10141	-1.19212	-0.110052	4.38251	-0.0202964	0.484478	0.999566	0.524834	0.999634	-1.15057
PWY-5686: UMP biosynthesis|g__Erysipelotrichaceae_noname.s__Eubacterium_cylindroides	-0.668563	-1.18418	-0.613797	4.87173	-0.104916	0.424367	0.999566	0.444946	0.999636	-0.934598
PWY-2941: L-lysine biosynthesis II|g__Enterococcus.s__Enterococcus_faecalis	-0.285831	-0.992017	-0.792515	5.45889	-0.119927	0.365422	0.999566	0.427679	0.999638	-0.639802
PWY-6122: 5-aminoimidazole ribonucleotide biosynthesis II|g__Clostridium.s__Clostridium_clostridioforme	-0.988053	-1.29253	-0.241284	4.42567	-0.0458013	0.466082	0.999575	0.452995	0.999695	-1.12477
PWY-5188: tetrapyrrole biosynthesis I (from glutamate)|g__Actinomyces.s__Actinomyces_sp_oral_taxon_448	-1.14781	-0.948115	0.021373	4.41599	0.00456014	0.522854	0.999566	0.537652	0.999699	-1.05761
PWY-6123: inosine-5'-phosphate biosynthesis I|g__Enterococcus.s__Enterococcus_faecalis	-0.779662	-1.20084	-0.551381	4.31435	-0.0982482	0.431157	0.999571	0.420809	0.999719	-1.00906
UDPNAGSYN-PWY: UDP-N-acetyl-D-glucosamine biosynthesis I|g__Streptococcus.s__Streptococcus_sp_F0442	-1.23261	-1.13146	0.0873035	4.24751	0.0163958	0.448351	0.999569	0.503818	0.999738	-1.19455
PWY-5667: CDP-diacylglycerol biosynthesis I|g__Veillonella.s__Veillonella_parvula	-1.29309	-1.20908	0.185459	4.39413	0.0368064	0.499236	0.999566	0.494275	0.999743	-1.25366
PWY-5097: L-lysine biosynthesis VI|g__Haemophilus.s__Haemophilus_parainfluenzae	-1.10315	-0.705572	0.591799	4.81629	0.107584	0.466872	0.999566	0.480671	0.999749	-0.939636
PWY-6277: superpathway of 5-aminoimidazole ribonucleotide biosynthesis|g__Erysipelotrichaceae_noname.s__Erysipelotrichaceae_bacterium_3_1_53	-1.32787	-0.846111	0.669249	4.7416	0.132711	0.401461	0.999566	0.41615	0.999751	-1.09454
PWY-5097: L-lysine biosynthesis VI|g__Bacteroides.s__Bacteroides_sp_2_1_56FAA	-1.31888	-0.72491	0.768644	5.22602	0.128803	0.317214	0.998557	0.388175	0.999751	-1.0302
DTDPRHAMSYN-PWY: dTDP-L-rhamnose biosynthesis I|g__Bacteroides.s__Bacteroides_sp_3_1_23	-1.32233	-0.855133	0.600547	4.76118	0.110192	0.382908	0.999566	0.41354	0.999751	-1.09192
P461-PWY: hexitol fermentation to lactate, formate, ethanol and acetate|g__Citrobacter.s__Citrobacter_sp_KTE30	-1.17249	-1.28787	-0.175636	4.52835	-0.0339732	0.46149	0.999566	0.47693	0.999751	-1.22367
AST-PWY: L-arginine degradation II (AST pathway)|g__Pseudomonas.s__Pseudomonas_sp_CF149	-1.29279	-1.2054	0.0971712	4.54391	0.0189511	0.515197	0.999566	0.519007	0.999751	-1.26464
GLYOXYLATE-BYPASS: glyoxylate cycle|g__Citrobacter.s__Citrobacter_sp_KTE32	-1.17144	-1.14691	-0.026746	4.7343	-0.00745412	0.52477	0.999566	0.514402	0.999751	-1.15411
LACTOSECAT-PWY: lactose and galactose degradation I|g__Enterococcus.s__Enterococcus_dispar	-0.732417	-1.19254	-0.686235	5.13565	-0.116609	0.39181	0.999566	0.427604	0.999753	-0.958891
MET-SAM-PWY: superpathway of S-adenosyl-L-methionine biosynthesis|g__Enterobacter.s__Enterobacter_cloacae	-1.15195	-1.4074	-0.322166	4.4297	-0.0612367	0.470414	0.999566	0.478985	0.999753	-1.29054
PWY-7184: pyrimidine deoxyribonucleotides de novo biosynthesis I|g__Proteus.s__Proteus_penneri	-1.18981	-1.3787	-0.163384	4.34069	-0.0382807	0.459828	0.999566	0.493156	0.999753	-1.29165
PWY-621: sucrose degradation III (sucrose invertase)|g__Clostridium.s__Clostridium_perfringens	-1.27917	-1.19156	0.150647	4.21384	0.0277696	0.458725	0.999566	0.491327	0.999753	-1.24199
PWY-5097: L-lysine biosynthesis VI|g__Microbacterium.s__Microbacterium_sp_UCD_TDU	-1.07506	-1.30422	-0.20259	4.43634	-0.0351708	0.475551	0.999566	0.486132	0.999755	-1.18925
THRESYN-PWY: superpathway of L-threonine biosynthesis|g__Bifidobacterium.s__Bifidobacterium_animalis	-0.938371	-1.07551	-0.116599	5.78965	-0.0181939	0.530324	0.999566	0.504922	0.999755	-0.987952
PWY-7211: superpathway of pyrimidine deoxyribonucleotides de novo biosynthesis|g__Escherichia.s__Escherichia_coli	-0.739659	-1.32526	-0.763456	5.10741	-0.127809	0.398622	0.999568	0.457276	0.999755	-1.03956
ILEUSYN-PWY: L-isoleucine biosynthesis I (from threonine)|g__Ruminococcus.s__Ruminococcus_albus	-1.11505	-1.32296	-0.326202	4.42782	-0.0645658	0.497592	0.999566	0.505531	0.999756	-1.22279
PWY-5695: urate biosynthesis/inosine 5'-phosphate degradation|g__Bacteroides.s__Bacteroides_intestinalis	-0.965914	-1.25112	-0.375024	4.72886	-0.0640785	0.523741	0.999567	0.499808	0.999756	-1.10869
FASYN-ELONG-PWY: fatty acid elongation -- saturated|g__Candida.s__Candida_albicans	-1.36004	-1.31457	0.171467	4.55014	0.032386	0.539016	0.999571	0.542373	0.999761	-1.33491
PWY-7664: oleate biosynthesis IV (anaerobic)|g__Stenotrophomonas.s__Stenotrophomonas_maltophilia	-1.17628	-1.39479	-0.273699	4.59005	-0.0495574	0.535435	0.999566	0.538972	0.999762	-1.30394
COA-PWY-1: coenzyme A biosynthesis II (mammalian)|g__Citrobacter.s__Citrobacter_sp_KTE32	-1.21004	-1.17887	-0.0103943	4.78295	-0.00318585	0.533478	0.999566	0.48124	0.999762	-1.20202
PWY-5695: urate biosynthesis/inosine 5'-phosphate degradation|g__Lachnospiraceae_noname.s__Lachnospiraceae_bacterium_3_1_57FAA_CT1	-1.27263	-1.11227	0.267339	4.56719	0.0547158	0.54195	0.999566	0.574578	0.999762	-1.2
ANAEROFRUCAT-PWY: homolactic fermentation|g__Lactococcus.s__Lactococcus_lactis	-0.0500577	3.68379	2.89842	6.4858	0.413547	0.107084	0.999566	0.0731448	0.999763	1.69263
PWY-5484: glycolysis II (from fructose 6-phosphate)|g__Lactococcus.s__Lactococcus_lactis	-0.114345	3.68297	2.90113	6.4862	0.405942	0.0920008	0.999566	0.0628575	0.999763	1.6406
PWY-7219: adenosine ribonucleotides de novo biosynthesis|g__Enterococcus.s__Enterococcus_faecium	5.95443	1.40521	-3.33363	7.7784	-0.397773	0.0546392	0.999566	0.0374793	0.999763	3.67508
GLYCOLYSIS: glycolysis I (from glucose 6-phosphate)|g__Lactococcus.s__Lactococcus_lactis	-0.0145747	3.68034	2.88341	6.43041	0.390517	0.112112	0.999566	0.0732106	0.999763	1.61376
PWY0-1061: superpathway of L-alanine biosynthesis|g__Enterococcus.s__Enterococcus_faecium	5.7146	1.09498	-3.23838	7.79211	-0.3824	0.0581008	0.999566	0.0520417	0.999763	2.60844
PWY-7199: pyrimidine deoxyribonucleosides salvage|g__Enterococcus.s__Enterococcus_faecium	5.18964	0.707147	-3.20557	8.14532	-0.373842	0.0650532	0.999566	0.0618692	0.999763	2.20649
PWY-5791: 1,4-dihydroxy-2-naphthoate biosynthesis II (plants)|g__Lactococcus.s__Lactococcus_lactis	0.543113	3.55876	2.4569	6.04836	0.364888	0.120326	0.999566	0.06763	0.999763	2.34306
PWY-7221: guanosine ribonucleotides de novo biosynthesis|g__Enterococcus.s__Enterococcus_faecium	5.86343	1.57921	-3.18949	7.90128	-0.362844	0.0862599	0.999566	0.0600893	0.999763	3.3936
1CMET2-PWY: N10-formyl-tetrahydrofolate biosynthesis|g__Lactococcus.s__Lactococcus_lactis	0.295982	3.49889	2.41803	6.13177	0.359272	0.145548	0.999566	0.0921583	0.999763	1.8788
PWY-5837: 1,4-dihydroxy-2-naphthoate biosynthesis I|g__Lactococcus.s__Lactococcus_lactis	0.506943	3.64577	2.48782	6.09599	0.350704	0.116409	0.999566	0.0688791	0.999763	2.35743
P125-PWY: superpathway of (R,R)-butanediol biosynthesis|g__Lactococcus.s__Lactococcus_lactis	0.856731	4.07425	2.12032	5.8663	0.344025	0.126927	0.999566	0.0976793	0.999763	3.0172
COA-PWY-1: coenzyme A biosynthesis II (mammalian)|g__Lactococcus.s__Lactococcus_lactis	0.843417	4.12918	2.25708	6.21939	0.343965	0.122352	0.999566	0.0939659	0.999763	2.8265
PWY-5667: CDP-diacylglycerol biosynthesis I|g__Enterococcus.s__Enterococcus_durans	1.34616	-0.675524	-2.54705	6.97696	-0.335603	0.0943768	0.999566	0.102146	0.999763	0.087276
PWY-1042: glycolysis IV (plant cytosol)|g__Lactococcus.s__Lactococcus_lactis	0.896968	3.9054	2.26374	5.96422	0.33515	0.130463	0.999566	0.0916088	0.999763	2.53481
ARO-PWY: chorismate biosynthesis I|g__Streptococcus.s__Streptococcus_salivarius	4.76519	0.724984	-2.50768	6.85361	-0.331639	0.130699	0.999566	0.151463	0.999763	4.04717
LACTOSECAT-PWY: lactose and galactose degradation I|g__Enterococcus.s__Enterococcus_faecium	6.79734	2.65951	-2.81693	8.64436	-0.328174	0.1024	0.999566	0.0534031	0.999763	4.38895
PWY66-400: glycolysis VI (metazoan)|g__Lactococcus.s__Lactococcus_lactis	0.0945874	3.34155	2.47173	6.22296	0.326956	0.136813	0.999566	0.0875058	0.999763	1.65235
PWY66-422: D-galactose degradation V (Leloir pathway)|g__Lactococcus.s__Lactococcus_lactis	0.724958	3.82937	2.24319	6.47648	0.324274	0.140789	0.999566	0.111713	0.999763	2.87764
PWY-3781: aerobic respiration I (cytochrome c)|unclassified	8.02719	3.20828	-2.71322	9.47175	-0.323746	0.0814773	0.999566	0.0831452	0.999763	6.28568
PWY-2942: L-lysine biosynthesis III|g__Enterococcus.s__Enterococcus_durans	0.927172	-0.727975	-2.33796	6.54248	-0.323675	0.126052	0.999566	0.149795	0.999763	-0.0657144
PWY0-1297: superpathway of purine deoxyribonucleosides degradation|g__Lactococcus.s__Lactococcus_lactis	0.825581	3.36158	2.08529	5.71396	0.321936	0.168734	0.999566	0.117508	0.999763	2.27157
PWY-6124: inosine-5'-phosphate biosynthesis II|g__Lactococcus.s__Lactococcus_lactis	0.411026	3.4318	2.06669	6.03448	0.319483	0.167847	0.999566	0.12504	0.999763	1.79496
PWY-5097: L-lysine biosynthesis VI|g__Enterococcus.s__Enterococcus_durans	0.979516	-0.674826	-2.201	6.72028	-0.318796	0.113524	0.999566	0.154612	0.999763	0.00996565
ARO-PWY: chorismate biosynthesis I|g__Lactococcus.s__Lactococcus_lactis	0.776278	3.59897	2.13293	6.12985	0.318254	0.163244	0.999566	0.124883	0.999763	2.82853
PWY-7357: thiamin formation from pyrithiamine and oxythiamine (yeast)|g__Lactococcus.s__Lactococcus_lactis	0.646343	3.58594	2.12496	6.05409	0.317887	0.170729	0.999566	0.130149	0.999763	2.62916
PWY-6163: chorismate biosynthesis from 3-dehydroquinate|g__Streptococcus.s__Streptococcus_salivarius	4.37345	0.469695	-2.1958	6.80855	-0.317441	0.108588	0.999566	0.135767	0.999763	3.65008
PWY-4242: pantothenate and coenzyme A biosynthesis III|g__Lactococcus.s__Lactococcus_lactis	-0.00903138	3.12149	2.20696	6.58443	0.317287	0.204271	0.999566	0.163143	0.999763	1.20008
PWY0-1296: purine ribonucleosides degradation|g__Enterococcus.s__Enterococcus_durans	1.32213	-0.639213	-2.49539	7.29536	-0.317151	0.0950166	0.999566	0.124883	0.999763	0.0701724
COA-PWY: coenzyme A biosynthesis I|g__Lactococcus.s__Lactococcus_lactis	1.15108	4.20782	2.03888	6.22754	0.317136	0.163988	0.999566	0.0926617	0.999763	2.85492
PWY-6737: starch degradation V|g__Lactococcus.s__Lactococcus_lactis	1.45797	4.10995	2.0489	5.80501	0.316293	0.147703	0.999566	0.0878777	0.999763	2.85412
ANAGLYCOLYSIS-PWY: glycolysis III (from glucose)|g__Lactococcus.s__Lactococcus_lactis	1.17418	3.94034	2.04956	6.08072	0.314203	0.179345	0.999566	0.103121	0.999763	2.7914
DTDPRHAMSYN-PWY: dTDP-L-rhamnose biosynthesis I|g__Lactococcus.s__Lactococcus_lactis	0.915748	3.45639	1.96479	5.8765	0.31374	0.186806	0.999566	0.123045	0.999763	2.13642
PWY-6277: superpathway of 5-aminoimidazole ribonucleotide biosynthesis|g__Lactococcus.s__Lactococcus_lactis	1.21178	4.01371	2.05876	6.11414	0.313139	0.13131	0.999566	0.0981958	0.999763	2.97523
PWY-6353: purine nucleotides degradation II (aerobic)|unclassified	8.61833	9.37349	0.653966	1.63401	0.312669	0.0563517	0.999566	0.0403801	0.999763	9.09047
PWY-6123: inosine-5'-phosphate biosynthesis I|g__Lactococcus.s__Lactococcus_lactis	0.435045	3.51189	2.29497	6.11498	0.312355	0.153955	0.999566	0.100307	0.999763	2.18784
COMPLETE-ARO-PWY: superpathway of aromatic amino acid biosynthesis|g__Streptococcus.s__Streptococcus_salivarius	4.89856	0.63374	-2.11518	6.97027	-0.30941	0.101294	0.999566	0.137422	0.999763	4.17448
PWY-7663: gondoate biosynthesis (anaerobic)|g__Lactococcus.s__Lactococcus_lactis	0.275589	3.648	2.21825	6.53263	0.308412	0.198652	0.999566	0.165115	0.999763	1.66555
PWY-6121: 5-aminoimidazole ribonucleotide biosynthesis I|g__Enterococcus.s__Enterococcus_durans	0.96185	-0.790816	-2.16126	6.71098	-0.306049	0.100176	0.999566	0.129797	0.999763	-0.0730039
PWY-7234: inosine-5'-phosphate biosynthesis III|g__Lactococcus.s__Lactococcus_lactis	0.275091	3.06106	2.21498	6.03116	0.30555	0.14344	0.999566	0.0974715	0.999763	1.62769
PWY-3841: folate transformations II|g__Lactococcus.s__Lactococcus_lactis	0.747688	3.66395	2.06364	6.16067	0.304092	0.196365	0.999566	0.138572	0.999763	2.39947
GLUTORN-PWY: L-ornithine biosynthesis|g__Lactococcus.s__Lactococcus_lactis	1.03274	3.58203	2.00281	5.93476	0.303332	0.183836	0.999566	0.123503	0.999763	2.19339
PWY-7221: guanosine ribonucleotides de novo biosynthesis|g__Lactococcus.s__Lactococcus_lactis	0.716698	3.42035	2.10535	6.01839	0.300765	0.172072	0.999566	0.114768	0.999763	1.9336
PWY0-1296: purine ribonucleosides degradation|g__Lactococcus.s__Lactococcus_lactis	0.766272	3.63469	2.13845	6.01993	0.300351	0.16585	0.999566	0.126912	0.999763	2.59246
PWY-922: mevalonate pathway I|g__Lactococcus.s__Lactococcus_lactis	0.913933	3.4931	2.00571	6.03631	0.297998	0.161367	0.999566	0.121439	0.999763	2.52378
PWY-6122: 5-aminoimidazole ribonucleotide biosynthesis II|g__Eubacterium.s__Eubacterium_ramulus	0.975809	3.94261	1.79561	5.91765	0.295488	0.154815	0.999566	0.109018	0.999763	2.93269
PWY-6608: guanosine nucleotides degradation III|unclassified	9.88231	10.0456	0.387574	1.23457	0.295349	0.0581259	0.999566	0.0911767	0.999763	9.95596
RHAMCAT-PWY: L-rhamnose degradation I|unclassified	10.0189	10.3315	0.39426	1.23311	0.29503	0.0634454	0.999566	0.0728176	0.999763	10.2511
PWY-6122: 5-aminoimidazole ribonucleotide biosynthesis II|g__Lactococcus.s__Lactococcus_lactis	1.18032	4.0212	1.93186	6.25925	0.293684	0.14525	0.999566	0.101572	0.999763	2.99017
PWY-2941: L-lysine biosynthesis II|g__Lactococcus.s__Lactococcus_lactis	0.124578	3.05405	2.01889	6.44115	0.293469	0.252165	0.999566	0.173911	0.999763	1.26062
CALVIN-PWY: Calvin-Benson-Bassham cycle|g__Lactococcus.s__Lactococcus_lactis	0.759515	3.54065	1.92492	5.96859	0.293288	0.168295	0.999566	0.106192	0.999763	2.59923
PWY-5136: fatty acid &beta;-oxidation II (peroxisome)|unclassified	5.51787	0.925018	-2.27255	7.66567	-0.291244	0.158969	0.999566	0.12576	0.999763	4.53887
COMPLETE-ARO-PWY: superpathway of aromatic amino acid biosynthesis|g__Lactococcus.s__Lactococcus_lactis	0.883806	3.67032	1.94146	6.22384	0.290256	0.197259	0.999566	0.135907	0.999763	2.88067
VALSYN-PWY: L-valine biosynthesis|g__Lactococcus.s__Lactococcus_lactis	1.40619	3.93152	1.9322	5.92	0.289343	0.197891	0.999566	0.116316	0.999763	2.82858
PWY-6703: preQ0 biosynthesis|unclassified	11.7576	12.2545	0.424169	1.25856	0.28823	0.258938	0.999566	0.0811977	0.999763	11.8954
PWY-7111: pyruvate fermentation to isobutanol (engineered)|g__Lactococcus.s__Lactococcus_lactis	1.75755	3.98918	1.8358	5.67061	0.288125	0.181113	0.999566	0.105905	0.999763	3.01853
PWY-2941: L-lysine biosynthesis II|g__Enterococcus.s__Enterococcus_durans	0.637813	-0.650887	-2.01726	6.66066	-0.283983	0.152024	0.999566	0.203218	0.999763	-0.112127
PWY-6121: 5-aminoimidazole ribonucleotide biosynthesis I|g__Carnobacterium.s__Carnobacterium_maltaromaticum	-0.0444886	-1.30394	-1.72453	5.47597	-0.283341	0.123275	0.999566	0.172132	0.999763	-0.706519
PANTO-PWY: phosphopantothenate biosynthesis I|g__Alistipes.s__Alistipes_indistinctus	0.267425	2.76055	1.8862	5.9642	0.282461	0.243142	0.999566	0.193722	0.999763	1.08196
PWY-6609: adenine and adenosine salvage III|g__Lactococcus.s__Lactococcus_lactis	1.32538	4.02339	1.85876	6.20472	0.282035	0.19542	0.999566	0.144796	0.999763	3.02398
ARGSYNBSUB-PWY: L-arginine biosynthesis II (acetyl cycle)|g__Lactococcus.s__Lactococcus_lactis	1.05796	3.56538	1.88924	6.03364	0.281914	0.199371	0.999566	0.126026	0.999763	2.46559
PWY-7199: pyrimidine deoxyribonucleosides salvage|g__Lactococcus.s__Lactococcus_lactis	0.011186	3.01481	2.05569	6.38995	0.281764	0.230676	0.999566	0.170962	0.999763	1.1601
ILEUSYN-PWY: L-isoleucine biosynthesis I (from threonine)|g__Lactococcus.s__Lactococcus_lactis	0.820578	3.90439	1.99304	6.27368	0.28154	0.192986	0.999566	0.130456	0.999763	2.68729
PWY-5103: L-isoleucine biosynthesis III|g__Lactococcus.s__Lactococcus_lactis	0.700887	3.37713	1.76801	6.03839	0.280618	0.212428	0.999566	0.156327	0.999763	2.19597
PYRIDNUCSYN-PWY: NAD biosynthesis I (from aspartate)|unclassified	11.1028	11.3229	0.340847	1.16083	0.279394	0.0950808	0.999566	0.138282	0.999763	11.1738
PWY-6386: UDP-N-acetylmuramoyl-pentapeptide biosynthesis II (lysine-containing)|g__Carnobacterium.s__Carnobacterium_maltaromaticum	-0.165774	-1.40372	-1.7105	5.5734	-0.279341	0.113353	0.999566	0.167903	0.999763	-0.863795
PWY-7219: adenosine ribonucleotides de novo biosynthesis|g__Lactococcus.s__Lactococcus_lactis	1.2617	3.9137	1.87829	6.28668	0.278719	0.222157	0.999566	0.149658	0.999763	2.72859
PWY-7242: D-fructuronate degradation|g__Lactococcus.s__Lactococcus_lactis	0.824769	3.22041	1.77158	5.94437	0.277868	0.248129	0.999566	0.177839	0.999763	1.86694
FAO-PWY: fatty acid &beta;-oxidation I|unclassified	5.88748	0.968591	-2.14688	7.86347	-0.276783	0.154236	0.999566	0.126013	0.999763	4.94692
SALVADEHYPOX-PWY: adenosine nucleotides degradation II|unclassified	9.77779	9.90669	0.392918	1.34405	0.275613	0.0702155	0.999566	0.120407	0.999763	9.85054
BRANCHED-CHAIN-AA-SYN-PWY: superpathway of branched amino acid biosynthesis|g__Lactococcus.s__Lactococcus_lactis	0.709803	3.59184	1.71492	6.19268	0.275269	0.209533	0.999566	0.147297	0.999763	2.44331
PWY-6277: superpathway of 5-aminoimidazole ribonucleotide biosynthesis|g__Eubacterium.s__Eubacterium_ramulus	0.969302	3.97945	1.77389	5.81823	0.274578	0.154404	0.999566	0.109363	0.999763	2.9344
TRPSYN-PWY: L-tryptophan biosynthesis|g__Lactococcus.s__Lactococcus_lactis	0.812499	3.45571	1.88384	6.19945	0.273203	0.22001	0.999566	0.155067	0.999763	2.22557
ARGSYN-PWY: L-arginine biosynthesis I (via L-ornithine)|g__Lactococcus.s__Lactococcus_lactis	1.17963	3.86584	1.92092	6.2545	0.273136	0.183263	0.999566	0.120306	0.999763	2.74903
PWY-7219: adenosine ribonucleotides de novo biosynthesis|g__Ruminococcus.s__Ruminococcus_sp_JC304	4.92929	5.90704	1.14458	3.20188	0.272213	0.13995	0.999566	0.0713103	0.999763	5.52602
PWY-7111: pyruvate fermentation to isobutanol (engineered)|g__Eubacterium.s__Eubacterium_ramulus	0.949083	4.48929	1.69097	6.34757	0.272035	0.160409	0.999566	0.125302	0.999763	3.65782
VALSYN-PWY: L-valine biosynthesis|g__Eubacterium.s__Eubacterium_ramulus	0.98924	4.43011	1.74238	6.29651	0.271491	0.163152	0.999566	0.124048	0.999763	3.68783
P562-PWY: myo-inositol degradation I|g__Lactobacillus.s__Lactobacillus_casei_paracasei	7.02029	3.32942	-2.33356	8.55986	-0.27131	0.202733	0.999566	0.204797	0.999763	4.24499
PWY-6121: 5-aminoimidazole ribonucleotide biosynthesis I|g__Lactococcus.s__Lactococcus_lactis	1.27025	3.957	1.8454	6.25988	0.271163	0.241058	0.999566	0.166071	0.999763	2.56873
MET-SAM-PWY: superpathway of S-adenosyl-L-methionine biosynthesis|g__Lactococcus.s__Lactococcus_lactis	0.843733	3.26918	1.82854	5.9698	0.271096	0.21257	0.999566	0.144426	0.999763	1.86239
SER-GLYSYN-PWY: superpathway of L-serine and glycine biosynthesis I|g__Lactococcus.s__Lactococcus_lactis	1.58887	4.07438	1.75041	6.02126	0.269557	0.166225	0.999566	0.149594	0.999763	3.48815
PWY-5695: urate biosynthesis/inosine 5'-phosphate degradation|g__Faecalibacterium.s__Faecalibacterium_prausnitzii	4.36632	6.38614	1.91762	7.61938	0.268225	0.15477	0.999566	0.133906	0.999763	5.74081
PWY-6147: 6-hydroxymethyl-dihydropterin diphosphate biosynthesis I|g__Lactococcus.s__Lactococcus_lactis	1.29643	3.34107	1.71346	5.66508	0.267113	0.272157	0.999566	0.160994	0.999763	2.30123
PWY-5347: superpathway of L-methionine biosynthesis (transsulfuration)|g__Lactococcus.s__Lactococcus_lactis	1.11029	3.34732	1.76561	5.9714	0.265615	0.226365	0.999566	0.159837	0.999763	2.07578
PWY-5695: urate biosynthesis/inosine 5'-phosphate degradation|unclassified	11.4401	12.0717	0.414439	1.5035	0.264377	0.20748	0.999566	0.161104	0.999763	11.6533
PWY66-422: D-galactose degradation V (Leloir pathway)|g__Streptococcus.s__Streptococcus_sanguinis	-0.849059	0.524925	1.58403	5.22746	0.263741	0.272936	0.999566	0.194169	0.999763	-0.31879
PWY-7219: adenosine ribonucleotides de novo biosynthesis|g__Eubacterium.s__Eubacterium_ramulus	0.946994	3.93211	1.76851	6.31368	0.263599	0.213534	0.999566	0.151553	0.999763	2.63336
PWY-5686: UMP biosynthesis|g__Lactococcus.s__Lactococcus_lactis	0.201344	2.74022	1.78371	6.29839	0.261921	0.241478	0.999566	0.186434	0.999763	1.24374
PWY-6163: chorismate biosynthesis from 3-dehydroquinate|g__Lactococcus.s__Lactococcus_lactis	1.00575	3.33664	1.67153	6.03824	0.261188	0.204944	0.999566	0.157953	0.999763	2.58337
PWY-6151: S-adenosyl-L-methionine cycle I|g__Lactococcus.s__Lactococcus_lactis	1.56563	3.73717	1.60361	5.80328	0.260613	0.244125	0.999566	0.144747	0.999763	2.5984
GLYOXYLATE-BYPASS: glyoxylate cycle|unclassified	4.71712	0.669363	-2.17397	8.40909	-0.259722	0.21748	0.999566	0.192822	0.999763	2.23313
PEPTIDOGLYCANSYN-PWY: peptidoglycan biosynthesis I (meso-diaminopimelate containing)|g__Alistipes.s__Alistipes_finegoldii	4.07604	0.611299	-1.87564	6.83742	-0.259462	0.239383	0.999566	0.193642	0.999763	1.84861
PWY66-422: D-galactose degradation V (Leloir pathway)|g__Enterococcus.s__Enterococcus_faecium	0.597868	-0.556791	-1.66149	5.84725	-0.258045	0.140291	0.999566	0.187779	0.999763	-0.0301952
PWY-6317: galactose degradation I (Leloir pathway)|g__Streptococcus.s__Streptococcus_sanguinis	-0.854952	0.516372	1.53622	5.12023	0.257604	0.276369	0.999566	0.178994	0.999763	-0.282013
PWY-6387: UDP-N-acetylmuramoyl-pentapeptide biosynthesis I (meso-diaminopimelate containing)|g__Lactococcus.s__Lactococcus_lactis	0.401968	2.78109	1.81269	6.43157	0.25664	0.229094	0.999569	0.186451	0.999763	1.61806
PWY-5989: stearate biosynthesis II (bacteria and plants)|unclassified	7.24586	5.48762	-1.97683	6.57159	-0.256471	0.179547	0.999566	0.0833673	0.999763	6.0908
PWY-5100: pyruvate fermentation to acetate and lactate II|g__Lactococcus.s__Lactococcus_lactis	1.24408	3.84203	1.83215	6.47566	0.255569	0.244696	0.999566	0.183759	0.999763	2.45901
COA-PWY-1: coenzyme A biosynthesis II (mammalian)|g__Alistipes.s__Alistipes_indistinctus	-0.0523349	2.10233	1.73888	6.20327	0.255099	0.238171	0.999566	0.184488	0.999763	0.718612
PWY-7237: myo-, chiro- and scillo-inositol degradation|g__Lactobacillus.s__Lactobacillus_casei_paracasei	7.28554	4.35826	-2.19529	8.18978	-0.253892	0.228801	0.999566	0.203908	0.999763	4.88965
PWY-6122: 5-aminoimidazole ribonucleotide biosynthesis II|g__Enterococcus.s__Enterococcus_faecium	0.590107	-0.403161	-1.51991	5.48314	-0.251141	0.224187	0.999566	0.25809	0.999763	0.0452772
PWY-6936: seleno-amino acid biosynthesis|g__Lactococcus.s__Lactococcus_lactis	1.85291	4.01683	1.66221	6.04325	0.250558	0.243098	0.999566	0.146413	0.999763	2.94151
PWY-2942: L-lysine biosynthesis III|unclassified	12.7823	13.0101	0.242049	0.879538	0.250396	0.206469	0.999566	0.167247	0.999763	12.9629
P122-PWY: heterolactic fermentation|unclassified	4.62773	-0.14	-1.91075	7.93148	-0.248917	0.181843	0.999566	0.239846	0.999763	0.827412
METSYN-PWY: L-homoserine and L-methionine biosynthesis|g__Lactococcus.s__Lactococcus_lactis	1.00432	3.32952	1.6777	6.12142	0.246419	0.256328	0.999566	0.174611	0.999763	2.07911
PWY0-1319: CDP-diacylglycerol biosynthesis II|unclassified	12.8642	13.0903	0.258523	0.809874	0.246012	0.182391	0.999566	0.149864	0.999763	12.9641
PWY-6121: 5-aminoimidazole ribonucleotide biosynthesis I|g__Eubacterium.s__Eubacterium_ramulus	0.970465	3.68547	1.56308	5.8972	0.24591	0.228347	0.999566	0.171519	0.999763	2.63145
PWY-5154: L-arginine biosynthesis III (via N-acetyl-L-citrulline)|g__Lactococcus.s__Lactococcus_lactis	0.4977	2.91022	1.6638	6.17114	0.245157	0.27567	0.999566	0.200661	0.999763	1.50555
PWY-6737: starch degradation V|g__Eubacterium.s__Eubacterium_ramulus	0.338593	2.49825	1.62261	6.08399	0.244994	0.326481	0.999566	0.235089	0.999763	1.34462
PWY-6317: galactose degradation I (Leloir pathway)|g__Lactococcus.s__Lactococcus_lactis	1.66454	4.1277	1.66601	6.21715	0.24489	0.20606	0.999566	0.151708	0.999763	3.21204
UDPNAGSYN-PWY: UDP-N-acetyl-D-glucosamine biosynthesis I|g__Lactococcus.s__Lactococcus_lactis	1.5791	3.78405	1.60534	5.80288	0.244644	0.258145	0.999566	0.16692	0.999763	2.65723
UNINTEGRATED|g__Blautia.s__Ruminococcus_obeum	19.4272	19.8198	0.429873	1.82498	0.242986	0.192984	0.999566	0.198812	0.999763	19.5149
PWY66-389: phytol degradation|unclassified	2.17213	-0.387147	-2.07686	8.94636	-0.242924	0.236313	0.999566	0.23188	0.999763	0.496615
PWY-5973: cis-vaccenate biosynthesis|g__Lactococcus.s__Lactococcus_lactis	1.1123	3.61396	1.61611	6.32558	0.242529	0.251913	0.999566	0.193471	0.999763	2.49795
PWY-7400: L-arginine biosynthesis IV (archaebacteria)|g__Lactococcus.s__Lactococcus_lactis	1.16356	3.81308	1.54671	6.31451	0.242496	0.273982	0.999566	0.204999	0.999763	2.47337
PWY-4981: L-proline biosynthesis II (from arginine)|g__Lactococcus.s__Lactococcus_lactis	0.955299	3.05616	1.5963	6.17876	0.241904	0.286141	0.999566	0.227668	0.999763	2.04516
PWY-6386: UDP-N-acetylmuramoyl-pentapeptide biosynthesis II (lysine-containing)|g__Lactococcus.s__Lactococcus_lactis	0.540032	2.9582	1.65282	6.42499	0.241503	0.260113	0.999566	0.201233	0.999763	1.67897
NONOXIPENT-PWY: pentose phosphate pathway (non-oxidative branch)|g__Lactococcus.s__Lactococcus_lactis	0.85438	3.29642	1.60383	6.44252	0.239773	0.278594	0.999566	0.216715	0.999763	2.18343
HISTSYN-PWY: L-histidine biosynthesis|g__Lactococcus.s__Lactococcus_lactis	0.810396	3.0103	1.46936	5.91309	0.239474	0.29925	0.999566	0.220675	0.999763	1.81874
PWY-5667: CDP-diacylglycerol biosynthesis I|unclassified	12.8684	13.0926	0.222032	0.811471	0.239469	0.181922	0.999566	0.150778	0.999763	12.9622
PWY-6386: UDP-N-acetylmuramoyl-pentapeptide biosynthesis II (lysine-containing)|g__Streptococcus.s__Streptococcus_salivarius	3.12813	1.17206	-1.42132	5.17657	-0.239294	0.235939	0.999566	0.128973	0.999763	2.25015
PWY-6387: UDP-N-acetylmuramoyl-pentapeptide biosynthesis I (meso-diaminopimelate containing)|g__Alistipes.s__Alistipes_indistinctus	1.12985	2.91694	1.51277	5.66706	0.236112	0.270102	0.999566	0.216214	0.999763	1.90653
PWY-6387: UDP-N-acetylmuramoyl-pentapeptide biosynthesis I (meso-diaminopimelate containing)|g__Alistipes.s__Alistipes_finegoldii	4.08411	0.867194	-1.78094	6.76491	-0.235351	0.286311	0.999566	0.222824	0.999763	2.03318
PWY-6386: UDP-N-acetylmuramoyl-pentapeptide biosynthesis II (lysine-containing)|g__Alistipes.s__Alistipes_finegoldii	4.14636	0.847784	-1.68269	6.84726	-0.235328	0.26338	0.999566	0.206413	0.999763	1.98709
PWY-7388: octanoyl-[acyl-carrier protein] biosynthesis (mitochondria, yeast)|unclassified	7.13344	5.33701	-1.86723	7.36642	-0.234411	0.259049	0.999566	0.137023	0.999763	6.07393
COA-PWY-1: coenzyme A biosynthesis II (mammalian)|g__Alistipes.s__Alistipes_finegoldii	2.98653	0.889122	-1.56195	6.316	-0.23439	0.284964	0.999566	0.252562	0.999763	1.84389
PWY-6282: palmitoleate biosynthesis I (from (5Z)-dodec-5-enoate)|unclassified	7.43377	5.70184	-1.76454	7.16252	-0.232895	0.234886	0.999566	0.137877	0.999763	6.39638
PWY-5097: L-lysine biosynthesis VI|g__Alistipes.s__Alistipes_indistinctus	0.46887	2.96588	1.48938	6.39689	0.232719	0.283562	0.999566	0.235631	0.999763	1.40452
PWY-6122: 5-aminoimidazole ribonucleotide biosynthesis II|g__Alistipes.s__Alistipes_finegoldii	3.88732	1.38465	-1.52625	6.62316	-0.230264	0.275291	0.999566	0.219781	0.999763	2.58696
PEPTIDOGLYCANSYN-PWY: peptidoglycan biosynthesis I (meso-diaminopimelate containing)|g__Lactococcus.s__Lactococcus_lactis	0.475863	2.69825	1.58567	6.45705	0.230156	0.324707	0.999566	0.270715	0.999763	1.33495
NONMEVIPP-PWY: methylerythritol phosphate pathway I|g__Alistipes.s__Alistipes_indistinctus	0.45464	2.61749	1.63921	6.48136	0.22969	0.329677	0.999566	0.246805	0.999763	1.13631
PWY-5101: L-isoleucine biosynthesis II|unclassified	8.41411	8.83129	0.485921	1.87969	0.229585	0.154985	0.999566	0.165848	0.999763	8.61619
PWY-5695: urate biosynthesis/inosine 5'-phosphate degradation|g__Bacteroides.s__Bacteroides_ovatus	0.447367	2.35591	1.27819	5.30728	0.229497	0.264266	0.999566	0.215641	0.999763	1.61512
PWY-5097: L-lysine biosynthesis VI|unclassified	12.9895	13.1598	0.230488	0.898972	0.229273	0.249114	0.999566	0.215478	0.999763	13.0969
PANTO-PWY: phosphopantothenate biosynthesis I|g__Alistipes.s__Alistipes_finegoldii	3.55972	0.888551	-1.67408	6.52086	-0.22925	0.2769	0.999566	0.219855	0.999763	2.00656
PWY0-862: (5Z)-dodec-5-enoate biosynthesis|unclassified	7.67767	5.64653	-1.82474	7.37413	-0.228709	0.181212	0.999566	0.0657514	0.999763	6.63054
PWY-6305: putrescine biosynthesis IV|unclassified	10.4105	10.8886	0.37434	1.52567	0.228669	0.11617	0.999566	0.154346	0.999763	10.6653
PWY-6606: guanosine nucleotides degradation II|unclassified	8.55495	8.90024	0.434651	1.80068	0.227873	0.369595	0.999566	0.174899	0.999763	8.64388
PWY0-1298: superpathway of pyrimidine deoxyribonucleosides degradation|unclassified	8.55959	8.95284	0.386487	1.55752	0.227648	0.234438	0.999566	0.241816	0.999763	8.87322
PWY-6126: superpathway of adenosine nucleotides de novo biosynthesis II|g__Bacteroides.s__Bacteroides_sp_9_1_42FAA	4.36319	0.325101	-1.71971	8.31004	-0.226079	0.207799	0.999566	0.195382	0.999763	1.13537
PWY-6703: preQ0 biosynthesis|g__Bacteroides.s__Bacteroides_sp_9_1_42FAA	3.98486	0.384517	-1.68471	7.79542	-0.225522	0.238478	0.999566	0.244238	0.999763	1.17081
P161-PWY: acetylene degradation|unclassified	7.52356	8.07391	0.467309	1.77623	0.225403	0.151824	0.999566	0.180318	0.999763	7.73
PWY-7229: superpathway of adenosine nucleotides de novo biosynthesis I|g__Bacteroides.s__Bacteroides_sp_9_1_42FAA	4.52342	0.284913	-1.69071	8.71326	-0.224829	0.231737	0.999566	0.21851	0.999763	1.11499
OANTIGEN-PWY: O-antigen building blocks biosynthesis (E. coli)|g__Lactococcus.s__Lactococcus_lactis	-0.238981	1.26953	1.46766	5.91792	0.224113	0.339328	0.999566	0.281722	0.999763	0.339418
PWY-6163: chorismate biosynthesis from 3-dehydroquinate|g__Enterococcus.s__Enterococcus_durans	0.357217	-0.843612	-1.60611	6.65591	-0.223781	0.180631	0.999566	0.233497	0.999763	-0.290233
PWY-3841: folate transformations II|g__Bacteroides.s__Bacteroides_sp_9_1_42FAA	4.07308	0.327849	-1.79545	8.21309	-0.222715	0.214645	0.999566	0.194142	0.999763	1.14175
PWY-3001: superpathway of L-isoleucine biosynthesis I|g__Lactococcus.s__Lactococcus_lactis	1.18926	3.46823	1.53032	6.19839	0.222677	0.302376	0.999566	0.208402	0.999763	2.4575
FASYN-INITIAL-PWY: superpathway of fatty acid biosynthesis initiation (E. coli)|unclassified	7.23259	5.4763	-1.78462	7.38637	-0.222225	0.262125	0.999566	0.140729	0.999763	6.19395
PWY0-1297: superpathway of purine deoxyribonucleosides degradation|unclassified	8.31972	8.86721	0.487354	1.88555	0.221358	0.103544	0.999566	0.177058	0.999763	8.55522
PWY-2942: L-lysine biosynthesis III|g__Lactococcus.s__Lactococcus_lactis	0.684951	2.88855	1.57077	6.40216	0.217887	0.328888	0.999566	0.263827	0.999763	1.60678
LACTOSECAT-PWY: lactose and galactose degradation I|g__Streptococcus.s__Streptococcus_gordonii	-0.469139	-1.30747	-1.13716	4.63233	-0.217419	0.319407	0.999566	0.306851	0.999763	-0.920453
PWY-561: superpathway of glyoxylate cycle and fatty acid degradation|unclassified	0.832136	-0.558839	-1.64347	8.13492	-0.216699	0.203967	0.999566	0.238043	0.999763	0.0171732
ANAGLYCOLYSIS-PWY: glycolysis III (from glucose)|g__Lactobacillus.s__Lactobacillus_casei_paracasei	6.2736	3.86764	-1.81771	8.54543	-0.216675	0.359791	0.999566	0.288837	0.999763	4.877
PWY-6125: superpathway of guanosine nucleotides de novo biosynthesis II|g__Eggerthella.s__Eggerthella_lenta	-0.519926	1.38465	1.44756	6.30682	0.216405	0.319517	0.999566	0.260467	0.999763	0.298175
HOMOSER-METSYN-PWY: L-methionine biosynthesis I|g__Lactococcus.s__Lactococcus_lactis	1.33344	3.4147	1.45714	5.99219	0.215646	0.341576	0.999566	0.2551	0.999763	2.16029
COA-PWY-1: coenzyme A biosynthesis II (mammalian)|g__Enterococcus.s__Enterococcus_faecium	0.161346	-0.956029	-1.38459	5.34667	-0.215398	0.206127	0.999566	0.263302	0.999763	-0.495711
PWY-7220: adenosine deoxyribonucleotides de novo biosynthesis II|g__Bacteroides.s__Bacteroides_sp_9_1_42FAA	3.99706	0.254187	-1.84359	8.58148	-0.214895	0.231384	0.999566	0.201399	0.999763	1.07291
COA-PWY: coenzyme A biosynthesis I|g__Eggerthella.s__Eggerthella_lenta	-0.125215	1.64706	1.45146	6.07261	0.213915	0.369011	0.999566	0.297386	0.999763	0.54683
PWY-6151: S-adenosyl-L-methionine cycle I|g__Clostridium.s__Clostridium_sp_ATCC_29733	-0.585232	0.694025	1.17509	4.81458	0.213639	0.348086	0.999566	0.276807	0.999763	-0.0305944
PYRIDNUCSYN-PWY: NAD biosynthesis I (from aspartate)|g__Alistipes.s__Alistipes_finegoldii	4.08989	0.912419	-1.63017	6.78945	-0.213457	0.342133	0.999566	0.269755	0.999763	1.88748
PWYG-321: mycolate biosynthesis|unclassified	7.64868	5.96052	-1.78534	7.42745	-0.212946	0.250053	0.999566	0.14165	0.999763	6.65117
P105-PWY: TCA cycle IV (2-oxoglutarate decarboxylase)|unclassified	0.944857	-0.355696	-1.75175	8.6573	-0.211959	0.192253	0.999566	0.205479	0.999763	0.168796
PEPTIDOGLYCANSYN-PWY: peptidoglycan biosynthesis I (meso-diaminopimelate containing)|g__Alistipes.s__Alistipes_indistinctus	0.754029	2.65072	1.51463	5.96539	0.211561	0.301025	0.999566	0.238208	0.999763	1.5302
COA-PWY-1: coenzyme A biosynthesis II (mammalian)|g__Bacteroides.s__Bacteroides_sp_9_1_42FAA	4.23978	0.272159	-1.7236	8.23018	-0.210995	0.222629	0.999566	0.219651	0.999763	1.09894
PWY-6386: UDP-N-acetylmuramoyl-pentapeptide biosynthesis II (lysine-containing)|g__Alistipes.s__Alistipes_indistinctus	1.14495	2.87923	1.30106	5.87876	0.210506	0.316349	0.999566	0.261753	0.999763	1.96813
PWY-7222: guanosine deoxyribonucleotides de novo biosynthesis II|g__Bacteroides.s__Bacteroides_sp_9_1_42FAA	4.03258	0.274886	-1.67757	8.37399	-0.209926	0.253201	0.999566	0.212165	0.999763	1.08688
PWY-7664: oleate biosynthesis IV (anaerobic)|unclassified	7.65208	5.86642	-1.7222	7.43394	-0.209013	0.264391	0.999566	0.146179	0.999763	6.60118
PWY-4981: L-proline biosynthesis II (from arginine)|g__Eggerthella.s__Eggerthella_lenta	0.113611	2.18713	1.53139	6.73404	0.208946	0.37518	0.999566	0.33107	0.999763	0.845772
PWY-6277: superpathway of 5-aminoimidazole ribonucleotide biosynthesis|g__Enterococcus.s__Enterococcus_faecium	0.586449	-0.41986	-1.35575	5.48732	-0.208568	0.209163	0.999566	0.252769	0.999763	0.0466485
VALSYN-PWY: L-valine biosynthesis|g__Blautia.s__Ruminococcus_obeum	8.82227	9.40598	0.596677	2.61421	0.208053	0.218096	0.999566	0.2878	0.999763	9.20583
PWY-2942: L-lysine biosynthesis III|g__Faecalibacterium.s__Faecalibacterium_prausnitzii	4.41766	4.86006	1.5144	6.92629	0.207952	0.240818	0.999566	0.191203	0.999763	4.63397
LACTOSECAT-PWY: lactose and galactose degradation I|g__Lactococcus.s__Lactococcus_lactis	3.76329	6.24332	1.51178	7.47369	0.207713	0.200316	0.999566	0.18612	0.999763	5.4013
COA-PWY-1: coenzyme A biosynthesis II (mammalian)|g__Roseburia.s__Roseburia_inulinivorans	1.0838	-0.415014	-1.30828	5.6408	-0.206652	0.36141	0.999566	0.311033	0.999763	0.251917
PWY0-1298: superpathway of pyrimidine deoxyribonucleosides degradation|g__Streptococcus.s__Streptococcus_sanguinis	-1.00732	0.0335656	1.11453	4.8905	0.206205	0.373302	0.999566	0.296242	0.999763	-0.524228
PWY-5173: superpathway of acetyl-CoA biosynthesis|unclassified	6.02675	1.0412	-1.72756	8.80292	-0.205874	0.216611	0.999566	0.173043	0.999763	3.89187
PWY-5686: UMP biosynthesis|g__Alistipes.s__Alistipes_finegoldii	4.0831	1.33358	-1.51046	6.71752	-0.205425	0.373385	0.999566	0.283428	0.999763	2.26333
PWY-2942: L-lysine biosynthesis III|g__Bacteroides.s__Bacteroides_sp_9_1_42FAA	4.26016	0.715445	-1.66686	7.99275	-0.205163	0.298169	0.999566	0.282381	0.999763	1.50075
PWY-7371: 1,4-dihydroxy-6-naphthoate biosynthesis II|g__Alistipes.s__Alistipes_finegoldii	3.71091	1.60047	-1.27504	6.22245	-0.203404	0.367704	0.999566	0.274079	0.999763	2.38746
PWY-7199: pyrimidine deoxyribonucleosides salvage|g__Enterococcus.s__Enterococcus_durans	0.310363	-0.860968	-1.35729	6.92728	-0.203263	0.23724	0.999569	0.292853	0.999763	-0.355134
PWY-6121: 5-aminoimidazole ribonucleotide biosynthesis I|g__Alistipes.s__Alistipes_finegoldii	2.94113	0.614533	-1.3561	6.26705	-0.202879	0.296196	0.999566	0.263157	0.999763	1.92135
PWY-7228: superpathway of guanosine nucleotides de novo biosynthesis I|g__Bacteroides.s__Bacteroides_sp_9_1_42FAA	3.83662	0.390783	-1.61692	8.23549	-0.202152	0.264154	0.999566	0.233101	0.999763	1.0927
PWY-5686: UMP biosynthesis|unclassified	13.3975	13.4884	0.176169	0.813737	0.202	0.248089	0.999566	0.247651	0.999763	13.458
PWY-5100: pyruvate fermentation to acetate and lactate II|unclassified	11.2921	11.6582	0.267518	1.2727	0.201146	0.34215	0.999566	0.251516	0.999763	11.3768
DTDPRHAMSYN-PWY: dTDP-L-rhamnose biosynthesis I|g__Enterococcus.s__Enterococcus_faecium	-0.0454484	-1.0211	-1.17808	5.39222	-0.201139	0.246121	0.999566	0.291668	0.999763	-0.553538
PWY-6125: superpathway of guanosine nucleotides de novo biosynthesis II|g__Bacteroides.s__Bacteroides_sp_9_1_42FAA	3.9054	0.367264	-1.62563	8.17113	-0.201012	0.254305	0.999566	0.226108	0.999763	1.19039
PWY-5100: pyruvate fermentation to acetate and lactate II|g__Eggerthella.s__Eggerthella_lenta	-0.0575907	1.658	1.35192	6.36132	0.200018	0.352381	0.999566	0.291516	0.999763	0.634731
BRANCHED-CHAIN-AA-SYN-PWY: superpathway of branched amino acid biosynthesis|g__Blautia.s__Ruminococcus_obeum	8.701	9.31143	0.599274	2.65008	0.199928	0.249144	0.999566	0.257704	0.999763	8.97195
PEPTIDOGLYCANSYN-PWY: peptidoglycan biosynthesis I (meso-diaminopimelate containing)|g__Bacteroides.s__Bacteroides_sp_9_1_42FAA	3.91868	0.563519	-1.48778	8.29877	-0.19927	0.289041	0.999566	0.258179	0.999763	1.32632
LACTOSECAT-PWY: lactose and galactose degradation I|g__Lactobacillus.s__Lactobacillus_casei_paracasei	8.27069	5.47901	-1.8837	9.07643	-0.199108	0.302933	0.999566	0.236461	0.999763	7.28782
PWY-6386: UDP-N-acetylmuramoyl-pentapeptide biosynthesis II (lysine-containing)|g__Eggerthella.s__Eggerthella_lenta	0.0138107	1.44925	1.29483	6.06401	0.198486	0.37817	0.999566	0.321137	0.999763	0.628323
PWY-5686: UMP biosynthesis|g__Eubacterium.s__Eubacterium_ramulus	0.294867	2.15751	1.37278	6.08367	0.197895	0.375632	0.999566	0.305737	0.999763	1.00874
COA-PWY: coenzyme A biosynthesis I|g__Enterococcus.s__Enterococcus_faecium	0.0841836	-0.879625	-1.27127	5.56514	-0.197692	0.258033	0.999567	0.305119	0.999763	-0.453209
PWY-6305: putrescine biosynthesis IV|g__Blautia.s__Ruminococcus_obeum	8.96483	9.47955	0.59257	2.6961	0.197445	0.228564	0.999566	0.233094	0.999763	9.16659
COA-PWY-1: coenzyme A biosynthesis II (mammalian)|g__Eggerthella.s__Eggerthella_lenta	-0.0990009	1.55065	1.49588	6.44645	0.19712	0.411817	0.999569	0.322549	0.999763	0.666706
PWY0-1296: purine ribonucleosides degradation|g__Clostridium.s__Clostridium_leptum	3.28128	1.73855	-1.18814	5.3092	-0.197018	0.381322	0.999566	0.270027	0.999763	2.68225
PWY-6387: UDP-N-acetylmuramoyl-pentapeptide biosynthesis I (meso-diaminopimelate containing)|g__Bacteroides.s__Bacteroides_sp_9_1_42FAA	3.78426	0.558675	-1.6552	8.21848	-0.196698	0.297674	0.999566	0.270372	0.999763	1.32922
PWY-6151: S-adenosyl-L-methionine cycle I|g__Bacteroides.s__Bacteroides_sp_9_1_42FAA	4.13704	0.536804	-1.55068	8.21753	-0.196097	0.280907	0.999566	0.262658	0.999763	1.36903
PWY-724: superpathway of L-lysine, L-threonine and L-methionine biosynthesis II|unclassified	12.5628	12.7721	0.19035	0.856858	0.195803	0.37016	0.999566	0.251883	0.999763	12.6355
PWY-5659: GDP-mannose biosynthesis|g__Alistipes.s__Alistipes_finegoldii	4.15826	1.60015	-1.34478	6.5186	-0.195704	0.343525	0.999566	0.251261	0.999763	2.46096
PWY-7111: pyruvate fermentation to isobutanol (engineered)|g__Blautia.s__Ruminococcus_obeum	8.77819	9.35052	0.590715	2.71769	0.194506	0.297202	0.999566	0.267833	0.999763	9.12143
PWY0-1296: purine ribonucleosides degradation|g__Clostridium.s__Clostridium_sp_ATCC_29733	-0.407874	0.872269	1.12342	5.21326	0.194468	0.371874	0.999566	0.320441	0.999763	0.0688277
PWY-6507: 4-deoxy-L-threo-hex-4-enopyranuronate degradation|g__Lactobacillus.s__Lactobacillus_casei_paracasei	7.16403	4.27699	-1.72551	8.74594	-0.193831	0.237436	0.999566	0.174322	0.999763	5.87836
CALVIN-PWY: Calvin-Benson-Bassham cycle|g__Faecalibacterium.s__Faecalibacterium_prausnitzii	5.2557	5.94534	1.52055	7.48828	0.193613	0.262944	0.999566	0.222299	0.999763	5.72972
PANTO-PWY: phosphopantothenate biosynthesis I|g__Bacteroides.s__Bacteroides_sp_9_1_42FAA	4.21767	0.757182	-1.51239	8.09857	-0.192926	0.298916	0.999566	0.258366	0.999763	1.50053
PWY-6277: superpathway of 5-aminoimidazole ribonucleotide biosynthesis|g__Alistipes.s__Alistipes_finegoldii	3.88889	1.53854	-1.43541	6.52509	-0.192682	0.333102	0.999566	0.257391	0.999763	2.59879
PWY-5100: pyruvate fermentation to acetate and lactate II|g__Streptococcus.s__Streptococcus_sanguinis	-0.701224	0.27877	1.06669	5.01523	0.192478	0.353083	0.999568	0.31122	0.999763	-0.259921
PWY-6386: UDP-N-acetylmuramoyl-pentapeptide biosynthesis II (lysine-containing)|g__Eubacterium.s__Eubacterium_ramulus	0.0246679	1.6712	1.29794	6.1069	0.19215	0.401033	0.999566	0.336108	0.999763	0.720438
ILEUSYN-PWY: L-isoleucine biosynthesis I (from threonine)|g__Blautia.s__Ruminococcus_obeum	8.8149	9.40896	0.581408	2.62933	0.191724	0.214416	0.999566	0.285369	0.999763	9.21787
PWY-6387: UDP-N-acetylmuramoyl-pentapeptide biosynthesis I (meso-diaminopimelate containing)|g__Eubacterium.s__Eubacterium_ramulus	-0.0257705	1.60812	1.23021	6.0132	0.191684	0.403495	0.999566	0.304662	0.999763	0.656812
NONMEVIPP-PWY: methylerythritol phosphate pathway I|g__Alistipes.s__Alistipes_finegoldii	3.905	0.659044	-1.44736	6.79328	-0.190975	0.322061	0.999566	0.284183	0.999763	1.70525
PWY-6700: queuosine biosynthesis|g__Enterococcus.s__Enterococcus_faecium	0.211629	-0.579542	-1.19873	5.54814	-0.190963	0.252845	0.999566	0.358765	0.999763	-0.217882
PWY-7197: pyrimidine deoxyribonucleotide phosphorylation|unclassified	11.2676	11.5909	0.31236	1.47945	0.190394	0.420963	0.999566	0.222821	0.999763	11.3976
PWY-5103: L-isoleucine biosynthesis III|unclassified	12.3687	12.6204	0.235995	1.12047	0.189882	0.287895	0.999566	0.30741	0.999763	12.5392
PWY-5103: L-isoleucine biosynthesis III|g__Blautia.s__Ruminococcus_obeum	8.67663	9.28924	0.61458	2.62597	0.18871	0.263047	0.999566	0.256062	0.999763	8.96049
PWY-1042: glycolysis IV (plant cytosol)|g__Lactobacillus.s__Lactobacillus_casei_paracasei	5.88261	3.4474	-1.54249	7.97298	-0.188537	0.430083	0.999566	0.392843	0.999763	3.93347
COA-PWY-1: coenzyme A biosynthesis II (mammalian)|g__Ruminococcus.s__Ruminococcus_sp_5_1_39BFAA	9.02023	9.68569	0.629799	3.30462	0.188197	0.303045	0.999566	0.273066	0.999763	9.22846
PWY0-1319: CDP-diacylglycerol biosynthesis II|g__Alistipes.s__Alistipes_finegoldii	4.19685	1.06341	-1.41984	6.68932	-0.187652	0.345717	0.999566	0.296357	0.999763	2.24538
PWY-3001: superpathway of L-isoleucine biosynthesis I|unclassified	12.083	12.1759	0.167163	0.836292	0.187232	0.344671	0.999566	0.31983	0.999763	12.1131
PWY-5695: urate biosynthesis/inosine 5'-phosphate degradation|g__Bacteroides.s__Bacteroides_sp_9_1_42FAA	4.06357	0.706585	-1.4896	7.95499	-0.18689	0.332116	0.999566	0.315481	0.999763	1.4423
PWY-4981: L-proline biosynthesis II (from arginine)|unclassified	11.0372	11.6237	0.3287	1.66149	0.186771	0.538097	0.999566	0.283943	0.999763	11.2488
UDPNAGSYN-PWY: UDP-N-acetyl-D-glucosamine biosynthesis I|g__Enterococcus.s__Enterococcus_faecium	0.0612776	-0.696887	-1.09114	5.37815	-0.186719	0.307813	0.999566	0.364762	0.999763	-0.350201
PWY0-1319: CDP-diacylglycerol biosynthesis II|g__Ruminococcus.s__Ruminococcus_sp_5_1_39BFAA	9.30863	9.88767	0.654784	3.33958	0.186414	0.312238	0.999566	0.278572	0.999763	9.53674
PWY-7219: adenosine ribonucleotides de novo biosynthesis|g__Alistipes.s__Alistipes_finegoldii	4.75839	3.04878	-1.17372	5.77953	-0.186363	0.307853	0.999566	0.241291	0.999763	3.92556
THRESYN-PWY: superpathway of L-threonine biosynthesis|g__Lactococcus.s__Lactococcus_lactis	1.81355	3.37772	1.15629	5.85767	0.185756	0.388307	0.999566	0.280212	0.999763	2.63418
PWY-6387: UDP-N-acetylmuramoyl-pentapeptide biosynthesis I (meso-diaminopimelate containing)|g__Eggerthella.s__Eggerthella_lenta	-0.0736951	1.44739	1.25587	5.97769	0.185645	0.372712	0.999566	0.327433	0.999763	0.624886
PEPTIDOGLYCANSYN-PWY: peptidoglycan biosynthesis I (meso-diaminopimelate containing)|g__Ruminococcus.s__Ruminococcus_lactaris	2.69486	4.63625	1.4203	7.34016	0.185602	0.406992	0.999566	0.338239	0.999763	3.65329
PWY-6936: seleno-amino acid biosynthesis|g__Lactobacillus.s__Lactobacillus_casei_paracasei	7.81939	5.35855	-1.56878	7.88772	-0.184077	0.445827	0.999566	0.317775	0.999763	6.13759
PWY0-1319: CDP-diacylglycerol biosynthesis II|g__Ruminococcus.s__Ruminococcus_lactaris	3.47406	4.73995	1.41454	7.22981	0.183882	0.416922	0.999566	0.350708	0.999763	3.76485
THRESYN-PWY: superpathway of L-threonine biosynthesis|g__Streptococcus.s__Streptococcus_sanguinis	-0.404138	0.555751	1.05213	5.05497	0.183365	0.438878	0.999566	0.383075	0.999763	0.0227812
BRANCHED-CHAIN-AA-SYN-PWY: superpathway of branched amino acid biosynthesis|unclassified	12.5448	12.7524	0.208304	1.04341	0.182927	0.357682	0.999566	0.338714	0.999763	12.6652
PWY-7111: pyruvate fermentation to isobutanol (engineered)|g__Eubacterium.s__Eubacterium_siraeum	2.66337	0.901992	-1.40999	7.38131	-0.182869	0.354277	0.999568	0.364964	0.999763	1.71676
COA-PWY-1: coenzyme A biosynthesis II (mammalian)|g__Ruminococcus.s__Ruminococcus_lactaris	2.75796	4.4746	1.45468	7.29073	0.18283	0.306576	0.999566	0.246764	0.999763	3.70674
PWY-7221: guanosine ribonucleotides de novo biosynthesis|g__Bacteroides.s__Bacteroides_sp_9_1_42FAA	3.90221	0.653698	-1.42781	8.25409	-0.182619	0.319847	0.999566	0.292141	0.999763	1.38801
UNINTEGRATED|unclassified	23.0306	22.9868	0.126927	0.642573	0.18225	0.301885	0.999566	0.325629	0.999763	23.0039
DTDPRHAMSYN-PWY: dTDP-L-rhamnose biosynthesis I|g__Blautia.s__Ruminococcus_obeum	8.63436	9.25596	0.53232	2.55382	0.182239	0.339688	0.999566	0.315	0.999763	8.75031
PWY-6609: adenine and adenosine salvage III|g__Eggerthella.s__Eggerthella_lenta	-0.206194	1.07082	1.24053	6.42102	0.180983	0.423373	0.999566	0.387511	0.999763	0.289355
CRNFORCAT-PWY: creatinine degradation I|unclassified	5.44516	6.52291	1.23783	6.81909	0.180757	0.1034	0.999566	0.27668	0.999763	6.41519
PWY-7221: guanosine ribonucleotides de novo biosynthesis|g__Alistipes.s__Alistipes_finegoldii	3.73966	1.39521	-1.22574	6.41207	-0.179093	0.372693	0.999566	0.304708	0.999763	2.3413
PWY-7228: superpathway of guanosine nucleotides de novo biosynthesis I|g__Enterococcus.s__Enterococcus_dispar	-0.71078	-1.38578	-0.966655	4.62709	-0.178645	0.357329	0.999566	0.343498	0.999763	-1.06777
BRANCHED-CHAIN-AA-SYN-PWY: superpathway of branched amino acid biosynthesis|g__Clostridium.s__Clostridium_leptum	3.26914	1.56807	-1.07121	5.62487	-0.178511	0.410122	0.999566	0.336745	0.999763	2.63817
NONMEVIPP-PWY: methylerythritol phosphate pathway I|g__Ruminococcus.s__Ruminococcus_lactaris	1.83913	4.74096	1.34338	7.53184	0.178311	0.347655	0.999566	0.307262	0.999763	2.73216
PWY-6737: starch degradation V|g__Alistipes.s__Alistipes_finegoldii	4.60169	3.42798	-1.15903	5.78738	-0.178042	0.382736	0.999566	0.258277	0.999763	4.02579
PWY-5367: petroselinate biosynthesis|g__Lactococcus.s__Lactococcus_lactis	1.07563	2.8584	1.23761	6.19127	0.177792	0.420172	0.999566	0.362266	0.999763	1.81944
PWY-7219: adenosine ribonucleotides de novo biosynthesis|unclassified	13.7638	13.8152	0.166074	0.857654	0.176847	0.283405	0.999566	0.264216	0.999763	13.7659
PWY-7388: octanoyl-[acyl-carrier protein] biosynthesis (mitochondria, yeast)|g__Escherichia.s__Escherichia_coli	0.170437	2.49392	1.44373	7.41468	0.17667	0.499913	0.999571	0.364223	0.999763	1.09546
NONOXIPENT-PWY: pentose phosphate pathway (non-oxidative branch)|g__Blautia.s__Ruminococcus_obeum	8.8557	9.53032	0.572725	2.81966	0.176597	0.366137	0.999566	0.274497	0.999763	8.96137
FASYN-ELONG-PWY: fatty acid elongation -- saturated|unclassified	8.0463	6.83306	-1.24589	6.06445	-0.176456	0.321593	0.999566	0.232589	0.999763	7.22408
PWY-6122: 5-aminoimidazole ribonucleotide biosynthesis II|g__Eggerthella.s__Eggerthella_lenta	0.208658	1.39327	1.24737	6.56978	0.176359	0.430925	0.999566	0.399954	0.999763	0.734576
PWY-6387: UDP-N-acetylmuramoyl-pentapeptide biosynthesis I (meso-diaminopimelate containing)|g__Bilophila.s__Bilophila_wadsworthia	-1.20631	-0.573886	0.959207	5.21578	0.176285	0.365891	0.999566	0.39936	0.999763	-0.956191
PWY-7208: superpathway of pyrimidine nucleobases salvage|g__Enterococcus.s__Enterococcus_dispar	-0.639264	-1.31065	-0.915781	4.51813	-0.176145	0.344959	0.999569	0.366734	0.999763	-0.999929
BRANCHED-CHAIN-AA-SYN-PWY: superpathway of branched amino acid biosynthesis|g__Eubacterium.s__Eubacterium_siraeum	3.0727	0.954622	-1.37716	7.30733	-0.176114	0.390761	0.999566	0.393256	0.999763	1.918
PWY-6121: 5-aminoimidazole ribonucleotide biosynthesis I|unclassified	13.3908	13.4727	0.172003	0.789307	0.175979	0.338193	0.999566	0.287532	0.999763	13.4226
NONOXIPENT-PWY: pentose phosphate pathway (non-oxidative branch)|g__Eubacterium.s__Eubacterium_siraeum	3.44415	0.969888	-1.36577	7.98718	-0.175754	0.408733	0.999566	0.418609	0.999763	2.15804
PWY-6124: inosine-5'-phosphate biosynthesis II|g__Eubacterium.s__Eubacterium_siraeum	2.25518	0.919628	-1.37556	7.26324	-0.175461	0.369193	0.999566	0.376012	0.999763	1.50803
SO4ASSIM-PWY: sulfate reduction I (assimilatory)|unclassified	7.61832	6.51207	-1.21639	6.47152	-0.174357	0.138176	0.999566	0.332267	0.999763	7.13768
PWY-7187: pyrimidine deoxyribonucleotides de novo biosynthesis II|unclassified	11.6816	11.9075	0.195083	1.03668	0.174266	0.332692	0.999566	0.271485	0.999763	11.7639
PWY66-422: D-galactose degradation V (Leloir pathway)|g__Blautia.s__Ruminococcus_obeum	8.56457	9.1321	0.510043	2.68852	0.174257	0.269053	0.999566	0.285145	0.999763	8.72856
PWY0-1296: purine ribonucleosides degradation|g__Ruminococcus.s__Ruminococcus_sp_5_1_39BFAA	9.28595	10.0959	0.572492	3.35718	0.174057	0.369569	0.999566	0.341829	0.999763	9.69149
PWY-6387: UDP-N-acetylmuramoyl-pentapeptide biosynthesis I (meso-diaminopimelate containing)|g__Ruminococcus.s__Ruminococcus_sp_5_1_39BFAA	9.44229	10.0371	0.691913	3.38963	0.173906	0.286978	0.999566	0.292409	0.999763	9.78319
PWY-6277: superpathway of 5-aminoimidazole ribonucleotide biosynthesis|g__Blautia.s__Ruminococcus_obeum	8.27709	8.6311	0.564032	2.89476	0.173772	0.320933	0.999566	0.232506	0.999763	8.44378
PWY-7234: inosine-5'-phosphate biosynthesis III|g__Enterococcus.s__Enterococcus_faecium	-0.350115	-1.04871	-1.0785	5.54078	-0.173725	0.304664	0.999566	0.374126	0.999763	-0.746468
PWY0-1296: purine ribonucleosides degradation|g__Eubacterium.s__Eubacterium_ramulus	0.509716	1.90804	1.17394	6.22294	0.173157	0.459041	0.999568	0.402258	0.999763	1.1135
PWY-5695: urate biosynthesis/inosine 5'-phosphate degradation|g__Lactobacillus.s__Lactobacillus_sakei	0.560691	3.6418	1.65451	9.73204	0.172869	0.357639	0.999566	0.365422	0.999763	1.50176
PWY-6385: peptidoglycan biosynthesis III (mycobacteria)|g__Eggerthella.s__Eggerthella_lenta	-0.134733	1.15278	1.06326	5.99158	0.171569	0.428622	0.999566	0.380052	0.999763	0.454966
PWY-5686: UMP biosynthesis|g__Eubacterium.s__Eubacterium_rectale	7.97336	6.4726	-1.10179	5.34715	-0.171331	0.681309	0.999569	0.312481	0.999763	7.19354
VALSYN-PWY: L-valine biosynthesis|g__Clostridium.s__Clostridium_sp_ATCC_BAA_442	-1.03034	-0.312626	0.9468	5.46514	0.170464	0.33022	0.999572	0.342876	0.999763	-0.691964
PANTO-PWY: phosphopantothenate biosynthesis I|g__Ruminococcus.s__Ruminococcus_sp_5_1_39BFAA	9.14534	9.70355	0.590941	3.27005	0.169835	0.265742	0.999566	0.2476	0.999763	9.25789
PWY-2942: L-lysine biosynthesis III|g__Eggerthella.s__Eggerthella_lenta	0.201079	1.90312	1.23963	6.50936	0.169219	0.392616	0.999566	0.348136	0.999763	0.855235
FOLSYN-PWY: superpathway of tetrahydrofolate biosynthesis and salvage|g__Lactococcus.s__Lactococcus_lactis	0.0258752	1.39802	1.06739	6.41126	0.169078	0.441532	0.999566	0.390341	0.999763	0.543355
PWY-7220: adenosine deoxyribonucleotides de novo biosynthesis II|g__Streptococcus.s__Streptococcus_thermophilus	0.768292	5.92418	1.41266	9.1723	0.168885	0.350025	0.999566	0.382133	0.999763	2.3238
ARGSYNBSUB-PWY: L-arginine biosynthesis II (acetyl cycle)|unclassified	8.70554	7.7576	-0.804778	3.39438	-0.168683	0.173782	0.999566	0.25309	0.999763	8.44858
PWY-6700: queuosine biosynthesis|unclassified	12.5707	12.9413	0.226021	1.24	0.16854	0.477613	0.999566	0.295009	0.999763	12.7387
PWY-6121: 5-aminoimidazole ribonucleotide biosynthesis I|g__Eubacterium.s__Eubacterium_siraeum	3.17188	1.07174	-1.28837	7.40398	-0.168485	0.408841	0.999566	0.422823	0.999763	2.223
PWY0-1319: CDP-diacylglycerol biosynthesis II|g__Alistipes.s__Alistipes_indistinctus	1.21923	2.19132	1.03195	6.10996	0.168468	0.403487	0.999566	0.378783	0.999763	1.62626
PWY-6936: seleno-amino acid biosynthesis|unclassified	11.2978	10.8247	-0.360652	2.0494	-0.168412	0.365948	0.999566	0.212747	0.999763	11.0733
PWY-7210: pyrimidine deoxyribonucleotides biosynthesis from CTP|unclassified	1.06399	-0.391988	-1.36269	8.17751	-0.168188	0.463821	0.999566	0.37867	0.999763	0.256904
UNINTEGRATED|g__Enterococcus.s__Enterococcus_faecium	17.0092	9.1877	-2.38314	18.2648	-0.16789	0.133349	0.999566	0.0473489	0.999763	16.1991
PWY-6122: 5-aminoimidazole ribonucleotide biosynthesis II|g__Blautia.s__Ruminococcus_obeum	8.27421	8.64598	0.496166	2.92025	0.16758	0.323334	0.999566	0.234087	0.999763	8.44698
PWY-2942: L-lysine biosynthesis III|g__Ruminococcus.s__Ruminococcus_sp_5_1_39BFAA	9.2981	9.89584	0.604698	3.32527	0.167091	0.254842	0.999566	0.265558	0.999763	9.57507
UNINTEGRATED|g__Ruminococcus.s__Ruminococcus_sp_5_1_39BFAA	18.7833	19.4637	0.470883	2.94541	0.16709	0.243748	0.999566	0.300974	0.999763	19.08
PWY-7208: superpathway of pyrimidine nucleobases salvage|g__Eubacterium.s__Eubacterium_siraeum	1.66604	0.357866	-1.38949	7.54689	-0.166794	0.363088	0.999566	0.409352	0.999763	0.944974
PWY-7221: guanosine ribonucleotides de novo biosynthesis|g__Eggerthella.s__Eggerthella_lenta	0.243178	2.51241	1.30493	7.41964	0.166784	0.359794	0.999566	0.330761	0.999763	0.939597
PWY-6121: 5-aminoimidazole ribonucleotide biosynthesis I|g__Eggerthella.s__Eggerthella_sp_HGA1	1.16993	2.70959	1.04553	5.66174	0.166578	0.359418	0.999566	0.337269	0.999763	2.08369
PWY-5103: L-isoleucine biosynthesis III|g__Eubacterium.s__Eubacterium_siraeum	2.86773	0.899241	-1.34375	7.28169	-0.166158	0.419577	0.999566	0.400277	0.999763	1.787
PWY-7219: adenosine ribonucleotides de novo biosynthesis|g__Leuconostoc.s__Leuconostoc_mesenteroides	-1.08731	-0.41169	1.07334	6.15073	0.165895	0.248312	0.999566	0.372331	0.999763	-0.797031
PWY-3841: folate transformations II|g__Leuconostoc.s__Leuconostoc_mesenteroides	-0.907162	-0.359608	1.05276	6.01579	0.165847	0.289369	0.999566	0.406861	0.999763	-0.638146
PWY66-400: glycolysis VI (metazoan)|unclassified	10.1914	9.48136	-0.645812	2.49915	-0.165532	0.624498	0.999566	0.122164	0.999763	9.98901
ILEUSYN-PWY: L-isoleucine biosynthesis I (from threonine)|g__Clostridium.s__Clostridium_leptum	3.6829	1.887	-0.960919	5.65425	-0.165393	0.402047	0.999566	0.329589	0.999763	3.07078
PWY-7219: adenosine ribonucleotides de novo biosynthesis|g__Blautia.s__Ruminococcus_obeum	8.96707	9.51982	0.459981	2.64061	0.165246	0.364738	0.999566	0.262619	0.999763	9.11987
VALSYN-PWY: L-valine biosynthesis|g__Alistipes.s__Alistipes_indistinctus	1.48508	2.47891	1.00607	5.79844	0.164966	0.4187	0.999566	0.377761	0.999763	2.01337
PWY-1042: glycolysis IV (plant cytosol)|g__Eggerthella.s__Eggerthella_lenta	0.205332	1.37574	1.13626	6.09396	0.164629	0.450583	0.999566	0.423417	0.999763	0.664568
UNINTEGRATED|g__Eubacterium.s__Eubacterium_ramulus	0.880275	16.2034	1.93918	17.2531	0.164468	0.0482699	0.999566	0.0662807	0.999763	15.415
PWY-7222: guanosine deoxyribonucleotides de novo biosynthesis II|g__Streptococcus.s__Streptococcus_thermophilus	0.859967	5.93096	1.48906	9.13388	0.164445	0.364402	0.999566	0.391061	0.999763	2.42469
PWY-6151: S-adenosyl-L-methionine cycle I|g__Ruminococcus.s__Ruminococcus_sp_5_1_39BFAA	9.30942	10.0739	0.576126	3.35083	0.163939	0.335314	0.999566	0.368912	0.999763	9.70446
PWY-7208: superpathway of pyrimidine nucleobases salvage|g__Lactobacillus.s__Lactobacillus_casei_paracasei	8.08014	5.37953	-1.51864	8.37032	-0.163591	0.531298	0.999566	0.407733	0.999763	6.66596
PWY0-1296: purine ribonucleosides degradation|g__Erysipelotrichaceae_noname.s__Clostridium_ramosum	-0.609551	-1.17027	-0.917082	4.9568	-0.16341	0.382065	0.999566	0.399775	0.999763	-0.899759
PEPTIDOGLYCANSYN-PWY: peptidoglycan biosynthesis I (meso-diaminopimelate containing)|g__Ruminococcus.s__Ruminococcus_sp_5_1_39BFAA	9.46929	10.0414	0.640626	3.38071	0.163395	0.292359	0.999566	0.293995	0.999763	9.80789
VALSYN-PWY: L-valine biosynthesis|g__Eubacterium.s__Eubacterium_siraeum	3.2821	1.45668	-1.31981	7.44992	-0.162829	0.464883	0.999566	0.483113	0.999763	2.4168
PWY-6163: chorismate biosynthesis from 3-dehydroquinate|g__Blautia.s__Ruminococcus_obeum	8.7655	9.26217	0.679451	3.0099	0.162658	0.52706	0.999566	0.232908	0.999763	8.90017
PWY-6151: S-adenosyl-L-methionine cycle I|g__Subdoligranulum.s__Subdoligranulum_sp_4_3_54A2FAA	1.41505	3.41241	0.981824	5.67946	0.162585	0.33076	0.999566	0.502023	0.999763	3.14646
PWY-6163: chorismate biosynthesis from 3-dehydroquinate|g__Ruminococcus.s__Ruminococcus_sp_5_1_39BFAA	9.32091	10.1041	0.614349	3.34774	0.162099	0.271539	0.999566	0.262819	0.999763	9.56874
PEPTIDOGLYCANSYN-PWY: peptidoglycan biosynthesis I (meso-diaminopimelate containing)|g__Eubacterium.s__Eubacterium_ramulus	-0.155798	1.31045	1.09892	6.13764	0.161994	0.432384	0.999566	0.393174	0.999763	0.415189
PWY-6737: starch degradation V|unclassified	13.262	13.3643	0.21752	1.16237	0.161726	0.270618	0.999566	0.314468	0.999763	13.2889
PWY0-1296: purine ribonucleosides degradation|g__Streptococcus.s__Streptococcus_sanguinis	-0.084728	0.544112	0.859327	5.01719	0.161642	0.48161	0.999566	0.441158	0.999763	0.198296
COA-PWY-1: coenzyme A biosynthesis II (mammalian)|g__Lactobacillus.s__Lactobacillus_casei_paracasei	8.23133	5.10817	-1.4894	8.60501	-0.161608	0.471084	0.999568	0.381989	0.999763	5.96684
PWY-6386: UDP-N-acetylmuramoyl-pentapeptide biosynthesis II (lysine-containing)|g__Ruminococcus.s__Ruminococcus_sp_5_1_39BFAA	9.50681	10.0999	0.695919	3.35045	0.161595	0.282502	0.999566	0.298046	0.999763	9.86751
PWY-6125: superpathway of guanosine nucleotides de novo biosynthesis II|unclassified	11.9591	11.955	0.199765	1.2549	0.161456	0.646458	0.999566	0.476345	0.999763	11.9575
PWY-7219: adenosine ribonucleotides de novo biosynthesis|g__Bacteroides.s__Bacteroides_sp_9_1_42FAA	4.73601	0.71392	-1.40181	8.66153	-0.161375	0.327413	0.999566	0.299678	0.999763	1.45164
PWY-5667: CDP-diacylglycerol biosynthesis I|g__Ruminococcus.s__Ruminococcus_lactaris	3.39167	4.84348	1.23082	7.23802	0.160827	0.431852	0.999566	0.365225	0.999763	3.69262
PWY-7111: pyruvate fermentation to isobutanol (engineered)|g__Ruminococcus.s__Ruminococcus_sp_5_1_39BFAA	8.979	9.98575	0.553922	3.22165	0.160607	0.341694	0.999566	0.36014	0.999763	9.11577
1CMET2-PWY: N10-formyl-tetrahydrofolate biosynthesis|g__Bacteroides.s__Bacteroides_sp_3_1_19	0.065248	1.07521	1.02058	5.94973	0.160325	0.393786	0.999566	0.363065	0.999763	0.507924
PWY0-1297: superpathway of purine deoxyribonucleosides degradation|g__Streptococcus.s__Streptococcus_sanguinis	-0.616226	0.255924	0.988937	5.02857	0.160027	0.431765	0.999566	0.394919	0.999763	-0.239728
PWY-5097: L-lysine biosynthesis VI|g__Ruminococcus.s__Ruminococcus_sp_5_1_39BFAA	9.20662	9.91417	0.570259	3.2931	0.159683	0.270971	0.999566	0.296366	0.999763	9.52149
PWY0-1061: superpathway of L-alanine biosynthesis|unclassified	7.58075	7.26998	-0.44598	2.53142	-0.159318	0.559676	0.999566	0.380493	0.999763	7.41978
PWY-7663: gondoate biosynthesis (anaerobic)|g__Lactobacillus.s__Lactobacillus_sakei	0.850859	4.25401	1.64424	10.6452	0.158669	0.382149	0.999566	0.403814	0.999763	1.7504
PWY-6609: adenine and adenosine salvage III|g__Ruminococcus.s__Ruminococcus_lactaris	3.50393	4.82524	1.21507	7.19415	0.15844	0.43823	0.999566	0.352803	0.999763	3.94899
GLYCOGENSYNTH-PWY: glycogen biosynthesis I (from ADP-D-Glucose)|unclassified	10.1791	10.5054	0.231378	1.39293	0.158394	0.295891	0.999566	0.431485	0.999763	10.3847
PWY0-162: superpathway of pyrimidine ribonucleotides de novo biosynthesis|unclassified	11.4198	11.5672	0.254492	1.43092	0.158026	0.711454	0.999566	0.393975	0.999763	11.5339
PWY-6126: superpathway of adenosine nucleotides de novo biosynthesis II|unclassified	12.5584	12.716	0.180944	1.00814	0.157937	0.42362	0.999566	0.40703	0.999763	12.6265
ASPASN-PWY: superpathway of L-aspartate and L-asparagine biosynthesis|unclassified	9.83441	9.92996	0.215179	1.30588	0.157788	0.271308	0.999566	0.378878	0.999763	9.84263
PWY-7184: pyrimidine deoxyribonucleotides de novo biosynthesis I|g__Eggerthella.s__Eggerthella_sp_HGA1	0.156268	1.41199	1.00033	5.75705	0.157625	0.443426	0.999566	0.38796	0.999763	0.726658
PANTO-PWY: phosphopantothenate biosynthesis I|g__Actinomyces.s__Actinomyces_graevenitzii	-1.32051	-0.553419	0.891079	4.73863	0.157601	0.380356	0.999566	0.398968	0.999763	-0.955038
PWY-5686: UMP biosynthesis|g__Alistipes.s__Alistipes_indistinctus	1.16906	3.02586	1.12719	6.353	0.157482	0.419827	0.999566	0.365304	0.999763	2.00532
PWY-1042: glycolysis IV (plant cytosol)|unclassified	12.699	12.8499	0.165814	0.94477	0.157306	0.43977	0.999566	0.453082	0.999763	12.7853
PWY-6125: superpathway of guanosine nucleotides de novo biosynthesis II|g__Streptococcus.s__Streptococcus_thermophilus	0.882312	5.95664	1.36383	9.50804	0.156807	0.397768	0.999566	0.424197	0.999763	2.44387
PWY-5667: CDP-diacylglycerol biosynthesis I|g__Ruminococcus.s__Ruminococcus_sp_5_1_39BFAA	9.29217	9.87863	0.542193	3.41939	0.156593	0.310301	0.999566	0.274688	0.999763	9.53506
1CMET2-PWY: N10-formyl-tetrahydrofolate biosynthesis|unclassified	10.416	10.6028	0.348796	2.21561	0.156521	0.472625	0.999566	0.321138	0.999763	10.5124
FOLSYN-PWY: superpathway of tetrahydrofolate biosynthesis and salvage|unclassified	-0.527749	0.429745	1.21119	8.11067	0.156447	0.284584	0.999566	0.320263	0.999763	-0.106583
PWY-6519: 8-amino-7-oxononanoate biosynthesis I|unclassified	5.04658	1.04762	-1.29271	8.62506	-0.1561	0.412578	0.999566	0.367201	0.999763	2.4782
PWY-5103: L-isoleucine biosynthesis III|g__Clostridium.s__Clostridium_leptum	3.01893	1.5671	-0.929312	5.46727	-0.155803	0.504483	0.999566	0.421663	0.999763	2.42238
PWY-7111: pyruvate fermentation to isobutanol (engineered)|unclassified	13.2958	13.4246	0.172843	0.987135	0.155718	0.460769	0.999566	0.433211	0.999763	13.4008
PWY66-422: D-galactose degradation V (Leloir pathway)|g__Eubacterium.s__Eubacterium_rectale	8.04834	6.5796	-0.91751	5.16772	-0.155663	0.821378	0.999566	0.391306	0.999763	7.2546
PWY-6519: 8-amino-7-oxononanoate biosynthesis I|g__Escherichia.s__Escherichia_coli	0.295727	2.61981	1.37146	7.76513	0.155554	0.531003	0.999566	0.44462	0.999763	1.20407
TCA-GLYOX-BYPASS: superpathway of glyoxylate bypass and TCA|unclassified	1.98331	0.0840649	-1.34161	9.02863	-0.155347	0.34374	0.999566	0.321238	0.999763	0.727075
PEPTIDOGLYCANSYN-PWY: peptidoglycan biosynthesis I (meso-diaminopimelate containing)|g__Bacteroides.s__Bacteroides_sp_D20	2.14067	6.68661	1.21506	8.19594	0.155326	0.293631	0.999566	0.319053	0.999763	5.51627
ARGININE-SYN4-PWY: L-ornithine de novo biosynthesis|unclassified	5.37388	4.53118	-1.09518	6.65478	-0.155263	0.300872	0.999566	0.267471	0.999763	5.03049
PWY-4242: pantothenate and coenzyme A biosynthesis III|unclassified	11.1389	11.3833	0.277332	1.71539	0.155254	0.434069	0.999566	0.381634	0.999763	11.2636
NONMEVIPP-PWY: methylerythritol phosphate pathway I|g__Blautia.s__Ruminococcus_obeum	8.43459	8.89497	0.54996	3.01693	0.155168	0.613716	0.999566	0.281856	0.999763	8.56024
COMPLETE-ARO-PWY: superpathway of aromatic amino acid biosynthesis|g__Ruminococcus.s__Ruminococcus_sp_5_1_39BFAA	9.33626	10.0367	0.547701	3.33021	0.155021	0.271528	0.999566	0.263338	0.999763	9.58666
VALSYN-PWY: L-valine biosynthesis|g__Ruminococcus.s__Ruminococcus_sp_5_1_39BFAA	8.91803	9.61138	0.51171	3.17035	0.154981	0.36582	0.999566	0.324442	0.999763	9.09167
PWY-3841: folate transformations II|g__Bacteroides.s__Bacteroides_sp_D20	2.18269	6.80073	1.17747	8.41916	0.154962	0.226384	0.999566	0.268269	0.999763	6.57723
PWY-2942: L-lysine biosynthesis III|g__Alistipes.s__Alistipes_indistinctus	1.30274	3.62209	1.10554	6.41102	0.154763	0.439619	0.999566	0.353231	0.999763	2.06811
PWY0-1586: peptidoglycan maturation (meso-diaminopimelate containing)|g__Faecalibacterium.s__Faecalibacterium_prausnitzii	4.93795	5.44917	1.22254	7.44537	0.154541	0.322887	0.999566	0.28983	0.999763	4.98509
PWY-7111: pyruvate fermentation to isobutanol (engineered)|g__Clostridium.s__Clostridium_leptum	3.08318	1.62137	-0.959424	5.47609	-0.15452	0.476456	0.999566	0.453549	0.999763	2.53503
PWY-6386: UDP-N-acetylmuramoyl-pentapeptide biosynthesis II (lysine-containing)|g__Bacteroides.s__Bacteroides_sp_D20	2.20378	6.63682	1.27324	7.97948	0.154409	0.268937	0.999566	0.306615	0.999763	5.39094
PWY-5100: pyruvate fermentation to acetate and lactate II|g__Lactobacillus.s__Lactobacillus_sakei	0.8323	5.36593	1.777	10.642	0.154372	0.367472	0.999566	0.396947	0.999763	1.85165
COA-PWY-1: coenzyme A biosynthesis II (mammalian)|g__Bacteroides.s__Bacteroides_sp_2_1_56FAA	-1.40256	-0.807297	0.932264	5.12281	0.15427	0.282471	0.999566	0.370765	0.999763	-1.14234
DTDPRHAMSYN-PWY: dTDP-L-rhamnose biosynthesis I|g__Coprococcus.s__Coprococcus_catus	1.10531	3.08576	1.07526	6.97473	0.154216	0.448407	0.999566	0.470672	0.999763	1.76485
PWY-6700: queuosine biosynthesis|g__Bacteroides.s__Bacteroides_sp_1_1_30	0.534896	-0.410484	-0.952441	6.09126	-0.154199	0.43879	0.999566	0.41532	0.999763	0.0394498
PWY-6385: peptidoglycan biosynthesis III (mycobacteria)|g__Bacteroides.s__Bacteroides_sp_D20	2.11096	6.67154	1.04617	8.12762	0.154152	0.275437	0.999566	0.315112	0.999763	5.44911
RHAMCAT-PWY: L-rhamnose degradation I|g__Faecalibacterium.s__Faecalibacterium_prausnitzii	1.82416	3.83656	1.20322	7.89373	0.154009	0.455345	0.999566	0.485429	0.999763	2.44649
DTDPRHAMSYN-PWY: dTDP-L-rhamnose biosynthesis I|g__Eubacterium.s__Eubacterium_rectale	7.91321	6.67001	-0.840365	5.03457	-0.153951	0.818302	0.999569	0.376198	0.999763	7.22413
PWY-6737: starch degradation V|g__Erysipelotrichaceae_noname.s__Clostridium_ramosum	-0.566835	-1.10981	-0.79574	4.76226	-0.1538	0.450702	0.999566	0.444188	0.999763	-0.850278
ARO-PWY: chorismate biosynthesis I|g__Ruminococcus.s__Ruminococcus_sp_5_1_39BFAA	9.34811	10.0659	0.597685	3.38392	0.153252	0.276311	0.999566	0.272472	0.999763	9.59031
PWY-5918: superpathay of heme biosynthesis from glutamate|unclassified	2.07933	0.224989	-1.29097	8.54134	-0.152928	0.410475	0.999566	0.392523	0.999763	0.826211
PWY-7229: superpathway of adenosine nucleotides de novo biosynthesis I|g__Eggerthella.s__Eggerthella_lenta	-0.0610545	1.44243	1.13456	6.89654	0.152839	0.426153	0.999566	0.423581	0.999763	0.502731
VALSYN-PWY: L-valine biosynthesis|g__Clostridium.s__Clostridium_leptum	3.71189	2.6389	-0.852476	5.03188	-0.15243	0.394773	0.999566	0.312402	0.999763	3.279
PWY-7111: pyruvate fermentation to isobutanol (engineered)|g__Clostridium.s__Clostridium_sp_ATCC_BAA_442	-1.03241	-0.348876	0.961693	5.51349	0.152378	0.356462	0.999566	0.404844	0.999763	-0.706916
PWY-6737: starch degradation V|g__Ruminococcus.s__Ruminococcus_sp_5_1_39BFAA	9.28501	9.75367	0.556531	3.27914	0.152338	0.321008	0.999566	0.314273	0.999763	9.50266
PANTO-PWY: phosphopantothenate biosynthesis I|g__Eggerthella.s__Eggerthella_lenta	-0.00829062	1.10306	0.970805	6.44491	0.152298	0.466314	0.999567	0.448378	0.999763	0.501502
PWY0-1319: CDP-diacylglycerol biosynthesis II|g__Bacteroides.s__Bacteroides_sp_2_1_56FAA	-1.2363	-0.741621	0.869103	5.02499	0.152156	0.331057	0.999566	0.387897	0.999763	-0.999811
PWY-7221: guanosine ribonucleotides de novo biosynthesis|g__Blautia.s__Ruminococcus_obeum	8.36768	8.75607	0.569119	3.04435	0.151699	0.627323	0.999566	0.286338	0.999763	8.57113
GLYCOGENSYNTH-PWY: glycogen biosynthesis I (from ADP-D-Glucose)|g__Blautia.s__Ruminococcus_obeum	8.3999	8.57432	0.518014	2.70222	0.151268	0.217617	0.999566	0.370442	0.999763	8.44131
PWY0-1319: CDP-diacylglycerol biosynthesis II|g__Erysipelotrichaceae_noname.s__Clostridium_ramosum	-0.582542	-1.20662	-0.815634	4.50303	-0.151093	0.430524	0.999567	0.4154	0.999763	-0.927775
PWY-7219: adenosine ribonucleotides de novo biosynthesis|g__Ruminococcus.s__Ruminococcus_sp_5_1_39BFAA	9.40518	10.1376	0.516007	3.35402	0.151043	0.341377	0.999566	0.304876	0.999763	9.79445
PWY-5304: superpathway of sulfur oxidation (Acidianus ambivalens)|unclassified	7.06638	6.36356	-0.576216	3.06191	-0.150979	0.399531	0.999566	0.284956	0.999763	6.63086
PWY-7221: guanosine ribonucleotides de novo biosynthesis|g__Ruminococcus.s__Ruminococcus_sp_5_1_39BFAA	9.29963	9.91073	0.543154	3.43678	0.150952	0.36256	0.999566	0.316299	0.999763	9.52685
HEME-BIOSYNTHESIS-II: heme biosynthesis I (aerobic)|unclassified	2.13845	0.0923342	-1.25203	8.06975	-0.150825	0.506482	0.999566	0.450187	0.999763	0.776276
PWY-5695: urate biosynthesis/inosine 5'-phosphate degradation|g__Alistipes.s__Alistipes_indistinctus	1.21928	2.43328	1.00337	6.06368	0.150751	0.438594	0.999566	0.381825	0.999763	1.71891
COA-PWY-1: coenzyme A biosynthesis II (mammalian)|g__Clostridium.s__Clostridium_leptum	2.85112	1.21007	-1.00968	5.94411	-0.150684	0.564967	0.999566	0.462509	0.999763	2.2047
PWY-7219: adenosine ribonucleotides de novo biosynthesis|g__Blautia.s__Blautia_hydrogenotrophica	-0.171535	-1.08836	-0.815432	4.96988	-0.150642	0.482243	0.999568	0.413494	0.999763	-0.643633
PWY-3841: folate transformations II|g__Lactobacillus.s__Lactobacillus_sakei	0.872006	5.02165	1.51114	10.2229	0.150501	0.3992	0.999566	0.41578	0.999763	1.80991
NONMEVIPP-PWY: methylerythritol phosphate pathway I|g__Ruminococcus.s__Ruminococcus_sp_5_1_39BFAA	9.11945	9.73325	0.584442	3.32107	0.150211	0.579855	0.999566	0.321357	0.999763	9.3239
PWY-7282: 4-amino-2-methyl-5-phosphomethylpyrimidine biosynthesis (yeast)|g__Bacteroides.s__Bacteroides_sp_2_1_56FAA	-1.33877	-0.718253	0.822051	5.18477	0.149971	0.300581	0.999566	0.384117	0.999763	-1.0438
PWY-5686: UMP biosynthesis|g__Clostridium.s__Clostridium_leptum	3.13954	1.30615	-1.00458	5.89609	-0.149885	0.564085	0.999566	0.446386	0.999763	2.306
PWY-6123: inosine-5'-phosphate biosynthesis I|g__Enterococcus.s__Enterococcus_faecium	-0.170987	-0.661033	-0.925856	5.37924	-0.149841	0.335948	0.999566	0.421411	0.999763	-0.413879
PWY-5667: CDP-diacylglycerol biosynthesis I|g__Lactobacillus.s__Lactobacillus_sakei	1.00545	4.38795	1.48307	10.2564	0.149703	0.42876	0.999566	0.466563	0.999763	1.78676
NONMEVIPP-PWY: methylerythritol phosphate pathway I|g__Bacteroides.s__Bacteroides_sp_2_1_56FAA	-1.2995	-0.687954	0.869892	5.11302	0.149545	0.296458	0.999566	0.39732	0.999763	-1.01147
PWY0-1296: purine ribonucleosides degradation|unclassified	13.0139	13.0185	0.161813	0.861635	0.149299	0.279188	0.999566	0.343441	0.999763	13.0139
PWY-6317: galactose degradation I (Leloir pathway)|g__Eubacterium.s__Eubacterium_siraeum	1.61336	0.381642	-1.11881	7.46242	-0.148959	0.445855	0.999566	0.434571	0.999763	0.888497
PWY-6700: queuosine biosynthesis|g__Bacteroides.s__Bacteroides_sp_9_1_42FAA	3.74243	0.70626	-1.25756	8.4754	-0.148831	0.34739	0.999567	0.352718	0.999763	1.4221
PWY-6277: superpathway of 5-aminoimidazole ribonucleotide biosynthesis|g__Eggerthella.s__Eggerthella_lenta	0.216971	1.439	1.09305	6.55566	0.148768	0.457272	0.999566	0.428917	0.999763	0.793651
PWY-5973: cis-vaccenate biosynthesis|g__Lactobacillus.s__Lactobacillus_sakei	0.972112	4.20488	1.37453	10.204	0.148665	0.427451	0.999566	0.444755	0.999763	1.87823
PWY-5097: L-lysine biosynthesis VI|g__Eubacterium.s__Eubacterium_rectale	7.99096	6.45173	-0.964532	5.50753	-0.148594	0.697523	0.999566	0.337392	0.999763	7.20439
PWY0-166: superpathway of pyrimidine deoxyribonucleotides de novo biosynthesis (E. coli)|unclassified	11.7292	11.8444	0.185449	1.09362	0.148446	0.502695	0.999566	0.421865	0.999763	11.7869
PWY-6700: queuosine biosynthesis|g__Bacteroides.s__Bacteroides_caccae	2.71584	1.08355	-1.17577	7.17998	-0.14844	0.393293	0.999566	0.384396	0.999763	1.71537
PWY-7211: superpathway of pyrimidine deoxyribonucleotides de novo biosynthesis|unclassified	10.3	10.5897	0.284329	1.67045	0.148351	0.296527	0.999566	0.422791	0.999763	10.4089
VALSYN-PWY: L-valine biosynthesis|unclassified	13.2918	13.4256	0.154398	0.97253	0.148281	0.473805	0.999566	0.443318	0.999763	13.4008
VALSYN-PWY: L-valine biosynthesis|g__Eubacterium.s__Eubacterium_rectale	8.16679	6.69226	-0.890107	4.78952	-0.148269	0.767819	0.999572	0.330464	0.999763	7.50645
PWY-7221: guanosine ribonucleotides de novo biosynthesis|g__Lactobacillus.s__Lactobacillus_casei_paracasei	8.20968	5.62543	-1.22314	8.3854	-0.148155	0.600882	0.999566	0.470945	0.999763	6.85907
PWY-7221: guanosine ribonucleotides de novo biosynthesis|g__Eubacterium.s__Eubacterium_rectale	7.86236	6.55702	-0.853524	5.2745	-0.147936	0.752816	0.999566	0.364117	0.999763	7.2126
PWY-6121: 5-aminoimidazole ribonucleotide biosynthesis I|g__Lachnospiraceae_noname.s__Lachnospiraceae_bacterium_1_1_57FAA	0.183683	-0.623485	-0.835533	5.1445	-0.147462	0.387472	0.999566	0.387591	0.999763	-0.259084
NONOXIPENT-PWY: pentose phosphate pathway (non-oxidative branch)|g__Alistipes.s__Alistipes_indistinctus	1.31507	2.57982	1.05089	6.25406	0.147334	0.428122	0.999566	0.372041	0.999763	1.98189
PWY-6151: S-adenosyl-L-methionine cycle I|g__Haemophilus.s__Haemophilus_parainfluenzae	-1.25886	-0.671844	0.749737	4.88541	0.147297	0.419459	0.999566	0.442521	0.999763	-0.998178
PWY-7539: 6-hydroxymethyl-dihydropterin diphosphate biosynthesis III (Chlamydia)|g__Bacteroides.s__Bacteroides_sp_1_1_30	-0.194479	-0.70468	-0.906864	5.52763	-0.147283	0.469126	0.999566	0.465204	0.999763	-0.447925
PANTOSYN-PWY: pantothenate and coenzyme A biosynthesis I|unclassified	11.8868	11.9679	0.202602	1.21784	0.147109	0.55224	0.999566	0.381265	0.999763	11.9453
PWY-6737: starch degradation V|g__Ruminococcus.s__Ruminococcus_lactaris	3.19013	4.58324	1.0979	7.15747	0.14673	0.564226	0.999566	0.472638	0.999763	3.72137
PWY-6387: UDP-N-acetylmuramoyl-pentapeptide biosynthesis I (meso-diaminopimelate containing)|g__Bacteroides.s__Bacteroides_sp_D20	2.1853	6.50981	1.18902	8.33036	0.146717	0.275752	0.999566	0.32135	0.999763	5.26919
PWY-2942: L-lysine biosynthesis III|g__Clostridium.s__Clostridium_sp_ATCC_BAA_442	-1.24808	-0.606434	0.806054	5.01213	0.146449	0.381802	0.999569	0.408829	0.999763	-0.932216
PWY-7111: pyruvate fermentation to isobutanol (engineered)|g__Eubacterium.s__Eubacterium_rectale	8.16843	6.71307	-0.877108	4.84991	-0.146411	0.784408	0.999566	0.326929	0.999763	7.50591
PWY-6151: S-adenosyl-L-methionine cycle I|g__Ruminococcus.s__Ruminococcus_lactaris	3.37966	4.8382	1.04873	6.91607	0.146213	0.513029	0.999566	0.413798	0.999763	3.96625
PWY-6147: 6-hydroxymethyl-dihydropterin diphosphate biosynthesis I|g__Lactobacillus.s__Lactobacillus_sakei	0.97269	4.01531	1.36206	9.93238	0.146162	0.451485	0.999566	0.482241	0.999763	1.85621
PWY-7221: guanosine ribonucleotides de novo biosynthesis|g__Ruminococcus.s__Ruminococcus_lactaris	3.25581	5.3609	1.09628	6.85589	0.146092	0.497816	0.999566	0.39451	0.999763	4.02961
PWY-2942: L-lysine biosynthesis III|g__Clostridium.s__Clostridium_sp_ATCC_29733	-0.716094	0.0529794	0.830552	4.74941	0.145924	0.462042	0.999566	0.402753	0.999763	-0.389112
PWY-7220: adenosine deoxyribonucleotides de novo biosynthesis II|g__Sutterella.s__Sutterella_wadsworthensis	-1.32233	-0.743958	0.767902	4.61304	0.145758	0.399404	0.99957	0.399864	0.999763	-1.06349
PWY-7219: adenosine ribonucleotides de novo biosynthesis|g__Clostridium.s__Clostridium_sp_M62_1	-1.40016	-0.733248	0.727547	4.46458	0.145738	0.401764	0.999566	0.385888	0.999763	-1.05354
GLCMANNANAUT-PWY: superpathway of N-acetylglucosamine, N-acetylmannosamine and N-acetylneuraminate degradation|g__Lactobacillus.s__Lactobacillus_sakei	1.30634	4.83746	1.43098	9.9998	0.145698	0.414309	0.999566	0.459928	0.999763	2.13543
PWY-7219: adenosine ribonucleotides de novo biosynthesis|g__Ruminococcus.s__Ruminococcus_lactaris	4.00195	5.46791	1.10605	7.42441	0.145577	0.516148	0.999566	0.372804	0.999763	4.40078
PWY-6122: 5-aminoimidazole ribonucleotide biosynthesis II|g__Erysipelotrichaceae_noname.s__Clostridium_ramosum	-0.533713	-1.16434	-0.760785	5.13673	-0.145564	0.376424	0.999566	0.397098	0.999763	-0.866714
PWY-7664: oleate biosynthesis IV (anaerobic)|g__Escherichia.s__Escherichia_coli	0.24376	2.69653	1.23961	7.62787	0.145504	0.572775	0.999566	0.46746	0.999763	1.17081
PWY-6387: UDP-N-acetylmuramoyl-pentapeptide biosynthesis I (meso-diaminopimelate containing)|g__Bacteroides.s__Bacteroides_sp_2_1_56FAA	-1.29413	-0.695359	0.885361	5.16782	0.14534	0.350369	0.999566	0.397822	0.999763	-0.996658
PWY-7208: superpathway of pyrimidine nucleobases salvage|unclassified	11.9171	12.0943	0.238141	1.36506	0.145337	0.620088	0.999566	0.40342	0.999763	12.0311
PWY-5686: UMP biosynthesis|g__Clostridium.s__Clostridium_sp_ATCC_29733	-0.762378	-0.0238157	0.755899	4.67793	0.145289	0.436655	0.999566	0.419412	0.999763	-0.454318
PWY66-409: superpathway of purine nucleotide salvage|g__Streptococcus.s__Streptococcus_thermophilus	0.851649	5.79177	1.29317	9.42943	0.145191	0.39629	0.999566	0.427515	0.999763	2.40393
CALVIN-PWY: Calvin-Benson-Bassham cycle|g__Escherichia.s__Escherichia_coli	0.653839	-0.41474	-1.03337	6.19331	-0.145175	0.444671	0.999568	0.396636	0.999763	0.129572
PWY-7197: pyrimidine deoxyribonucleotide phosphorylation|g__Lactobacillus.s__Lactobacillus_casei_paracasei	7.8882	5.42536	-1.28021	8.59851	-0.145141	0.513328	0.999566	0.396394	0.999763	6.4667
PANTO-PWY: phosphopantothenate biosynthesis I|unclassified	12.4991	12.504	0.169584	1.09021	0.145042	0.503928	0.999566	0.424565	0.999763	12.5025
PANTO-PWY: phosphopantothenate biosynthesis I|g__Bacteroides.s__Bacteroides_sp_2_2_4	-1.26642	-0.637593	0.828224	5.20845	0.144944	0.388202	0.999566	0.408318	0.999763	-0.971612
PWY-7221: guanosine ribonucleotides de novo biosynthesis|g__Bacteroides.s__Bacteroides_nordii	-0.940094	-0.25655	0.805493	4.90183	0.144923	0.408153	0.999566	0.401999	0.999763	-0.59554
PWY-6277: superpathway of 5-aminoimidazole ribonucleotide biosynthesis|g__Dorea.s__Dorea_longicatena	7.57836	8.48161	0.672215	3.98863	0.144575	0.497444	0.999566	0.351428	0.999763	7.93272
PANTO-PWY: phosphopantothenate biosynthesis I|g__Bilophila.s__Bilophila_wadsworthia	-1.23416	-0.587909	0.804919	5.35652	0.144528	0.381458	0.999566	0.402165	0.999763	-0.941253
PWY-7228: superpathway of guanosine nucleotides de novo biosynthesis I|unclassified	12.0268	12.0875	0.21685	1.30224	0.144271	0.584604	0.999566	0.401079	0.999763	12.058
PWY-621: sucrose degradation III (sucrose invertase)|g__Lactobacillus.s__Lactobacillus_sakei	0.921168	5.01806	1.28352	9.56088	0.144161	0.375685	0.999566	0.335258	0.999763	1.88269
PWY0-1297: superpathway of purine deoxyribonucleosides degradation|g__Lactobacillus.s__Lactobacillus_casei_paracasei	8.34555	5.30573	-1.13161	7.8988	-0.14409	0.576837	0.999568	0.449765	0.999763	6.33151
ARO-PWY: chorismate biosynthesis I|g__Roseburia.s__Roseburia_hominis	0.255872	1.91309	0.968058	6.1115	0.144037	0.488548	0.999566	0.440347	0.999763	0.920287
PWY-4981: L-proline biosynthesis II (from arginine)|g__Enterococcus.s__Enterococcus_faecium	0.323803	0.0722951	-0.89166	5.76395	-0.143877	0.373236	0.999566	0.481065	0.999763	0.187507
PWY-3841: folate transformations II|g__Bacteroides.s__Bacteroides_sp_3_1_19	0.709015	1.61212	0.931841	6.35153	0.143603	0.474683	0.999566	0.417923	0.999763	1.08773
PANTO-PWY: phosphopantothenate biosynthesis I|g__Blautia.s__Blautia_hydrogenotrophica	-0.175302	-0.952965	-0.827006	4.996	-0.143573	0.433505	0.999566	0.405895	0.999763	-0.616634
PWY-7229: superpathway of adenosine nucleotides de novo biosynthesis I|unclassified	12.7889	12.9421	0.13458	0.879915	0.14354	0.434184	0.999566	0.435331	0.999763	12.8518
P461-PWY: hexitol fermentation to lactate, formate, ethanol and acetate|g__Lactobacillus.s__Lactobacillus_casei_paracasei	8.90753	6.28327	-1.29928	8.48475	-0.143537	0.69774	0.999566	0.492279	0.999763	7.64211
PWY-6387: UDP-N-acetylmuramoyl-pentapeptide biosynthesis I (meso-diaminopimelate containing)|g__Ruminococcus.s__Ruminococcus_lactaris	3.29428	4.8116	1.10689	7.05704	0.143501	0.540997	0.999568	0.452475	0.999763	3.7981
DTDPRHAMSYN-PWY: dTDP-L-rhamnose biosynthesis I|g__Streptococcus.s__Streptococcus_sanguinis	-0.166503	0.533466	0.844986	5.31976	0.143374	0.484008	0.999566	0.449266	0.999763	0.141841
PWY-5188: tetrapyrrole biosynthesis I (from glutamate)|g__Ruminococcus.s__Ruminococcus_sp_5_1_39BFAA	8.2953	8.98955	0.53383	3.23878	0.143338	0.296441	0.999566	0.280017	0.999763	8.68373
PWY-7208: superpathway of pyrimidine nucleobases salvage|g__Haemophilus.s__Haemophilus_parainfluenzae	-1.44286	-0.791503	0.709657	4.74941	0.143228	0.373367	0.999566	0.379591	0.999763	-1.12706
PWY-2942: L-lysine biosynthesis III|g__Streptococcus.s__Streptococcus_sanguinis	-0.974373	-0.277678	0.785752	4.75296	0.143226	0.488767	0.999566	0.45494	0.999763	-0.656545
PWY-6612: superpathway of tetrahydrofolate biosynthesis|g__Lactococcus.s__Lactococcus_lactis	0.0327033	1.44029	0.989215	6.51973	0.143042	0.42605	0.999566	0.382362	0.999763	0.61013
PWY-7219: adenosine ribonucleotides de novo biosynthesis|g__Eubacterium.s__Eubacterium_rectale	8.80383	7.35406	-0.820299	5.03463	-0.143002	0.829127	0.999566	0.367641	0.999763	7.92336
PANTO-PWY: phosphopantothenate biosynthesis I|g__Ruminococcus.s__Ruminococcus_lactaris	3.0496	4.69506	1.07428	7.00539	0.142743	0.497177	0.999566	0.397986	0.999763	3.58191
ARO-PWY: chorismate biosynthesis I|unclassified	13.222	13.356	0.125674	0.843958	0.142662	0.44796	0.999566	0.361188	0.999763	13.2581
PWY-6385: peptidoglycan biosynthesis III (mycobacteria)|g__Parabacteroides.s__Parabacteroides_sp_D25	-0.496037	-1.09932	-0.779787	5.26786	-0.142611	0.397364	0.999566	0.414352	0.999763	-0.8043
PWY-6387: UDP-N-acetylmuramoyl-pentapeptide biosynthesis I (meso-diaminopimelate containing)|g__Lactobacillus.s__Lactobacillus_sakei	1.28784	4.68409	1.33324	10.3879	0.142391	0.438733	0.999566	0.467624	0.999763	2.17644
PWY-6121: 5-aminoimidazole ribonucleotide biosynthesis I|g__Blautia.s__Ruminococcus_obeum	8.25171	8.63546	0.552214	2.94697	0.14239	0.477798	0.999566	0.28297	0.999763	8.38448
1CMET2-PWY: N10-formyl-tetrahydrofolate biosynthesis|g__Bacteroides.s__Bacteroides_cellulosilyticus	1.61125	3.94143	1.06701	7.1324	0.142242	0.525944	0.999566	0.487503	0.999763	2.46423
PWY-621: sucrose degradation III (sucrose invertase)|g__Blautia.s__Ruminococcus_obeum	8.42696	8.92662	0.538634	2.99341	0.142196	0.608836	0.999566	0.276864	0.999763	8.59706
PWY-6122: 5-aminoimidazole ribonucleotide biosynthesis II|g__Dorea.s__Dorea_longicatena	7.56767	8.48823	0.682041	3.98984	0.142183	0.503612	0.999567	0.347219	0.999763	7.93454
COA-PWY: coenzyme A biosynthesis I|g__Lactobacillus.s__Lactobacillus_sakei	1.38483	4.77152	1.50361	10.3603	0.141991	0.438263	0.999566	0.491537	0.999763	2.29703
PWY-6163: chorismate biosynthesis from 3-dehydroquinate|g__Eubacterium.s__Eubacterium_rectale	8.29685	6.93346	-0.942621	5.49969	-0.141949	0.810143	0.999566	0.368813	0.999763	7.51932
PWY0-1296: purine ribonucleosides degradation|g__Dorea.s__Dorea_longicatena	7.98489	8.9158	0.672391	3.82058	0.141703	0.30951	0.999566	0.328382	0.999763	8.4147
PWY-6151: S-adenosyl-L-methionine cycle I|g__Streptococcus.s__Streptococcus_vestibularis	2.56975	0.971453	-1.00291	6.4972	-0.141702	0.462038	0.999566	0.435084	0.999763	1.70303
PWY-7456: mannan degradation|g__Eubacterium.s__Eubacterium_siraeum	1.78383	0.620715	-1.11489	7.62416	-0.141476	0.449344	0.999566	0.477846	0.999763	1.16465
PWY-5973: cis-vaccenate biosynthesis|g__Eubacterium.s__Eubacterium_rectale	8.34708	6.80545	-1.00437	5.58479	-0.141442	0.766158	0.999566	0.370976	0.999763	7.60317
PWY-5695: urate biosynthesis/inosine 5'-phosphate degradation|g__Parabacteroides.s__Parabacteroides_distasonis	3.44014	4.59234	0.704138	4.11744	0.141271	0.595779	0.999566	0.416809	0.999763	4.01423
RHAMCAT-PWY: L-rhamnose degradation I|g__Bacteroides.s__Bacteroides_thetaiotaomicron	3.95604	5.14042	0.708767	4.81275	0.140898	0.476868	0.99957	0.371115	0.999763	4.48246
UNINTEGRATED|g__Blautia.s__Blautia_hydrogenotrophica	0.0244322	-0.977015	-1.59263	12.5445	-0.140721	0.0889201	0.999566	0.279724	0.999763	-0.520852
PWY-6609: adenine and adenosine salvage III|g__Streptococcus.s__Streptococcus_sanguinis	-0.336129	0.0613054	0.924261	5.35182	0.140489	0.46989	0.999566	0.460603	0.999763	-0.14835
PWY-4981: L-proline biosynthesis II (from arginine)|g__Eubacterium.s__Eubacterium_ramulus	0.290779	1.13208	0.884442	6.06329	0.140422	0.534846	0.999568	0.506755	0.999763	0.67977
PWY-6737: starch degradation V|g__Blautia.s__Ruminococcus_obeum	8.75113	9.36191	0.543269	3.08	0.140403	0.462204	0.999566	0.341763	0.999763	9.02154
PWY0-1319: CDP-diacylglycerol biosynthesis II|g__Lactobacillus.s__Lactobacillus_sakei	0.872008	4.34478	1.50534	10.3166	0.13999	0.417347	0.999566	0.436338	0.999763	1.83015
PWY-7219: adenosine ribonucleotides de novo biosynthesis|g__Lactobacillus.s__Lactobacillus_sakei	0.917325	5.25905	1.34451	10.8565	0.139963	0.391012	0.999566	0.430149	0.999763	1.80747
PWY0-1296: purine ribonucleosides degradation|g__Lactobacillus.s__Lactobacillus_sakei	1.04451	4.71628	1.37096	10.264	0.139808	0.403964	0.999566	0.43929	0.999763	1.83875
VALSYN-PWY: L-valine biosynthesis|g__Enterococcus.s__Enterococcus_dispar	-0.689648	-1.22803	-0.771759	4.68976	-0.1397	0.414316	0.999566	0.427195	0.999763	-0.985277
PWY66-422: D-galactose degradation V (Leloir pathway)|g__Lactobacillus.s__Lactobacillus_casei_paracasei	8.36657	5.60355	-1.14833	8.40245	-0.139608	0.585116	0.999568	0.435309	0.999763	6.56722
GLYCOLYSIS: glycolysis I (from glucose 6-phosphate)|unclassified	10.4536	9.73033	-0.599113	2.77038	-0.139549	0.80741	0.999569	0.245564	0.999763	10.1675
PWY-7221: guanosine ribonucleotides de novo biosynthesis|g__Lactobacillus.s__Lactobacillus_sakei	0.992793	4.91384	1.39243	10.4782	0.139481	0.453297	0.999566	0.47073	0.999763	1.81364
PEPTIDOGLYCANSYN-PWY: peptidoglycan biosynthesis I (meso-diaminopimelate containing)|g__Eggerthella.s__Eggerthella_lenta	0.0111487	1.04962	0.91548	6.05049	0.139449	0.479614	0.999566	0.442798	0.999763	0.470646
PWY-5103: L-isoleucine biosynthesis III|g__Enterococcus.s__Enterococcus_dispar	-0.575988	-1.17425	-0.78252	4.6447	-0.139253	0.427719	0.999566	0.412335	0.999763	-0.913847
PWY0-1296: purine ribonucleosides degradation|g__Eubacterium.s__Eubacterium_rectale	8.16214	6.76325	-0.860024	5.15065	-0.139114	0.778242	0.999571	0.385194	0.999763	7.46735
PWY-7219: adenosine ribonucleotides de novo biosynthesis|g__Eubacterium.s__Eubacterium_siraeum	2.28492	1.48247	-1.05238	7.72711	-0.139068	0.537099	0.999566	0.544385	0.999763	1.96301
PWY-5686: UMP biosynthesis|g__Dorea.s__Dorea_longicatena	7.88484	8.62108	0.656907	4.15311	0.138891	0.346253	0.999566	0.41166	0.999763	8.1174
PWY-7219: adenosine ribonucleotides de novo biosynthesis|g__Bacteroides.s__Bacteroides_sp_D20	2.052	7.17321	1.06519	8.5608	0.138685	0.250921	0.999566	0.275223	0.999763	6.82342
ILEUSYN-PWY: L-isoleucine biosynthesis I (from threonine)|unclassified	13.2937	13.4265	0.154784	0.976096	0.138536	0.47739	0.999566	0.446339	0.999763	13.4021
UDPNAGSYN-PWY: UDP-N-acetyl-D-glucosamine biosynthesis I|g__Streptococcus.s__Streptococcus_sanguinis	0.0107126	0.810364	0.834288	5.40133	0.138447	0.513438	0.999566	0.453721	0.999763	0.4275
PWY-7220: adenosine deoxyribonucleotides de novo biosynthesis II|g__Enterococcus.s__Enterococcus_dispar	-0.721711	-1.26344	-0.722506	4.49728	-0.138361	0.434095	0.999571	0.429908	0.999763	-1.00726
PWY-7221: guanosine ribonucleotides de novo biosynthesis|g__Clostridium.s__Clostridium_leptum	3.28404	1.3954	-0.815422	5.66955	-0.138093	0.428988	0.999566	0.399478	0.999763	2.79964
PYRIDOXSYN-PWY: pyridoxal 5'-phosphate biosynthesis I|g__Bacteroides.s__Bacteroides_sp_2_1_56FAA	-1.33934	-0.727818	0.727949	5.19486	0.137919	0.313222	0.999566	0.381173	0.999763	-1.05668
PWY-7357: thiamin formation from pyrithiamine and oxythiamine (yeast)|g__Streptococcus.s__Streptococcus_mitis_oralis_pneumoniae	-1.20213	-0.771303	0.706061	4.82382	0.137826	0.432174	0.999567	0.458014	0.999763	-0.992222
NONMEVIPP-PWY: methylerythritol phosphate pathway I|g__Bacteroides.s__Bacteroides_sp_3_1_19	-0.144455	0.764297	0.910279	6.63741	0.137784	0.440826	0.999566	0.461424	0.999763	0.23361
PWY-6703: preQ0 biosynthesis|g__Parabacteroides.s__Parabacteroides_sp_D25	-0.599866	-1.13797	-0.831861	5.06699	-0.137592	0.404293	0.999566	0.442534	0.999763	-0.849461
PWY-6387: UDP-N-acetylmuramoyl-pentapeptide biosynthesis I (meso-diaminopimelate containing)|g__Streptococcus.s__Streptococcus_sanguinis	-0.564793	0.0859415	0.806461	5.09992	0.137365	0.50457	0.999566	0.469473	0.999763	-0.279003
PWY-5188: tetrapyrrole biosynthesis I (from glutamate)|g__Actinomyces.s__Actinomyces_graevenitzii	-1.10362	-0.538894	0.709927	4.69976	0.137353	0.462102	0.999566	0.45229	0.999763	-0.851174
SER-GLYSYN-PWY: superpathway of L-serine and glycine biosynthesis I|g__Streptococcus.s__Streptococcus_sanguinis	-0.0230029	0.491386	0.831715	5.20347	0.137247	0.4966	0.999567	0.459826	0.999763	0.22005
UNINTEGRATED|g__Dorea.s__Dorea_longicatena	17.9313	18.5731	0.62115	3.09534	0.137246	0.287961	0.999566	0.337284	0.999763	18.2151
PWY-7221: guanosine ribonucleotides de novo biosynthesis|g__Alistipes.s__Alistipes_indistinctus	1.31366	2.39055	0.937389	6.12083	0.137138	0.539913	0.999573	0.502609	0.999763	1.61915
PWY-6282: palmitoleate biosynthesis I (from (5Z)-dodec-5-enoate)|g__Escherichia.s__Escherichia_coli	0.354034	2.72931	1.10637	7.72411	0.137021	0.592084	0.999566	0.476733	0.999763	1.25602
PWY-5695: urate biosynthesis/inosine 5'-phosphate degradation|g__Bacteroides.s__Bacteroides_sp_2_1_56FAA	-1.33	-0.714686	0.811424	5.21913	0.137018	0.298656	0.999234	0.394322	0.999763	-1.04312
COMPLETE-ARO-PWY: superpathway of aromatic amino acid biosynthesis|g__Roseburia.s__Roseburia_hominis	0.293178	1.86416	0.948448	6.19054	0.136888	0.522581	0.999566	0.46446	0.999763	0.964757
PWY-2942: L-lysine biosynthesis III|g__Lactobacillus.s__Lactobacillus_casei_paracasei	8.47771	5.63068	-1.27355	8.85702	-0.136674	0.634267	0.999566	0.461197	0.999763	6.99107
FUCCAT-PWY: fucose degradation|g__Escherichia.s__Escherichia_coli	1.27962	3.34955	1.11628	7.40865	0.136558	0.62611	0.999566	0.531745	0.999763	2.48188
VALSYN-PWY: L-valine biosynthesis|g__Dorea.s__Dorea_longicatena	7.90064	8.52387	0.604402	3.8955	0.136473	0.395794	0.999566	0.433485	0.999763	8.1514
PWY-7219: adenosine ribonucleotides de novo biosynthesis|g__Dorea.s__Dorea_longicatena	7.84677	8.84814	0.594865	3.81269	0.136412	0.373785	0.999566	0.371523	0.999763	8.12819
PWY-6151: S-adenosyl-L-methionine cycle I|g__Blautia.s__Ruminococcus_obeum	8.59817	8.94561	0.497335	2.73678	0.136203	0.588434	0.999566	0.313506	0.999763	8.71021
GLUCUROCAT-PWY: superpathway of &beta;-D-glucuronide and D-glucuronate degradation|g__Escherichia.s__Escherichia_coli	1.23446	2.84469	1.05039	7.51177	0.136081	0.620131	0.999572	0.522245	0.999763	2.20526
PWY-6737: starch degradation V|g__Haemophilus.s__Haemophilus_parainfluenzae	-1.21706	-0.740356	0.764448	4.88952	0.135932	0.41329	0.999566	0.420539	0.999763	-1.00054
1CMET2-PWY: N10-formyl-tetrahydrofolate biosynthesis|g__Bacteroides.s__Bacteroides_sp_D20	2.14057	6.63451	1.0953	8.10479	0.13584	0.219702	0.999566	0.234611	0.999763	6.30364
PWY0-862: (5Z)-dodec-5-enoate biosynthesis|g__Escherichia.s__Escherichia_coli	0.860421	3.14812	1.02781	7.30388	0.135585	0.591884	0.999569	0.467722	0.999763	2.17372
PWY-6277: superpathway of 5-aminoimidazole ribonucleotide biosynthesis|g__Lactobacillus.s__Lactobacillus_casei_paracasei	8.38835	5.29451	-1.17747	8.33309	-0.135375	0.632762	0.999568	0.483009	0.999763	6.35835
PWY-5686: UMP biosynthesis|g__Parabacteroides.s__Parabacteroides_distasonis	3.8846	4.40225	0.802645	4.43354	0.135238	0.478449	0.999566	0.350844	0.999763	4.1126
PWY-4041: &gamma;-glutamyl cycle|unclassified	-0.493438	-1.15368	-0.870211	5.73427	-0.135202	0.297191	0.999569	0.39999	0.999763	-0.838659
PWY-6386: UDP-N-acetylmuramoyl-pentapeptide biosynthesis II (lysine-containing)|g__Ruminococcus.s__Ruminococcus_lactaris	3.35488	4.87339	1.04042	7.3591	0.134935	0.575689	0.999566	0.455272	0.999763	3.85635
COMPLETE-ARO-PWY: superpathway of aromatic amino acid biosynthesis|g__Blautia.s__Ruminococcus_obeum	8.83327	9.23227	0.519909	3.03261	0.134824	0.485427	0.999566	0.274684	0.999763	8.99868
PWY-6317: galactose degradation I (Leloir pathway)|g__Blautia.s__Ruminococcus_obeum	8.54089	9.12634	0.514988	3.03842	0.13476	0.295224	0.999566	0.311489	0.999763	8.69036
PWY-3841: folate transformations II|g__Enterococcus.s__Enterococcus_faecalis	-0.144106	-0.819314	-0.810958	5.49711	-0.134756	0.399772	0.999566	0.454837	0.999763	-0.445544
PWY-6385: peptidoglycan biosynthesis III (mycobacteria)|g__Bacteroides.s__Bacteroides_sp_2_1_56FAA	-1.36486	-0.741505	0.805131	5.21519	0.134729	0.304496	0.999566	0.40128	0.999763	-1.09113
PWY-7229: superpathway of adenosine nucleotides de novo biosynthesis I|g__Streptococcus.s__Streptococcus_vestibularis	0.369845	-0.426344	-0.911008	6.28441	-0.134644	0.434185	0.999568	0.432525	0.999763	-0.0466669
PWY-1269: CMP-3-deoxy-D-manno-octulosonate biosynthesis I|unclassified	9.32595	9.88697	0.690894	3.7224	0.134424	0.589026	0.999566	0.3036	0.999763	9.38214
PWY-5367: petroselinate biosynthesis|g__Eubacterium.s__Eubacterium_rectale	8.39428	6.8164	-0.876796	5.48828	-0.134286	0.740128	0.999566	0.367567	0.999763	7.63846
PWY-5097: L-lysine biosynthesis VI|g__Parabacteroides.s__Parabacteroides_merdae	1.42374	0.130645	-1.03085	7.70012	-0.134255	0.494859	0.999566	0.507568	0.999763	0.697584
DTDPRHAMSYN-PWY: dTDP-L-rhamnose biosynthesis I|g__Lactobacillus.s__Lactobacillus_sakei	0.26949	1.55112	1.15024	8.49246	0.134073	0.494302	0.999566	0.493073	0.999763	0.738873
GALACTUROCAT-PWY: D-galacturonate degradation I|unclassified	8.76494	9.1012	0.255726	1.70396	0.133932	0.641932	0.999566	0.483449	0.999763	8.95121
PWY-5667: CDP-diacylglycerol biosynthesis I|g__Eubacterium.s__Eubacterium_rectale	7.83794	6.53558	-0.84641	5.51466	-0.133812	0.801294	0.999566	0.384627	0.999763	7.1129
ARO-PWY: chorismate biosynthesis I|g__Blautia.s__Ruminococcus_obeum	8.7902	9.20763	0.571858	2.98858	0.13375	0.494104	0.999566	0.263619	0.999763	8.94615
PWY0-1296: purine ribonucleosides degradation|g__Lactobacillus.s__Lactobacillus_casei_paracasei	8.39108	5.48193	-1.11579	8.22226	-0.133565	0.534556	0.999566	0.414403	0.999763	6.82221
HISTSYN-PWY: L-histidine biosynthesis|g__Lactobacillus.s__Lactobacillus_casei_paracasei	7.89463	4.73411	-1.15202	8.55386	-0.133463	0.515662	0.999566	0.413553	0.999763	5.57384
PWY-6122: 5-aminoimidazole ribonucleotide biosynthesis II|g__Lactobacillus.s__Lactobacillus_casei_paracasei	8.39963	5.26511	-1.06519	7.93812	-0.133263	0.637983	0.999566	0.480583	0.999763	6.38707
PENTOSE-P-PWY: pentose phosphate pathway|g__Escherichia.s__Escherichia_coli	0.508189	-0.454972	-0.852926	5.47332	-0.133055	0.461493	0.999566	0.406879	0.999763	-0.0174041
BIOTIN-BIOSYNTHESIS-PWY: biotin biosynthesis I|g__Escherichia.s__Escherichia_coli	0.329847	2.60947	1.06895	7.4574	0.133024	0.594403	0.999566	0.502878	0.999763	1.24157
UNINTEGRATED|g__Dorea.s__Dorea_formicigenerans	17.9202	18.4646	0.378083	1.91365	0.132972	0.196129	0.999566	0.299403	0.999763	18.0391
PWY-5686: UMP biosynthesis|g__Ruminococcus.s__Ruminococcus_sp_5_1_39BFAA	9.22581	9.79894	0.505655	3.39189	0.132971	0.289448	0.999566	0.320771	0.999763	9.41364
RIBOSYN2-PWY: flavin biosynthesis I (bacteria and plants)|g__Escherichia.s__Escherichia_coli	0.957245	2.72607	1.05998	7.3036	0.132945	0.633278	0.999566	0.551999	0.999763	2.02297
GLYCOGENSYNTH-PWY: glycogen biosynthesis I (from ADP-D-Glucose)|g__Lactobacillus.s__Lactobacillus_casei_paracasei	8.33925	5.39899	-1.0279	8.07784	-0.132848	0.647402	0.99957	0.457231	0.999763	6.52631
PWY-6121: 5-aminoimidazole ribonucleotide biosynthesis I|g__Clostridium.s__Clostridium_leptum	3.34282	2.14179	-0.785959	5.32781	-0.132705	0.502516	0.999566	0.396151	0.999763	2.84947
COA-PWY-1: coenzyme A biosynthesis II (mammalian)|g__Streptococcus.s__Streptococcus_infantis	-0.548788	-1.16343	-0.678634	4.51689	-0.132675	0.420817	0.999568	0.394179	0.999763	-0.881797
SER-GLYSYN-PWY: superpathway of L-serine and glycine biosynthesis I|g__Eubacterium.s__Eubacterium_siraeum	2.17188	0.587154	-1.03914	7.16094	-0.13261	0.445461	0.999566	0.451716	0.999763	1.28733
PWY-6121: 5-aminoimidazole ribonucleotide biosynthesis I|g__Dorea.s__Dorea_longicatena	7.5852	8.48414	0.601141	4.07583	0.13245	0.527581	0.999566	0.379499	0.999763	7.95475
GLYCOGENSYNTH-PWY: glycogen biosynthesis I (from ADP-D-Glucose)|g__Eubacterium.s__Eubacterium_rectale	8.25899	6.87772	-0.894495	5.06082	-0.132442	0.827409	0.999575	0.367378	0.999763	7.62554
PWY-6386: UDP-N-acetylmuramoyl-pentapeptide biosynthesis II (lysine-containing)|g__Lactobacillus.s__Lactobacillus_sakei	1.29716	4.77476	1.30414	10.1322	0.132353	0.434223	0.999566	0.476024	0.999763	2.0782
PWY-6737: starch degradation V|g__Dorea.s__Dorea_longicatena	7.8753	8.8438	0.842735	5.34127	0.132299	0.370312	0.999566	0.336301	0.999763	8.4242
PWY-7219: adenosine ribonucleotides de novo biosynthesis|g__Clostridium.s__Clostridium_leptum	3.52364	2.59028	-0.759215	4.96357	-0.132274	0.504136	0.999566	0.43237	0.999763	3.09457
PWY-1269: CMP-3-deoxy-D-manno-octulosonate biosynthesis I|g__Bacteroides.s__Bacteroides_sp_2_2_4	-1.34874	-0.855947	0.772944	4.98783	0.132253	0.419094	0.999566	0.437422	0.999763	-1.14484
PWY-6737: starch degradation V|g__Eubacterium.s__Eubacterium_siraeum	1.76901	0.904185	-1.0952	7.82589	-0.132229	0.534282	0.999566	0.562462	0.999763	1.30106
PWY-7115: C4 photosynthetic carbon assimilation cycle, NAD-ME type|unclassified	7.29696	6.84822	-0.4488	2.59517	-0.132051	0.472226	0.999571	0.38128	0.999763	6.99089
PWY-7221: guanosine ribonucleotides de novo biosynthesis|g__Granulicatella.s__Granulicatella_adiacens	-0.737109	-1.30069	-0.711553	4.57483	-0.131944	0.40852	0.999566	0.41453	0.999763	-1.02828
PWY-6126: superpathway of adenosine nucleotides de novo biosynthesis II|g__Streptococcus.s__Streptococcus_thermophilus	0.870103	6.05656	1.21081	9.38978	0.131793	0.377154	0.999566	0.421055	0.999763	2.33783
PWY-6545: pyrimidine deoxyribonucleotides de novo biosynthesis III|unclassified	11.3412	11.4162	0.185536	1.2594	0.131755	0.480973	0.999566	0.428007	0.999763	11.3665
PWY-2942: L-lysine biosynthesis III|g__Blautia.s__Ruminococcus_obeum	8.58825	9.14181	0.556162	3.04864	0.131465	0.673793	0.999568	0.26421	0.999763	8.73841
PWY-7221: guanosine ribonucleotides de novo biosynthesis|g__Streptococcus.s__Streptococcus_salivarius	6.99617	5.81159	-0.814848	5.08639	-0.131283	0.412408	0.999566	0.401847	0.999763	6.60794
PWY-7234: inosine-5'-phosphate biosynthesis III|g__Lactobacillus.s__Lactobacillus_casei_paracasei	8.24225	5.34203	-1.1757	8.13036	-0.131124	0.600228	0.999566	0.451678	0.999763	6.36734
PWY-7234: inosine-5'-phosphate biosynthesis III|g__Lactobacillus.s__Lactobacillus_delbrueckii	-1.19008	-0.618614	0.749368	4.73736	0.130836	0.385963	0.999566	0.392537	0.999763	-0.908327
THRESYN-PWY: superpathway of L-threonine biosynthesis|unclassified	11.7776	11.8817	0.124935	0.844716	0.130785	0.450432	0.999566	0.350211	0.999763	11.8284
PWY-5188: tetrapyrrole biosynthesis I (from glutamate)|g__Ruminococcus.s__Ruminococcus_sp_JC304	5.92041	6.82729	0.613477	3.99788	0.130606	0.444233	0.999566	0.378254	0.999763	6.24047
COMPLETE-ARO-PWY: superpathway of aromatic amino acid biosynthesis|g__Eubacterium.s__Eubacterium_rectale	8.16018	6.7964	-0.879697	5.38314	-0.130492	0.804282	0.999566	0.372424	0.999763	7.43593
PWY0-1586: peptidoglycan maturation (meso-diaminopimelate containing)|g__Streptococcus.s__Streptococcus_sanguinis	0.325731	0.902854	0.830985	5.90159	0.130357	0.547714	0.999566	0.469708	0.999763	0.565587
PWY-7234: inosine-5'-phosphate biosynthesis III|g__Lactobacillus.s__Lactobacillus_sakei	1.17691	4.0733	1.20852	10.1048	0.130351	0.473082	0.999566	0.50637	0.999763	2.06514
PWY-6317: galactose degradation I (Leloir pathway)|g__Faecalibacterium.s__Faecalibacterium_prausnitzii	6.57594	7.22855	1.02821	8.82218	0.130256	0.307875	0.999566	0.309337	0.999763	6.88096
PWY-7357: thiamin formation from pyrithiamine and oxythiamine (yeast)|g__Leuconostoc.s__Leuconostoc_mesenteroides	-0.864892	-0.45644	0.861306	6.18458	0.130048	0.302552	0.999566	0.437543	0.999763	-0.660551
PWY-6609: adenine and adenosine salvage III|g__Faecalibacterium.s__Faecalibacterium_prausnitzii	7.13219	7.83272	1.06102	9.23861	0.129895	0.24115	0.999566	0.353696	0.999763	7.70463
PWY-5097: L-lysine biosynthesis VI|g__Erysipelotrichaceae_noname.s__Clostridium_ramosum	-0.726308	-1.22099	-0.749315	5.20283	-0.129774	0.407114	0.999571	0.440304	0.999763	-0.972924
COMPLETE-ARO-PWY: superpathway of aromatic amino acid biosynthesis|g__Roseburia.s__Roseburia_intestinalis	2.63932	0.665974	-0.889404	6.5107	-0.129562	0.503582	0.999566	0.503633	0.999763	1.67562
PWY-821: superpathway of sulfur amino acid biosynthesis (Saccharomyces cerevisiae)|unclassified	5.5032	0.571956	-1.1301	8.48761	-0.129543	0.380444	0.999566	0.424903	0.999763	1.82303
PWY66-422: D-galactose degradation V (Leloir pathway)|g__Faecalibacterium.s__Faecalibacterium_prausnitzii	6.51525	7.21328	1.07165	8.65173	0.129406	0.278674	0.999566	0.300423	0.999763	6.87741
COBALSYN-PWY: adenosylcobalamin salvage from cobinamide I|g__Eubacterium.s__Eubacterium_rectale	7.84291	6.56242	-0.848667	5.36638	-0.129243	0.774708	0.999566	0.405704	0.999763	7.21062
PWY-5667: CDP-diacylglycerol biosynthesis I|g__Bacteroides.s__Bacteroides_sp_2_1_56FAA	-1.29866	-0.815372	0.803139	5.11263	0.12924	0.33465	0.998454	0.377091	0.999763	-1.0695
PWY-6121: 5-aminoimidazole ribonucleotide biosynthesis I|g__Enterococcus.s__Enterococcus_gilvus	-1.3585	-0.863795	0.684532	4.6624	0.129174	0.409768	0.999566	0.421573	0.999763	-1.11113
PWY-7197: pyrimidine deoxyribonucleotide phosphorylation|g__Actinomyces.s__Actinomyces_graevenitzii	-1.3013	-0.763266	0.726664	4.71131	0.129146	0.425403	0.999566	0.435204	0.999763	-1.05456
SULFATE-CYS-PWY: superpathway of sulfate assimilation and cysteine biosynthesis|unclassified	8.53222	7.39244	-0.842004	6.6665	-0.129085	0.0762312	0.999566	0.258515	0.999763	8.12332
PWY-6163: chorismate biosynthesis from 3-dehydroquinate|g__Enterococcus.s__Enterococcus_faecalis	-0.884268	-1.34565	-0.696752	4.50623	-0.129064	0.424518	0.999566	0.448573	0.999763	-1.13699
PWY-6122: 5-aminoimidazole ribonucleotide biosynthesis II|g__Enterococcus.s__Enterococcus_dispar	-0.784027	-1.20531	-0.666787	4.72834	-0.129058	0.475038	0.999566	0.47105	0.999763	-0.994825
PWY-7219: adenosine ribonucleotides de novo biosynthesis|g__Lachnospiraceae_noname.s__Lachnospiraceae_bacterium_2_1_58FAA	-0.813874	-0.27075	0.706754	4.65033	0.128894	0.45439	0.999567	0.446174	0.999763	-0.538861
PWY0-1296: purine ribonucleosides degradation|g__Granulicatella.s__Granulicatella_adiacens	-0.70405	-1.2522	-0.643646	4.6748	-0.128845	0.417146	0.999566	0.449112	0.999763	-1.00983
VALSYN-PWY: L-valine biosynthesis|g__Actinomyces.s__Actinomyces_sp_ph3	-1.30862	-0.755675	0.612682	4.35384	0.128806	0.453087	0.999566	0.45082	0.999763	-1.03299
PWY-6123: inosine-5'-phosphate biosynthesis I|g__Bacteroides.s__Bacteroides_sp_2_2_4	-1.25035	-0.759537	0.686737	4.73534	0.128563	0.410474	0.999566	0.462723	0.999763	-1.01651
COA-PWY-1: coenzyme A biosynthesis II (mammalian)|g__Escherichia.s__Escherichia_coli	1.62214	3.63076	0.955128	7.02149	0.128355	0.641795	0.999566	0.57249	0.999763	2.92451
PWY-6609: adenine and adenosine salvage III|g__Lactobacillus.s__Lactobacillus_casei_paracasei	8.32032	5.33092	-1.19459	8.25247	-0.128268	0.629976	0.999568	0.467021	0.999763	6.52467
PWY-5464: superpathway of cytosolic glycolysis (plants), pyruvate dehydrogenase and TCA cycle|unclassified	0.83166	0.211779	-1.11805	9.12313	-0.128115	0.410101	0.999566	0.369264	0.999763	0.477914
NONMEVIPP-PWY: methylerythritol phosphate pathway I|g__Actinomyces.s__Actinomyces_graevenitzii	-1.1128	-0.687072	0.655282	4.6296	0.127981	0.432085	0.999567	0.446501	0.999763	-0.927324
PWY-2941: L-lysine biosynthesis II|g__Streptococcus.s__Streptococcus_sanguinis	-0.907473	-0.369604	0.748436	4.98456	0.127894	0.476756	0.999573	0.47233	0.999763	-0.66103
PWY-6151: S-adenosyl-L-methionine cycle I|g__Actinomyces.s__Actinomyces_graevenitzii	-1.24083	-0.765543	0.647982	4.59451	0.127561	0.390386	0.999566	0.422811	0.999763	-1.03986
PWY-6385: peptidoglycan biosynthesis III (mycobacteria)|g__Parabacteroides.s__Parabacteroides_sp_20_3	-0.552783	-0.125464	0.698074	5.41196	0.127287	0.491966	0.999567	0.502044	0.999763	-0.343952
PWY-6122: 5-aminoimidazole ribonucleotide biosynthesis II|g__Enterococcus.s__Enterococcus_gilvus	-1.23713	-0.818528	0.715874	4.70511	0.127244	0.409463	0.999566	0.412629	0.999763	-1.04811
PWY0-1296: purine ribonucleosides degradation|g__Blautia.s__Blautia_sp_KLE_1732	6.21044	7.74456	0.837641	6.38511	0.1272	0.410813	0.999566	0.377823	0.999763	7.39222
PWY0-1319: CDP-diacylglycerol biosynthesis II|g__Eubacterium.s__Eubacterium_rectale	7.82418	6.52871	-0.809232	5.59069	-0.127175	0.796229	0.999567	0.379312	0.999763	7.10342
PWY-7228: superpathway of guanosine nucleotides de novo biosynthesis I|g__Eggerthella.s__Eggerthella_lenta	0.252399	2.16088	0.895498	6.899	0.127169	0.484299	0.999566	0.455558	0.999763	0.857131
PEPTIDOGLYCANSYN-PWY: peptidoglycan biosynthesis I (meso-diaminopimelate containing)|g__Lactobacillus.s__Lactobacillus_sakei	1.31876	4.46552	1.16106	10.3165	0.126833	0.46826	0.999566	0.523748	0.999763	2.07898
PWY-6151: S-adenosyl-L-methionine cycle I|g__Dorea.s__Dorea_longicatena	8.21993	9.01548	0.53472	3.70534	0.126816	0.429192	0.999566	0.444024	0.999763	8.47009
ARO-PWY: chorismate biosynthesis I|g__Roseburia.s__Roseburia_intestinalis	2.55919	0.76599	-0.863475	6.38759	-0.126701	0.510296	0.999566	0.506611	0.999763	1.54189
PWY-6386: UDP-N-acetylmuramoyl-pentapeptide biosynthesis II (lysine-containing)|g__Parabacteroides.s__Parabacteroides_sp_D25	-0.529518	-1.06146	-0.78691	5.40133	-0.126698	0.429647	0.99957	0.444722	0.999763	-0.817612
COA-PWY: coenzyme A biosynthesis I|unclassified	11.2729	11.5446	0.216551	1.4365	0.126668	0.633186	0.999566	0.425023	0.999763	11.4773
PWY-7111: pyruvate fermentation to isobutanol (engineered)|g__Bacteroides.s__Bacteroides_sp_3_1_19	0.903027	1.61842	0.813191	6.3067	0.12664	0.508155	0.999566	0.475793	0.999763	1.19572
PWY-5097: L-lysine biosynthesis VI|g__Bacteroides.s__Bacteroides_thetaiotaomicron	3.53246	4.84345	0.75856	4.93466	0.126637	0.473593	0.999566	0.474647	0.999763	4.07178
PWY-6151: S-adenosyl-L-methionine cycle I|g__Streptococcus.s__Streptococcus_sanguinis	-0.353674	0.320254	0.696882	4.96444	0.126629	0.494325	0.999566	0.442181	0.999763	-0.0368141
COA-PWY-1: coenzyme A biosynthesis II (mammalian)|g__Bacteroides.s__Bacteroides_sp_3_1_19	0.615514	1.66705	0.935781	6.63712	0.126621	0.527651	0.999566	0.505965	0.999763	1.02719
PWY0-1296: purine ribonucleosides degradation|g__Streptococcus.s__Streptococcus_vestibularis	1.73416	0.580774	-0.838594	6.36524	-0.126318	0.527923	0.999566	0.551368	0.999763	1.11422
GLUDEG-I-PWY: GABA shunt|unclassified	4.32676	3.62175	-0.76721	6.11527	-0.12631	0.446336	0.999566	0.404945	0.999763	4.00867
HOMOSER-METSYN-PWY: L-methionine biosynthesis I|unclassified	10.2085	9.86383	-0.234262	1.45235	-0.126211	0.469115	0.999566	0.418317	0.999763	10.0264
COA-PWY-1: coenzyme A biosynthesis II (mammalian)|g__Eubacterium.s__Eubacterium_rectale	7.92021	6.42789	-0.893204	5.80564	-0.126206	0.802668	0.999568	0.404281	0.999763	7.30213
ANAGLYCOLYSIS-PWY: glycolysis III (from glucose)|g__Lactobacillus.s__Lactobacillus_sakei	1.03534	5.13045	1.22422	10.1634	0.126181	0.413073	0.999566	0.44014	0.999763	1.86087
PANTO-PWY: phosphopantothenate biosynthesis I|g__Eubacterium.s__Eubacterium_rectale	7.7087	6.41957	-0.906906	5.65647	-0.126057	0.795322	0.999566	0.390132	0.999763	7.24042
PWY-6277: superpathway of 5-aminoimidazole ribonucleotide biosynthesis|g__Clostridium.s__Clostridium_leptum	3.64838	2.6206	-0.723281	5.31663	-0.12601	0.548793	0.999573	0.440503	0.999763	3.16258
PWY-5659: GDP-mannose biosynthesis|g__Faecalibacterium.s__Faecalibacterium_prausnitzii	6.13486	6.2581	1.10577	8.18209	0.125893	0.381564	0.999566	0.39483	0.999763	6.20683
PWY-6527: stachyose degradation|g__Escherichia.s__Escherichia_coli	0.918487	2.74602	0.875802	6.81991	0.125711	0.630212	0.999566	0.557702	0.999763	2.01752
UNINTEGRATED|g__Streptococcus.s__Streptococcus_gordonii	-0.476684	-1.08955	-1.02234	7.19643	-0.125681	0.177222	0.999566	0.399716	0.999763	-0.811291
PWY-6277: superpathway of 5-aminoimidazole ribonucleotide biosynthesis|unclassified	13.4138	13.4541	0.113658	0.782597	0.125469	0.453517	0.999566	0.429641	0.999763	13.4334
DTDPRHAMSYN-PWY: dTDP-L-rhamnose biosynthesis I|g__Blautia.s__Ruminococcus_torques	0.310959	-0.441549	-0.816105	6.06918	-0.125377	0.511952	0.999566	0.495959	0.999763	-0.12798
PWY-6121: 5-aminoimidazole ribonucleotide biosynthesis I|g__Bilophila.s__Bilophila_wadsworthia	-1.07542	-0.59487	0.7011	5.23866	0.124885	0.4116	0.999566	0.468226	0.999763	-0.854166
GLCMANNANAUT-PWY: superpathway of N-acetylglucosamine, N-acetylmannosamine and N-acetylneuraminate degradation|g__Blautia.s__Ruminococcus_torques	7.31892	7.89707	0.446937	3.05337	0.124873	0.341194	0.999566	0.407235	0.999763	7.53205
PWY-6527: stachyose degradation|g__Lactobacillus.s__Lactobacillus_sakei	1.34184	5.0275	1.20455	9.93778	0.124835	0.459985	0.999566	0.456291	0.999763	2.35536
PWY0-1296: purine ribonucleosides degradation|g__Blautia.s__Ruminococcus_obeum	8.49246	9.03905	0.510514	2.88077	0.124772	0.570348	0.999569	0.285416	0.999763	8.67852
UNINTEGRATED|g__Lactococcus.s__Lactococcus_lactis	12.1904	14.14	1.57777	15.4395	0.124694	0.14628	0.999566	0.189849	0.999763	13.7398
PWY-5100: pyruvate fermentation to acetate and lactate II|g__Actinomyces.s__Actinomyces_sp_ICM47	3.11251	1.46124	-0.774167	5.46923	-0.124502	0.485366	0.999566	0.512039	0.999763	2.59543
PWY-5686: UMP biosynthesis|g__Parabacteroides.s__Parabacteroides_sp_D25	-0.492724	-1.02196	-0.775187	5.47838	-0.124433	0.412144	0.999566	0.444555	0.999763	-0.755544
PWY-2941: L-lysine biosynthesis II|g__Lactobacillus.s__Lactobacillus_casei_paracasei	8.4762	5.65933	-0.985082	8.40943	-0.123889	0.682465	0.999566	0.4918	0.999763	6.9327
PWY0-1319: CDP-diacylglycerol biosynthesis II|g__Dorea.s__Dorea_formicigenerans	5.98021	6.88076	0.411273	2.98083	0.123832	0.520388	0.999566	0.499968	0.999763	6.29992
PWY-724: superpathway of L-lysine, L-threonine and L-methionine biosynthesis II|g__Haemophilus.s__Haemophilus_parainfluenzae	-1.18492	-0.715404	0.652665	4.64301	0.123799	0.445804	0.999567	0.474724	0.999763	-0.963918
PWY-6151: S-adenosyl-L-methionine cycle I|g__Lactobacillus.s__Lactobacillus_casei_paracasei	8.42006	5.44912	-1.11511	8.26532	-0.123789	0.662938	0.999566	0.472444	0.999763	6.58086
PWY-3841: folate transformations II|g__Streptococcus.s__Streptococcus_salivarius	6.65557	5.69657	-0.730075	5.84592	-0.123742	0.323032	0.999566	0.390847	0.999763	6.39265
PWY-1269: CMP-3-deoxy-D-manno-octulosonate biosynthesis I|g__Bacteroides.s__Bacteroides_sp_3_1_23	-1.25013	-0.812123	0.637368	4.74386	0.123652	0.406773	0.999566	0.446741	0.999763	-1.03874
PWY-6737: starch degradation V|g__Eubacterium.s__Eubacterium_rectale	8.63997	7.18882	-0.805267	5.26978	-0.123383	0.821291	0.999566	0.432969	0.999763	7.78847
PWY-5097: L-lysine biosynthesis VI|g__Blautia.s__Ruminococcus_obeum	8.63375	9.21596	0.500455	3.04894	0.123288	0.711809	0.999566	0.272186	0.999763	8.8128
ARGININE-SYN4-PWY: L-ornithine de novo biosynthesis|g__Bacteroides.s__Bacteroides_sp_D20	2.17521	6.64719	0.951665	8.44245	0.123216	0.260001	0.999566	0.335481	0.999763	6.43695
PWY-6122: 5-aminoimidazole ribonucleotide biosynthesis II|g__Eubacterium.s__Eubacterium_siraeum	3.04077	1.41177	-1.01386	7.28844	-0.123079	0.496193	0.999566	0.512436	0.999763	2.23194
PWY-4242: pantothenate and coenzyme A biosynthesis III|g__Lactobacillus.s__Lactobacillus_sakei	0.952868	4.17335	1.11021	10.3565	0.123074	0.428575	0.999566	0.46065	0.999763	1.85737
PWY-6125: superpathway of guanosine nucleotides de novo biosynthesis II|g__Actinomyces.s__Actinomyces_sp_ICM47	2.32281	0.346459	-0.846691	5.96042	-0.122621	0.515751	0.999566	0.524474	0.999763	1.12441
PWY-6700: queuosine biosynthesis|g__Bacteroides.s__Bacteroides_sp_D20	2.14103	7.40364	0.979084	8.93642	0.122487	0.259392	0.999566	0.262852	0.999763	7.00892
COA-PWY: coenzyme A biosynthesis I|g__Streptococcus.s__Streptococcus_mitis_oralis_pneumoniae	-1.24748	-0.677947	0.70192	4.7041	0.122477	0.467401	0.999566	0.445115	0.999763	-0.93804
PWY-6700: queuosine biosynthesis|g__Bacteroides.s__Bacteroides_thetaiotaomicron	3.47026	3.85166	0.753916	5.38084	0.12247	0.568956	0.999567	0.494186	0.999763	3.68414
COMPLETE-ARO-PWY: superpathway of aromatic amino acid biosynthesis|unclassified	13.1933	13.2641	0.111236	0.815989	0.122316	0.534886	0.999566	0.49504	0.999763	13.2266
PWY-6125: superpathway of guanosine nucleotides de novo biosynthesis II|g__Haemophilus.s__Haemophilus_parainfluenzae	-1.1638	-0.651346	0.657417	4.81161	0.122115	0.40928	0.999566	0.438455	0.999763	-0.949228
PWY-7219: adenosine ribonucleotides de novo biosynthesis|g__Lactobacillus.s__Lactobacillus_casei_paracasei	8.59264	5.69792	-0.894501	8.00771	-0.122053	0.700067	0.999566	0.496067	0.999763	6.87655
PWY-5686: UMP biosynthesis|g__Parabacteroides.s__Parabacteroides_merdae	1.2681	0.0516638	-0.878249	7.36867	-0.122023	0.475599	0.999567	0.491333	0.999763	0.560688
PEPTIDOGLYCANSYN-PWY: peptidoglycan biosynthesis I (meso-diaminopimelate containing)|unclassified	13.4578	13.5375	0.116837	0.881385	0.122001	0.321382	0.999566	0.424146	0.999763	13.4832
PWY-6386: UDP-N-acetylmuramoyl-pentapeptide biosynthesis II (lysine-containing)|g__Atopobium.s__Atopobium_sp_ICM58	-0.158919	-0.831889	-0.686598	5.14848	-0.12196	0.531794	0.999566	0.48192	0.999763	-0.542919
PWY-6527: stachyose degradation|unclassified	11.8492	12.0443	0.183363	1.30385	0.121949	0.318841	0.999566	0.515521	0.999763	11.9866
COA-PWY-1: coenzyme A biosynthesis II (mammalian)|g__Blautia.s__Ruminococcus_obeum	7.89608	8.36641	0.616386	3.95533	0.121911	0.569677	0.999566	0.31596	0.999763	7.99568
PWY66-422: D-galactose degradation V (Leloir pathway)|g__Lactobacillus.s__Lactobacillus_sakei	1.34084	4.86879	1.31794	10.404	0.121808	0.441038	0.999566	0.469787	0.999763	2.16575
PWY-5188: tetrapyrrole biosynthesis I (from glutamate)|g__Blautia.s__Ruminococcus_obeum	8.27507	8.89091	0.49616	3.14612	0.121617	0.684444	0.999566	0.307488	0.999763	8.46775
PWY-7111: pyruvate fermentation to isobutanol (engineered)|g__Dorea.s__Dorea_longicatena	7.9266	8.56655	0.580256	3.83523	0.121589	0.395534	0.999566	0.425325	0.999763	8.24325
PWY-6305: putrescine biosynthesis IV|g__Faecalibacterium.s__Faecalibacterium_prausnitzii	3.6312	3.80086	0.922348	6.58604	0.121435	0.466513	0.999569	0.449137	0.999763	3.73489
PWY-6545: pyrimidine deoxyribonucleotides de novo biosynthesis III|g__Eggerthella.s__Eggerthella_lenta	-0.111958	0.550513	0.821115	6.28964	0.121408	0.544687	0.99957	0.540193	0.999763	0.221658
PWY4LZ-257: superpathway of fermentation (Chlamydomonas reinhardtii)|unclassified	7.56057	7.81895	0.329157	1.62836	0.121295	0.648733	0.999568	0.301818	0.999763	7.71868
HISTSYN-PWY: L-histidine biosynthesis|unclassified	11.6689	11.7327	-0.131545	1.16809	-0.121034	0.322035	0.999566	0.503346	0.999763	11.7163
PWY-3841: folate transformations II|unclassified	10.6287	10.7212	0.284959	2.37093	0.12102	0.479584	0.999566	0.432953	0.999763	10.6462
PWY-4981: L-proline biosynthesis II (from arginine)|g__Lactobacillus.s__Lactobacillus_sakei	1.2541	4.40067	1.21916	10.4903	0.120757	0.47918	0.999566	0.516333	0.999763	1.9722
PWY-5097: L-lysine biosynthesis VI|g__Clostridium.s__Clostridium_sp_ATCC_29733	-0.734824	-0.192683	0.646753	4.66579	0.120742	0.480476	0.999568	0.455146	0.999763	-0.483719
PWY-7219: adenosine ribonucleotides de novo biosynthesis|g__Alistipes.s__Alistipes_indistinctus	1.37344	2.61397	0.789538	6.31122	0.120658	0.528319	0.999566	0.465362	0.999763	1.87254
PWY-5097: L-lysine biosynthesis VI|g__Enterococcus.s__Enterococcus_dispar	-0.698072	-1.15194	-0.588454	4.75111	-0.120593	0.482362	0.999566	0.471312	0.999763	-0.924025
ANAGLYCOLYSIS-PWY: glycolysis III (from glucose)|g__Bacteroides.s__Bacteroides_sp_1_1_30	0.131093	1.22371	0.72671	5.84401	0.120546	0.48658	0.999566	0.503625	0.999763	0.593241
PWY-5097: L-lysine biosynthesis VI|g__Ruminococcus.s__Ruminococcus_lactaris	3.15769	4.54123	0.858418	6.96766	0.120406	0.588459	0.999569	0.482878	0.999763	3.54114
HISTSYN-PWY: L-histidine biosynthesis|g__Streptococcus.s__Streptococcus_thermophilus	5.15338	6.26848	1.0077	7.42539	0.120389	0.454031	0.999566	0.454656	0.999763	5.96108
PWY-5347: superpathway of L-methionine biosynthesis (transsulfuration)|unclassified	10.7871	10.4971	-0.164685	1.15266	-0.120033	0.503944	0.999566	0.420838	0.999763	10.6264
NONMEVIPP-PWY: methylerythritol phosphate pathway I|unclassified	13.3784	13.3718	0.123724	0.844124	0.119937	0.372909	0.999566	0.435812	0.999763	13.3765
NONMEVIPP-PWY: methylerythritol phosphate pathway I|g__Alistipes.s__Alistipes_putredinis	6.7261	8.73588	0.968611	8.1629	0.119935	0.33268	0.999566	0.321173	0.999763	7.48128
PWY-6121: 5-aminoimidazole ribonucleotide biosynthesis I|g__Lactobacillus.s__Lactobacillus_sakei	1.26575	4.70536	1.19351	10.4821	0.119893	0.472636	0.999566	0.48312	0.999763	2.12651
PWY-6859: all-trans-farnesol biosynthesis|g__Escherichia.s__Escherichia_coli	0.660154	2.63763	0.898833	7.19007	0.119846	0.654897	0.999566	0.583155	0.999763	1.45398
PWY-5686: UMP biosynthesis|g__Alistipes.s__Alistipes_putredinis	6.53298	8.73897	0.791834	7.64218	0.119825	0.407754	0.999566	0.348217	0.999763	7.22832
PWY-6936: seleno-amino acid biosynthesis|g__Dorea.s__Dorea_longicatena	7.53986	8.04753	0.593698	4.36507	0.11981	0.549175	0.999566	0.450397	0.999763	7.80162
PWY-6386: UDP-N-acetylmuramoyl-pentapeptide biosynthesis II (lysine-containing)|g__Erysipelotrichaceae_noname.s__Eubacterium_biforme	-0.78592	-0.0995773	0.84048	6.80421	0.119672	0.456689	0.999568	0.470425	0.999763	-0.472656
PWY-6163: chorismate biosynthesis from 3-dehydroquinate|g__Bacteroides.s__Bacteroides_sp_2_1_56FAA	-1.49865	-0.963568	0.728482	4.83453	0.119563	0.377674	0.999566	0.440564	0.999763	-1.2393
PWY-5695: urate biosynthesis/inosine 5'-phosphate degradation|g__Haemophilus.s__Haemophilus_parainfluenzae	-1.00725	-0.620873	0.597346	4.85284	0.119368	0.444844	0.999566	0.485435	0.999763	-0.802904
COBALSYN-PWY: adenosylcobalamin salvage from cobinamide I|g__Blautia.s__Blautia_sp_KLE_1732	5.09828	7.05598	0.796512	6.00196	0.119358	0.399264	0.999566	0.353863	0.999763	6.46709
VALSYN-PWY: L-valine biosynthesis|g__Escherichia.s__Escherichia_coli	1.6837	3.79653	0.941461	7.26041	0.119092	0.619106	0.999568	0.531072	0.999763	3.00255
PWY-6163: chorismate biosynthesis from 3-dehydroquinate|g__Escherichia.s__Escherichia_coli	0.597313	2.8013	0.954267	7.37969	0.11905	0.638997	0.999568	0.548877	0.999763	1.67813
PWY-621: sucrose degradation III (sucrose invertase)|g__Clostridium.s__Clostridium_sp_L2_50	-0.441948	0.149025	0.932367	7.52992	0.119009	0.461142	0.999566	0.511488	0.999763	-0.158815
COA-PWY-1: coenzyme A biosynthesis II (mammalian)|g__Dorea.s__Dorea_longicatena	7.58053	8.43985	0.653965	4.62139	0.118931	0.624102	0.999566	0.401387	0.999763	7.97924
PWY-6124: inosine-5'-phosphate biosynthesis II|g__Lactobacillus.s__Lactobacillus_sakei	1.13145	4.57111	1.14828	10.5268	0.118871	0.42483	0.999566	0.462522	0.999763	1.98457
PWY-5100: pyruvate fermentation to acetate and lactate II|g__Ruminococcus.s__Ruminococcus_lactaris	3.18218	4.2995	0.882423	7.07901	0.118834	0.581715	0.999566	0.534268	0.999763	3.5547
PWY-7219: adenosine ribonucleotides de novo biosynthesis|g__Enterococcus.s__Enterococcus_faecalis	-0.222264	-0.719424	-0.756466	5.90574	-0.118793	0.392815	0.999566	0.480976	0.999763	-0.474498
PWY-6151: S-adenosyl-L-methionine cycle I|g__Eubacterium.s__Eubacterium_rectale	8.25418	6.87987	-0.763667	5.89667	-0.118751	0.818784	0.999571	0.411262	0.999763	7.28318
PWY-6628: superpathway of L-phenylalanine biosynthesis|g__Streptococcus.s__Streptococcus_sanguinis	-1.30237	-0.738063	0.624623	4.99395	0.118728	0.430544	0.999566	0.407822	0.999763	-1.03984
PWY-5667: CDP-diacylglycerol biosynthesis I|g__Erysipelotrichaceae_noname.s__Clostridium_ramosum	-0.69566	-1.18955	-0.635032	4.65072	-0.118657	0.474565	0.999566	0.481853	0.999763	-0.973932
VALSYN-PWY: L-valine biosynthesis|g__Ruminococcus.s__Ruminococcus_lactaris	4.30343	5.3462	0.835719	6.9888	0.11837	0.656718	0.999568	0.45797	0.999763	4.62151
PWY0-845: superpathway of pyridoxal 5'-phosphate biosynthesis and salvage|g__Bacteroides.s__Bacteroides_sp_2_1_56FAA	-1.19454	-0.790736	0.665197	5.03895	0.118359	0.376472	0.998716	0.437574	0.999763	-1.02121
PWY-6387: UDP-N-acetylmuramoyl-pentapeptide biosynthesis I (meso-diaminopimelate containing)|g__Alistipes.s__Alistipes_putredinis	6.60151	8.71406	0.898124	8.62061	0.118356	0.314967	0.999566	0.304966	0.999763	7.26539
PWY0-1296: purine ribonucleosides degradation|g__Dorea.s__Dorea_formicigenerans	5.90371	6.80524	0.43804	2.91971	0.118319	0.325128	0.999566	0.471638	0.999763	6.14695
PWY-5345: superpathway of L-methionine biosynthesis (by sulfhydrylation)|unclassified	8.74005	7.79339	-0.805826	6.83102	-0.118166	0.0872328	0.999566	0.375833	0.999763	8.1781
PWY0-1319: CDP-diacylglycerol biosynthesis II|g__Parabacteroides.s__Parabacteroides_sp_D25	-0.565157	-1.05115	-0.694959	5.09442	-0.118086	0.392122	0.999566	0.431313	0.999763	-0.837633
UDPNAGSYN-PWY: UDP-N-acetyl-D-glucosamine biosynthesis I|g__Streptococcus.s__Streptococcus_salivarius	6.71426	5.4532	-0.74821	5.02952	-0.117984	0.40914	0.999566	0.425054	0.999763	6.39827
PWY-5667: CDP-diacylglycerol biosynthesis I|g__Dorea.s__Dorea_formicigenerans	5.98353	6.87468	0.410921	3.00432	0.117908	0.521914	0.999566	0.50005	0.999763	6.28904
PWY-6703: preQ0 biosynthesis|g__Bacteroides.s__Bacteroides_sp_D20	2.15978	7.29463	0.90116	8.62567	0.117731	0.238622	0.999566	0.331785	0.999763	6.65996
PWY-6936: seleno-amino acid biosynthesis|g__Eubacterium.s__Eubacterium_ventriosum	-0.154946	-0.530196	-0.700981	5.53161	-0.117568	0.465458	0.999566	0.511953	0.999763	-0.35107
PWY-6121: 5-aminoimidazole ribonucleotide biosynthesis I|g__Streptococcus.s__Streptococcus_sanguinis	-0.760239	-0.0662421	0.656396	4.61076	0.117537	0.488435	0.999572	0.448295	0.999763	-0.436287
PWY-5484: glycolysis II (from fructose 6-phosphate)|unclassified	10.2356	9.64536	-0.460791	2.57864	-0.117486	0.821518	0.999569	0.261038	0.999763	9.94743
PWY-6386: UDP-N-acetylmuramoyl-pentapeptide biosynthesis II (lysine-containing)|g__Clostridium.s__Clostridium_sp_ATCC_BAA_442	-1.08736	-0.582378	0.704364	4.98519	0.117468	0.4097	0.999566	0.442379	0.999763	-0.864411
ANAGLYCOLYSIS-PWY: glycolysis III (from glucose)|g__Haemophilus.s__Haemophilus_parainfluenzae	-1.10875	-0.707282	0.658083	4.75206	0.11731	0.449743	0.999566	0.525156	0.999763	-0.906644
NONMEVIPP-PWY: methylerythritol phosphate pathway I|g__Bacteroides.s__Bacteroides_sp_3_1_40A	-0.192499	0.670116	0.939825	8.61998	0.117242	0.429989	0.999568	0.439851	0.999763	0.214507
PWY-6122: 5-aminoimidazole ribonucleotide biosynthesis II|g__Lactobacillus.s__Lactobacillus_sakei	1.19517	4.91476	1.20307	10.3049	0.117144	0.44839	0.999566	0.480576	0.999763	2.17803
PWY-6387: UDP-N-acetylmuramoyl-pentapeptide biosynthesis I (meso-diaminopimelate containing)|g__Enterococcus.s__Enterococcus_gilvus	-1.31384	-0.787467	0.637021	4.53848	0.117104	0.423406	0.999566	0.398488	0.999763	-1.09289
PWY-6387: UDP-N-acetylmuramoyl-pentapeptide biosynthesis I (meso-diaminopimelate containing)|g__Faecalibacterium.s__Faecalibacterium_prausnitzii	7.84677	8.29953	0.952298	9.26324	0.117055	0.265763	0.999566	0.328095	0.999763	7.99027
HCAMHPDEG-PWY: 3-phenylpropanoate and 3-(3-hydroxyphenyl)propanoate degradation to 2-oxopent-4-enoate|g__Escherichia.s__Escherichia_coli	-0.152438	0.746328	0.826054	6.51543	0.116859	0.56486	0.999569	0.49034	0.999763	0.218795
PWY-6703: preQ0 biosynthesis|g__Streptococcus.s__Streptococcus_salivarius	6.11891	5.13002	-0.751965	5.7133	-0.116842	0.328335	0.999566	0.442427	0.999763	5.94776
PWY-5173: superpathway of acetyl-CoA biosynthesis|g__Lactobacillus.s__Lactobacillus_sakei	1.30401	4.27629	1.11215	10.1374	0.116656	0.472544	0.999566	0.506375	0.999763	2.12654
PEPTIDOGLYCANSYN-PWY: peptidoglycan biosynthesis I (meso-diaminopimelate containing)|g__Enterococcus.s__Enterococcus_dispar	-0.637473	-1.18484	-0.629283	4.73332	-0.11663	0.439239	0.999566	0.4445	0.999763	-0.943482
PWY-6151: S-adenosyl-L-methionine cycle I|g__Blautia.s__Blautia_sp_KLE_1732	6.874	8.09631	0.681912	5.19782	0.116598	0.356315	0.999566	0.34025	0.999763	7.27963
PWY-6387: UDP-N-acetylmuramoyl-pentapeptide biosynthesis I (meso-diaminopimelate containing)|g__Haemophilus.s__Haemophilus_parainfluenzae	-1.22689	-0.788874	0.676746	4.86235	0.116555	0.438901	0.999567	0.46459	0.999763	-0.986742
PWY-7219: adenosine ribonucleotides de novo biosynthesis|g__Streptococcus.s__Streptococcus_infantis	-0.557484	-1.05184	-0.682497	5.13972	-0.116538	0.50196	0.999566	0.52552	0.999763	-0.802578
PWY-6386: UDP-N-acetylmuramoyl-pentapeptide biosynthesis II (lysine-containing)|g__Enterococcus.s__Enterococcus_gilvus	-1.24739	-0.778713	0.583021	4.47998	0.116529	0.425205	0.999566	0.418188	0.999763	-1.03336
PWY-6823: molybdenum cofactor biosynthesis|g__Escherichia.s__Escherichia_coli	0.759313	2.63318	0.860039	6.97686	0.116501	0.554877	0.999567	0.461172	0.999763	1.74666
PWY-2941: L-lysine biosynthesis II|g__Eubacterium.s__Eubacterium_limosum	-0.878749	-1.4152	-0.676785	4.83144	-0.116459	0.399834	0.999566	0.451097	0.999763	-1.12808
PYRIDOXSYN-PWY: pyridoxal 5'-phosphate biosynthesis I|g__Bacteroides.s__Bacteroides_sp_D20	2.15473	7.55869	0.950312	8.63509	0.11642	0.245203	0.999566	0.310568	0.999763	7.11528
POLYISOPRENSYN-PWY: polyisoprenoid biosynthesis (E. coli)|g__Escherichia.s__Escherichia_coli	0.896591	2.88155	0.88009	7.17536	0.116246	0.632973	0.999566	0.541701	0.999763	1.79657
PWY-5686: UMP biosynthesis|g__Bilophila.s__Bilophila_wadsworthia	-1.07063	-0.522428	0.659821	5.34074	0.116165	0.416624	0.999567	0.4354	0.999763	-0.821399
PWY-7219: adenosine ribonucleotides de novo biosynthesis|g__Streptococcus.s__Streptococcus_salivarius	7.05536	6.13308	-0.680026	5.04771	-0.116162	0.437976	0.999566	0.444397	0.999763	6.81939
PWY-2942: L-lysine biosynthesis III|g__Enterococcus.s__Enterococcus_dispar	-0.71945	-1.12982	-0.62629	4.78909	-0.115969	0.438228	0.999566	0.425007	0.999763	-0.942353
PWY-7221: guanosine ribonucleotides de novo biosynthesis|g__Bacteroides.s__Bacteroides_caccae	2.13265	0.975462	-0.922098	7.69398	-0.115926	0.537412	0.999569	0.520953	0.999763	1.44444
THRESYN-PWY: superpathway of L-threonine biosynthesis|g__Erysipelotrichaceae_noname.s__Erysipelotrichaceae_bacterium_3_1_53	-1.29135	-0.844439	0.56633	4.58693	0.115876	0.427128	0.999566	0.444631	0.999763	-1.07574
PWY66-400: glycolysis VI (metazoan)|g__Bacteroides.s__Bacteroides_ovatus	1.27902	3.2146	0.742882	5.95397	0.11571	0.499662	0.999566	0.524286	0.999763	2.56238
PWY-7198: pyrimidine deoxyribonucleotides de novo biosynthesis IV|g__Escherichia.s__Escherichia_coli	-0.800235	-1.23268	-0.623715	4.91718	-0.11567	0.4234	0.999566	0.463704	0.999763	-1.00293
PWY-7222: guanosine deoxyribonucleotides de novo biosynthesis II|g__Bacteroides.s__Bacteroides_cellulosilyticus	0.81771	0.00320879	-0.897008	7.41432	-0.115547	0.564719	0.999566	0.547715	0.999763	0.392372
PWY-6387: UDP-N-acetylmuramoyl-pentapeptide biosynthesis I (meso-diaminopimelate containing)|g__Enterococcus.s__Enterococcus_dispar	-0.684187	-1.18306	-0.643227	4.65758	-0.115417	0.481162	0.999566	0.465662	0.999763	-0.93698
PWY-7184: pyrimidine deoxyribonucleotides de novo biosynthesis I|unclassified	11.5782	11.5713	0.162268	1.32107	0.115292	0.551732	0.999566	0.456944	0.999763	11.5758
PWY-4981: L-proline biosynthesis II (from arginine)|g__Escherichia.s__Escherichia_coli	-0.190824	-0.715416	-0.756927	6.14759	-0.115286	0.445256	0.999566	0.512555	0.999763	-0.441141
PWY-7219: adenosine ribonucleotides de novo biosynthesis|g__Granulicatella.s__Granulicatella_adiacens	-0.699222	-1.15107	-0.633238	4.76755	-0.115262	0.473158	0.99958	0.442373	0.999763	-0.949158
COA-PWY: coenzyme A biosynthesis I|g__Faecalibacterium.s__Faecalibacterium_prausnitzii	7.19734	7.75215	0.898613	8.76299	0.115122	0.312802	0.999566	0.345878	0.999763	7.38984
PWY-7219: adenosine ribonucleotides de novo biosynthesis|g__Lactobacillus.s__Lactobacillus_delbrueckii	-1.1612	-0.656555	0.759453	5.40353	0.114919	0.4131	0.999566	0.456559	0.999763	-0.909935
PWY-6609: adenine and adenosine salvage III|g__Bacteroides.s__Bacteroides_thetaiotaomicron	3.12167	4.13658	0.651988	5.26742	0.114904	0.464976	0.999569	0.495841	0.999763	3.68067
SER-GLYSYN-PWY: superpathway of L-serine and glycine biosynthesis I|g__Dorea.s__Dorea_formicigenerans	6.09238	7.05145	0.41854	3.04348	0.114884	0.435863	0.999566	0.50305	0.999763	6.44835
CALVIN-PWY: Calvin-Benson-Bassham cycle|unclassified	12.4976	12.5451	0.123234	0.966849	0.114747	0.590948	0.999566	0.543733	0.999763	12.5261
PWY-5667: CDP-diacylglycerol biosynthesis I|g__Bacteroides.s__Bacteroides_sp_D20	2.01587	7.35747	0.869016	8.79644	0.114746	0.250921	0.999566	0.323811	0.999763	6.98829
PWY-2942: L-lysine biosynthesis III|g__Bacteroides.s__Bacteroides_sp_3_1_19	0.87675	1.59709	0.810307	6.75541	0.114695	0.53272	0.999568	0.476154	0.999763	1.15638
PWY-6122: 5-aminoimidazole ribonucleotide biosynthesis II|unclassified	13.4127	13.4525	0.108812	0.788496	0.114686	0.454703	0.999566	0.434349	0.999763	13.432
TRNA-CHARGING-PWY: tRNA charging|unclassified	13.3072	13.4056	0.114044	0.878439	0.114538	0.415426	0.999566	0.501959	0.999763	13.3888
PWY-5686: UMP biosynthesis|g__Escherichia.s__Escherichia_coli	0.705585	2.60617	0.955581	7.1139	0.11433	0.61781	0.999566	0.545702	0.999763	1.54812
PWY-6700: queuosine biosynthesis|g__Bilophila.s__Bilophila_wadsworthia	-1.06375	-0.677613	0.683737	5.50852	0.114268	0.431136	0.999566	0.45897	0.999763	-0.881213
PWY-7208: superpathway of pyrimidine nucleobases salvage|g__Actinomyces.s__Actinomyces_graevenitzii	-1.10831	-0.559117	0.621454	4.84636	0.114239	0.477587	0.999566	0.460199	0.999763	-0.85309
PWY-2942: L-lysine biosynthesis III|g__Parabacteroides.s__Parabacteroides_sp_D25	-0.631969	-1.02774	-0.742682	5.6978	-0.114164	0.401462	0.999571	0.471648	0.999763	-0.835528
PWY-6703: preQ0 biosynthesis|g__Parabacteroides.s__Parabacteroides_sp_20_3	-0.746872	-0.262198	0.721126	5.47938	0.114139	0.442995	0.999566	0.473457	0.999763	-0.506876
PWY-6700: queuosine biosynthesis|g__Parabacteroides.s__Parabacteroides_sp_D25	-0.53115	-1.091	-0.675732	5.5899	-0.114134	0.382698	0.999566	0.396341	0.999763	-0.782972
VALSYN-PWY: L-valine biosynthesis|g__Streptococcus.s__Streptococcus_salivarius	7.01348	5.84693	-0.716337	5.27029	-0.114128	0.430042	0.999566	0.426761	0.999763	6.73003
ASPASN-PWY: superpathway of L-aspartate and L-asparagine biosynthesis|g__Faecalibacterium.s__Faecalibacterium_prausnitzii	6.81536	7.71401	0.891906	8.93386	0.113976	0.276726	0.999566	0.308552	0.999763	7.58329
PWY-5667: CDP-diacylglycerol biosynthesis I|g__Roseburia.s__Roseburia_inulinivorans	0.25074	1.35302	0.660512	5.55488	0.113903	0.527965	0.999566	0.563623	0.999763	0.747319
PWY-6700: queuosine biosynthesis|g__Erysipelotrichaceae_noname.s__Clostridium_ramosum	-0.708093	-1.18304	-0.621371	4.82042	-0.113878	0.45062	0.999567	0.472497	0.999763	-0.953549
THISYNARA-PWY: superpathway of thiamin diphosphate biosynthesis III (eukaryotes)|unclassified	9.04109	9.19033	0.283908	1.81213	0.113763	0.334357	0.999566	0.411207	0.999763	9.15188
PWY-6163: chorismate biosynthesis from 3-dehydroquinate|g__Ruminococcus.s__Ruminococcus_sp_JC304	2.42789	3.92737	0.769064	6.72014	0.113487	0.577812	0.999566	0.497157	0.999763	2.85173
PWY-6386: UDP-N-acetylmuramoyl-pentapeptide biosynthesis II (lysine-containing)|g__Eubacterium.s__Eubacterium_rectale	8.17582	6.65023	-0.845106	5.53173	-0.11344	0.830358	0.999571	0.427771	0.999763	7.39617
LACTOSECAT-PWY: lactose and galactose degradation I|g__Streptococcus.s__Streptococcus_salivarius	5.11656	4.57307	-0.694216	5.19425	-0.113417	0.47622	0.999566	0.393584	0.999763	4.83576
FUC-RHAMCAT-PWY: superpathway of fucose and rhamnose degradation|g__Escherichia.s__Escherichia_coli	0.602205	2.91825	0.931925	7.71568	0.11334	0.61909	0.999566	0.552003	0.999763	1.74504
ASPASN-PWY: superpathway of L-aspartate and L-asparagine biosynthesis|g__Bacteroides.s__Bacteroides_thetaiotaomicron	3.20942	4.04696	0.556774	4.73496	0.113255	0.551706	0.999572	0.566496	0.999763	3.66871
ANAGLYCOLYSIS-PWY: glycolysis III (from glucose)|g__Bacteroides.s__Bacteroides_sp_2_2_4	-1.05623	-0.744462	0.624533	5.0685	0.113239	0.441015	0.999571	0.457143	0.999763	-0.91235
PWY-6123: inosine-5'-phosphate biosynthesis I|g__Lactobacillus.s__Lactobacillus_casei_paracasei	8.29979	5.49264	-0.916389	8.30808	-0.113122	0.625614	0.999566	0.45659	0.999763	6.47184
PWY-7199: pyrimidine deoxyribonucleosides salvage|g__Alistipes.s__Alistipes_finegoldii	1.97279	0.991153	-0.866723	6.99038	-0.113101	0.539425	0.999566	0.508957	0.999763	1.33133
PWY-6124: inosine-5'-phosphate biosynthesis II|g__Clostridium.s__Clostridium_sp_L2_50	-0.42415	0.0899405	0.95246	7.4422	0.113076	0.460244	0.999566	0.503828	0.999763	-0.19801
THRESYN-PWY: superpathway of L-threonine biosynthesis|g__Faecalibacterium.s__Faecalibacterium_prausnitzii	7.6879	8.08255	0.918744	9.13601	0.112983	0.254427	0.999566	0.324627	0.999763	7.84052
PWY-6151: S-adenosyl-L-methionine cycle I|g__Roseburia.s__Roseburia_inulinivorans	1.82868	3.34513	0.73286	6.06023	0.112896	0.550809	0.999566	0.514443	0.999763	2.40565
PWY-6386: UDP-N-acetylmuramoyl-pentapeptide biosynthesis II (lysine-containing)|g__Alistipes.s__Alistipes_putredinis	6.61154	8.72493	0.897067	8.49654	0.11246	0.313096	0.999566	0.311315	0.999763	7.24092
ARO-PWY: chorismate biosynthesis I|g__Eubacterium.s__Eubacterium_rectale	8.17967	6.74136	-0.781236	5.64131	-0.11235	0.770312	0.999566	0.363762	0.999763	7.40926
BIOTIN-BIOSYNTHESIS-PWY: biotin biosynthesis I|unclassified	4.2277	1.04826	-1.12097	9.06003	-0.112305	0.527873	0.999569	0.467157	0.999763	1.81391
PWY-7228: superpathway of guanosine nucleotides de novo biosynthesis I|g__Actinomyces.s__Actinomyces_graevenitzii	-0.99113	-0.697197	0.633085	4.78631	0.112304	0.479453	0.99957	0.500988	0.999763	-0.872502
PWY-6122: 5-aminoimidazole ribonucleotide biosynthesis II|g__Faecalibacterium.s__Faecalibacterium_prausnitzii	7.55443	7.87788	0.953013	8.91011	0.112255	0.250061	0.999566	0.335146	0.999763	7.77435
PWY-6151: S-adenosyl-L-methionine cycle I|g__Streptococcus.s__Streptococcus_salivarius	6.68534	5.57993	-0.739735	5.56646	-0.11209	0.350628	0.999566	0.466363	0.999763	6.44689
PWY-7221: guanosine ribonucleotides de novo biosynthesis|g__Enterococcus.s__Enterococcus_faecalis	0.0645646	-0.541335	-0.736062	5.74757	-0.112076	0.439509	0.999566	0.500424	0.999763	-0.255416
HEME-BIOSYNTHESIS-II: heme biosynthesis I (aerobic)|g__Haemophilus.s__Haemophilus_parainfluenzae	-1.11544	-0.678102	0.600026	4.59486	0.112017	0.4646	0.999566	0.459917	0.999763	-0.933136
PWY-6527: stachyose degradation|g__Faecalibacterium.s__Faecalibacterium_prausnitzii	0.301103	1.00936	0.878208	7.39033	0.111961	0.482535	0.999569	0.523904	0.999763	0.582138
PWY-724: superpathway of L-lysine, L-threonine and L-methionine biosynthesis II|g__Faecalibacterium.s__Faecalibacterium_prausnitzii	6.76635	7.58327	0.865092	8.95667	0.111953	0.261112	0.999566	0.339476	0.999763	7.51042
PWY-5686: UMP biosynthesis|g__Enterococcus.s__Enterococcus_gilvus	-1.33419	-0.877283	0.632843	4.55124	0.111606	0.439233	0.999568	0.462575	0.999763	-1.13627
PWY0-1319: CDP-diacylglycerol biosynthesis II|g__Eubacterium.s__Eubacterium_ventriosum	0.0200394	-0.517933	-0.6631	5.431	-0.111605	0.442067	0.99957	0.454164	0.999763	-0.237882
PWY-7219: adenosine ribonucleotides de novo biosynthesis|g__Actinomyces.s__Actinomyces_sp_ph3	-1.31972	-0.832376	0.606086	4.27774	0.111582	0.437157	0.999567	0.423406	0.999763	-1.1011
PWY-6124: inosine-5'-phosphate biosynthesis II|g__Bacteroides.s__Bacteroides_thetaiotaomicron	3.35251	4.56877	0.615386	4.80127	0.11141	0.561335	0.999566	0.487231	0.999763	3.96455
PWY-6703: preQ0 biosynthesis|g__Bacteroides.s__Bacteroides_thetaiotaomicron	3.66859	4.7565	0.686542	5.52752	0.111243	0.592635	0.999569	0.454773	0.999763	4.14194
PWY-6703: preQ0 biosynthesis|g__Eubacterium.s__Eubacterium_ramulus	-0.257174	0.566644	0.764776	5.9496	0.111243	0.548768	0.99957	0.509251	0.999763	0.126504
PWY-6700: queuosine biosynthesis|g__Enterococcus.s__Enterococcus_faecalis	-0.173563	-0.679146	-0.678057	5.54015	-0.111057	0.422505	0.999572	0.479241	0.999763	-0.410256
PWY-7221: guanosine ribonucleotides de novo biosynthesis|g__Enterococcus.s__Enterococcus_dispar	-0.710604	-1.1234	-0.583438	4.72616	-0.111049	0.416516	0.999569	0.467262	0.999763	-0.91897
PWY0-1241: ADP-L-glycero-&beta;-D-manno-heptose biosynthesis|g__Haemophilus.s__Haemophilus_parainfluenzae	-1.09273	-0.66654	0.5924	4.52288	0.110975	0.464851	0.999566	0.446174	0.999763	-0.885707
COMPLETE-ARO-PWY: superpathway of aromatic amino acid biosynthesis|g__Streptococcus.s__Streptococcus_sanguinis	-1.05089	-0.621331	0.602443	5.07914	0.110704	0.482148	0.999566	0.477819	0.999763	-0.851554
PEPTIDOGLYCANSYN-PWY: peptidoglycan biosynthesis I (meso-diaminopimelate containing)|g__Erysipelotrichaceae_noname.s__Eubacterium_biforme	-0.740643	-0.0798383	0.833161	6.7749	0.110672	0.46048	0.999566	0.477916	0.999763	-0.447873
PWY0-1338: polymyxin resistance|g__Escherichia.s__Escherichia_coli	1.42102	2.50866	0.758984	6.65104	0.110666	0.623411	0.999566	0.53651	0.999763	2.04547
PANTO-PWY: phosphopantothenate biosynthesis I|g__Bacteroides.s__Bacteroides_cellulosilyticus	2.30447	3.32372	0.803927	7.21942	0.110561	0.609839	0.999566	0.597322	0.999763	2.85132
PWY-5154: L-arginine biosynthesis III (via N-acetyl-L-citrulline)|g__Escherichia.s__Escherichia_coli	0.0341323	1.17977	0.821916	6.94286	0.110501	0.62897	0.999566	0.539829	0.999763	0.53916
PWY-7228: superpathway of guanosine nucleotides de novo biosynthesis I|g__Parabacteroides.s__Parabacteroides_sp_D25	-0.542061	-1.03175	-0.630698	5.6041	-0.110446	0.482468	0.999566	0.499225	0.999763	-0.807297
RHAMCAT-PWY: L-rhamnose degradation I|g__Bacteroides.s__Bacteroides_sp_2_2_4	-1.18861	-0.625468	0.622195	5.13618	0.110444	0.427431	0.999566	0.431397	0.999763	-0.944138
PEPTIDOGLYCANSYN-PWY: peptidoglycan biosynthesis I (meso-diaminopimelate containing)|g__Alistipes.s__Alistipes_putredinis	6.6589	8.75182	0.855576	8.5579	0.110336	0.316116	0.999566	0.306055	0.999763	7.38813
PWY-6163: chorismate biosynthesis from 3-dehydroquinate|g__Streptococcus.s__Streptococcus_thermophilus	5.93807	6.58267	0.774913	6.17884	0.110244	0.43066	0.999566	0.533428	0.999763	6.37814
PWY-6629: superpathway of L-tryptophan biosynthesis|unclassified	-0.783135	-1.11441	-0.675783	5.63067	-0.110185	0.37028	0.999566	0.478863	0.999763	-0.955591
PWY-6151: S-adenosyl-L-methionine cycle I|g__Clostridium.s__Clostridium_sp_L2_50	-0.611852	-0.0438225	0.754875	6.86013	0.109948	0.488788	0.999566	0.5079	0.999763	-0.357877
PANTO-PWY: phosphopantothenate biosynthesis I|g__Clostridium.s__Clostridium_sp_L2_50	-0.437139	0.0336304	0.822625	7.38584	0.109878	0.473266	0.99957	0.515045	0.999763	-0.206906
PWY-6122: 5-aminoimidazole ribonucleotide biosynthesis II|g__Clostridium.s__Clostridium_leptum	3.64274	2.60518	-0.645895	5.30986	-0.109664	0.533799	0.999571	0.408139	0.999763	3.15826
PWY-5667: CDP-diacylglycerol biosynthesis I|g__Bacteroides.s__Bacteroides_caccae	1.85437	0.987671	-0.853808	7.3271	-0.109595	0.588007	0.99957	0.53934	0.999763	1.40364
COBALSYN-PWY: adenosylcobalamin salvage from cobinamide I|g__Faecalibacterium.s__Faecalibacterium_prausnitzii	6.17363	7.75763	0.904664	8.51505	0.109537	0.27551	0.999566	0.330393	0.999763	7.53643
PWY-6387: UDP-N-acetylmuramoyl-pentapeptide biosynthesis I (meso-diaminopimelate containing)|g__Eubacterium.s__Eubacterium_rectale	8.12301	6.51435	-0.780458	5.43806	-0.109478	0.829488	0.999568	0.431716	0.999763	7.3233
PWY-4242: pantothenate and coenzyme A biosynthesis III|g__Faecalibacterium.s__Faecalibacterium_prausnitzii	7.06707	7.22837	0.919821	8.64191	0.109383	0.354419	0.999568	0.402114	0.999763	7.1705
PWY-4041: &gamma;-glutamyl cycle|g__Escherichia.s__Escherichia_coli	2.16854	3.94981	0.899336	7.15662	0.109358	0.660578	0.999568	0.549669	0.999763	3.27029
PWY-5723: Rubisco shunt|unclassified	0.328779	-0.352274	-0.89457	7.74962	-0.109141	0.508786	0.999566	0.510491	0.999763	-0.0170644
PWY-2942: L-lysine biosynthesis III|g__Bacteroides.s__Bacteroides_cellulosilyticus	1.93104	3.99806	0.877196	7.25346	0.108998	0.611841	0.999566	0.580453	0.999763	2.85413
PWY0-1319: CDP-diacylglycerol biosynthesis II|g__Actinomyces.s__Actinomyces_sp_oral_taxon_172	-0.491907	-1.07863	-0.595768	4.73199	-0.108927	0.501	0.999566	0.488134	0.999763	-0.794864
MET-SAM-PWY: superpathway of S-adenosyl-L-methionine biosynthesis|unclassified	11.0063	10.6182	-0.172638	1.31563	-0.108917	0.534768	0.999566	0.513723	0.999763	10.8325
COA-PWY-1: coenzyme A biosynthesis II (mammalian)|g__Bacteroides.s__Bacteroides_cellulosilyticus	2.31465	3.78228	0.804745	7.14871	0.108881	0.543193	0.999566	0.508047	0.999763	2.95939
PWY-6124: inosine-5'-phosphate biosynthesis II|g__Bacteroides.s__Bacteroides_sp_2_2_4	-1.11648	-0.686616	0.570688	4.81929	0.108785	0.419379	0.999566	0.436754	0.999763	-0.925751
PWY-7219: adenosine ribonucleotides de novo biosynthesis|g__Clostridium.s__Clostridium_sp_L2_50	-0.418103	0.0402033	0.817678	7.53587	0.108642	0.476728	0.999566	0.534853	0.999763	-0.208237
PWY-7221: guanosine ribonucleotides de novo biosynthesis|g__Faecalibacterium.s__Faecalibacterium_prausnitzii	7.55409	8.12004	0.924826	9.30643	0.108427	0.255206	0.999566	0.313507	0.999763	7.90226
ARGININE-SYN4-PWY: L-ornithine de novo biosynthesis|g__Bacteroides.s__Bacteroides_sp_3_1_23	-1.37343	-0.864101	0.562035	4.72352	0.108289	0.46979	0.999567	0.465976	0.999763	-1.12196
PWY-5100: pyruvate fermentation to acetate and lactate II|g__Erysipelotrichaceae_noname.s__Erysipelotrichaceae_bacterium_3_1_53	-1.25779	-0.896056	0.544129	4.64518	0.10827	0.448817	0.999568	0.452584	0.999763	-1.05852
PWY-6121: 5-aminoimidazole ribonucleotide biosynthesis I|g__Enterococcus.s__Enterococcus_faecalis	-0.0802087	-0.524388	-0.651029	5.49611	-0.108181	0.433192	0.999566	0.492303	0.999763	-0.319569
PWY-5030: L-histidine degradation III|unclassified	4.69435	5.59138	0.779061	7.62833	0.108159	0.317468	0.999566	0.517959	0.999763	5.44417
PWY-5097: L-lysine biosynthesis VI|g__Faecalibacterium.s__Faecalibacterium_prausnitzii	6.73195	7.59922	0.799481	8.73829	0.108121	0.265419	0.999566	0.324037	0.999763	7.50086
PWY-1269: CMP-3-deoxy-D-manno-octulosonate biosynthesis I|g__Bacteroides.s__Bacteroides_thetaiotaomicron	3.18305	4.83917	0.677992	5.94728	0.108094	0.587323	0.999566	0.459132	0.999763	4.13694
PWY-5097: L-lysine biosynthesis VI|g__Lactobacillus.s__Lactobacillus_casei_paracasei	8.44204	5.62694	-1.03367	8.73891	-0.108048	0.647454	0.999566	0.471042	0.999763	6.80518
PWY-5686: UMP biosynthesis|g__Bacteroides.s__Bacteroides_sp_D20	2.07092	7.2749	0.742438	8.81107	0.107925	0.251863	0.999566	0.351426	0.999763	7.01686
PWY-7111: pyruvate fermentation to isobutanol (engineered)|g__Ruminococcus.s__Ruminococcus_lactaris	4.64392	5.58088	0.908711	7.14034	0.107902	0.687026	0.99957	0.504439	0.999763	4.92328
METSYN-PWY: L-homoserine and L-methionine biosynthesis|g__Streptococcus.s__Streptococcus_infantis	-0.794493	-1.18562	-0.558147	4.69387	-0.107893	0.46766	0.999569	0.449828	0.999763	-1.0092
PWY-6386: UDP-N-acetylmuramoyl-pentapeptide biosynthesis II (lysine-containing)|g__Escherichia.s__Escherichia_coli	0.266623	2.0384	0.694321	7.40922	0.107786	0.675392	0.999566	0.573734	0.999763	0.894867
PWY0-845: superpathway of pyridoxal 5'-phosphate biosynthesis and salvage|g__Bacteroides.s__Bacteroides_sp_D20	2.08549	7.76787	0.873038	8.8649	0.107609	0.256936	0.999566	0.314172	0.999763	7.02334
GLYOXYLATE-BYPASS: glyoxylate cycle|g__Escherichia.s__Escherichia_coli	1.94516	3.79599	0.900098	7.41338	0.107485	0.63444	0.999571	0.568218	0.999763	3.23941
PWY-7221: guanosine ribonucleotides de novo biosynthesis|g__Sutterella.s__Sutterella_wadsworthensis	-1.32237	-0.923041	0.521831	4.40848	0.107451	0.45471	0.999566	0.451774	0.999763	-1.13024
PWY-7539: 6-hydroxymethyl-dihydropterin diphosphate biosynthesis III (Chlamydia)|g__Escherichia.s__Escherichia_coli	0.664259	2.15051	0.814643	6.89272	0.107351	0.68841	0.999567	0.558481	0.999763	1.37946
PANTO-PWY: phosphopantothenate biosynthesis I|g__Parabacteroides.s__Parabacteroides_sp_D25	-0.536269	-1.01785	-0.650874	5.65464	-0.107333	0.41818	0.999568	0.460548	0.999763	-0.805777
PWY-5989: stearate biosynthesis II (bacteria and plants)|g__Escherichia.s__Escherichia_coli	0.40048	2.2741	0.876304	7.59486	0.107196	0.645864	0.999566	0.539579	0.999763	1.19149
PWY-6385: peptidoglycan biosynthesis III (mycobacteria)|unclassified	12.8862	12.9699	0.205974	1.43689	0.106988	0.874227	0.999566	0.447688	0.999763	12.911
PWY-2941: L-lysine biosynthesis II|g__Erysipelotrichaceae_noname.s__Clostridium_ramosum	-0.653098	-1.22874	-0.677816	4.93885	-0.106736	0.457358	0.999566	0.465501	0.999763	-0.95053
COA-PWY-1: coenzyme A biosynthesis II (mammalian)|g__Bacteroides.s__Bacteroides_sp_3_1_23	-1.33429	-0.840765	0.561672	4.63381	0.106713	0.429307	0.999566	0.444107	0.999763	-1.09692
PWY-5686: UMP biosynthesis|g__Bacteroides.s__Bacteroides_sp_3_1_23	-1.34131	-0.966817	0.547205	4.5659	0.106569	0.442065	0.999566	0.482866	0.999763	-1.1785
PWY-6609: adenine and adenosine salvage III|g__Atopobium.s__Atopobium_sp_ICM58	-0.0224148	-0.522546	-0.5951	5.23214	-0.106477	0.504398	0.999566	0.505717	0.999763	-0.278746
PWY-7222: guanosine deoxyribonucleotides de novo biosynthesis II|unclassified	11.7687	11.924	0.15703	1.27959	0.106427	0.675216	0.999566	0.556525	0.999763	11.8282
PWY-6122: 5-aminoimidazole ribonucleotide biosynthesis II|g__Lactobacillus.s__Lactobacillus_delbrueckii	-1.20355	-0.721122	0.609285	5.24764	0.10636	0.45697	0.999566	0.477709	0.999763	-0.996348
PWY-7219: adenosine ribonucleotides de novo biosynthesis|g__Streptococcus.s__Streptococcus_sanguinis	0.203374	1.11491	0.686987	5.6996	0.106276	0.575789	0.999566	0.524998	0.999763	0.589825
LACTOSECAT-PWY: lactose and galactose degradation I|g__Streptococcus.s__Streptococcus_cristatus	-1.0359	-1.48288	-0.484505	4.3876	-0.106206	0.440565	0.999566	0.440778	0.999763	-1.24908
PWY0-1319: CDP-diacylglycerol biosynthesis II|g__Parabacteroides.s__Parabacteroides_merdae	1.02495	0.0476921	-0.864705	7.47937	-0.10605	0.511287	0.999566	0.504783	0.999763	0.471289
PWY-7663: gondoate biosynthesis (anaerobic)|g__Bacteroides.s__Bacteroides_nordii	-0.610311	-0.271875	0.579002	4.78476	0.106042	0.477829	0.999566	0.495396	0.999763	-0.453196
PWY-7663: gondoate biosynthesis (anaerobic)|g__Bacteroides.s__Bacteroides_sp_2_2_4	-1.19196	-0.724471	0.632042	5.20009	0.105903	0.401103	0.999566	0.419157	0.999763	-0.962022
PYRIDNUCSYN-PWY: NAD biosynthesis I (from aspartate)|g__Eubacterium.s__Eubacterium_siraeum	1.1644	0.694917	-0.903339	7.75035	-0.10588	0.546925	0.999566	0.595128	0.999763	0.922072
VALSYN-PWY: L-valine biosynthesis|g__Clostridium.s__Clostridium_sp_L2_50	-0.588161	0.136231	0.812096	7.49723	0.105854	0.48253	0.999566	0.501696	0.999763	-0.245161
PWY-5304: superpathway of sulfur oxidation (Acidianus ambivalens)|g__Lachnospiraceae_noname.s__Lachnospiraceae_bacterium_5_1_63FAA	5.34757	5.00032	-0.63375	4.89424	-0.105832	0.443123	0.999566	0.456167	0.999763	5.14219
P185-PWY: formaldehyde assimilation III (dihydroxyacetone cycle)|unclassified	9.04513	8.63537	-0.407788	2.36123	-0.105773	0.590563	0.999566	0.288824	0.999763	8.88294
THISYNARA-PWY: superpathway of thiamin diphosphate biosynthesis III (eukaryotes)|g__Faecalibacterium.s__Faecalibacterium_prausnitzii	6.72064	7.89047	0.818341	8.94137	0.105772	0.279286	0.999566	0.389077	0.999763	7.61667
HISTSYN-PWY: L-histidine biosynthesis|g__Streptococcus.s__Streptococcus_salivarius	5.82299	4.48348	-0.686982	5.64352	-0.105567	0.418842	0.999566	0.478357	0.999763	5.49381
PWY-5097: L-lysine biosynthesis VI|g__Bacteroides.s__Bacteroides_sp_D20	2.02818	7.50263	0.825554	8.66684	0.105508	0.232779	0.999566	0.300746	0.999763	7.01508
PWY-7357: thiamin formation from pyrithiamine and oxythiamine (yeast)|g__Faecalibacterium.s__Faecalibacterium_prausnitzii	6.97642	7.98964	0.858929	9.09904	0.105507	0.278437	0.999566	0.38843	0.999763	7.80445
PWY-6703: preQ0 biosynthesis|g__Clostridium.s__Clostridium_sp_L2_50	-0.348266	0.105413	0.818224	7.02795	0.105478	0.45772	0.999571	0.493232	0.999763	-0.194194
PWY-6277: superpathway of 5-aminoimidazole ribonucleotide biosynthesis|g__Coprococcus.s__Coprococcus_comes	6.06337	6.86039	0.6746	5.87987	0.105418	0.471093	0.999566	0.38156	0.999763	6.5248
PWY-7220: adenosine deoxyribonucleotides de novo biosynthesis II|g__Eggerthella.s__Eggerthella_lenta	-0.0540281	1.30953	0.7268	6.32079	0.10541	0.54071	0.999566	0.534373	0.999763	0.477055
COA-PWY: coenzyme A biosynthesis I|g__Streptococcus.s__Streptococcus_infantis	-0.630548	-1.07793	-0.533931	4.74563	-0.105242	0.485395	0.999566	0.498105	0.999763	-0.854499
PWY-5659: GDP-mannose biosynthesis|g__Alistipes.s__Alistipes_sp_HGB5	4.53631	3.6667	-0.758332	6.48942	-0.105216	0.57697	0.999566	0.539472	0.999763	4.15988
PWY66-400: glycolysis VI (metazoan)|g__Bacteroides.s__Bacteroides_sp_1_1_30	-0.0753828	0.610291	0.670622	5.56735	0.105018	0.476478	0.999566	0.489273	0.999763	0.248726
VALSYN-PWY: L-valine biosynthesis|g__Parabacteroides.s__Parabacteroides_sp_D25	-0.613929	-0.976082	-0.613039	5.37857	-0.104817	0.375765	0.999566	0.455908	0.999763	-0.802954
PWY0-1319: CDP-diacylglycerol biosynthesis II|g__Clostridium.s__Clostridium_sp_ATCC_BAA_442	-0.981554	-0.535469	0.5457	4.82801	0.104733	0.453987	0.999566	0.475376	0.999763	-0.783246
PWY-4041: &gamma;-glutamyl cycle|g__Enterococcus.s__Enterococcus_faecalis	-0.814507	-1.29251	-0.515716	4.32175	-0.104728	0.450524	0.999566	0.433944	0.999763	-1.04704
PWY-5103: L-isoleucine biosynthesis III|g__Streptococcus.s__Streptococcus_mitis_oralis_pneumoniae	-1.10571	-0.697323	0.589677	4.85307	0.104616	0.444589	0.999566	0.47861	0.999763	-0.913245
PWY0-1319: CDP-diacylglycerol biosynthesis II|g__Bacteroides.s__Bacteroides_cellulosilyticus	1.92698	3.29406	0.791675	7.47657	0.104546	0.594864	0.999566	0.546448	0.999763	2.74155
PWY-7229: superpathway of adenosine nucleotides de novo biosynthesis I|g__Bacteroides.s__Bacteroides_cellulosilyticus	0.916374	0.0504225	-0.842866	7.14216	-0.104429	0.5944	0.999566	0.560346	0.999763	0.418545
PWY-2942: L-lysine biosynthesis III|g__Enterococcus.s__Enterococcus_gilvus	-1.28034	-0.868875	0.538119	4.49101	0.104349	0.460613	0.999566	0.448489	0.999763	-1.11794
PWY-6122: 5-aminoimidazole ribonucleotide biosynthesis II|g__Bacteroides.s__Bacteroides_sp_3_1_19	0.719604	1.66829	0.760406	6.4712	0.104214	0.502177	0.999566	0.448292	0.999763	1.08281
PWY-6703: preQ0 biosynthesis|g__Bacteroides.s__Bacteroides_sp_2_1_22	-1.14475	-0.767491	0.556226	4.8971	0.104118	0.446315	0.999566	0.491371	0.999763	-0.979768
PWY-6124: inosine-5'-phosphate biosynthesis II|g__Faecalibacterium.s__Faecalibacterium_prausnitzii	6.97431	7.97596	0.904627	9.37412	0.104018	0.258543	0.999566	0.334485	0.999763	7.927
PWY-7219: adenosine ribonucleotides de novo biosynthesis|g__Alistipes.s__Alistipes_putredinis	6.82585	8.7239	0.802082	8.21153	0.104007	0.419994	0.999566	0.374014	0.999763	7.48131
UNINTEGRATED|g__Erysipelotrichaceae_noname.s__Clostridium_ramosum	-0.549825	-1.20705	-0.866251	6.92057	-0.103885	0.194507	0.999566	0.39495	0.999763	-0.892125
PWY4FS-8: phosphatidylglycerol biosynthesis II (non-plastidic)|unclassified	7.58119	8.5939	0.838098	7.3456	0.103867	0.433882	0.999566	0.357875	0.999763	8.13163
PWY-5989: stearate biosynthesis II (bacteria and plants)|g__Bacteroides.s__Bacteroides_xylanisolvens	-1.09844	-0.717265	0.588561	4.84149	0.103692	0.465028	0.999566	0.467521	0.999763	-0.932167
PWY-6527: stachyose degradation|g__Dorea.s__Dorea_longicatena	7.13283	7.56394	0.77319	6.27435	0.103688	0.526024	0.999566	0.545995	0.999763	7.17936
PWY-6163: chorismate biosynthesis from 3-dehydroquinate|g__Alistipes.s__Alistipes_sp_HGB5	4.00114	2.72005	-0.730752	6.79671	-0.103674	0.537986	0.999566	0.515735	0.999763	3.7445
PWY-2942: L-lysine biosynthesis III|g__Parabacteroides.s__Parabacteroides_merdae	1.27206	0.247615	-0.834873	7.79516	-0.103598	0.535014	0.999566	0.542132	0.999763	0.72501
PANTO-PWY: phosphopantothenate biosynthesis I|g__Bacteroides.s__Bacteroides_sp_3_1_23	-1.22686	-0.761452	0.531524	4.8599	0.103478	0.399769	0.999571	0.447498	0.999763	-1.0112
PANTO-PWY: phosphopantothenate biosynthesis I|g__Blautia.s__Blautia_sp_KLE_1732	5.17543	7.34467	0.746137	6.35138	0.103352	0.46259	0.999566	0.400721	0.999763	6.90167
COA-PWY-1: coenzyme A biosynthesis II (mammalian)|g__Bacteroides.s__Bacteroides_sp_D20	1.34695	7.26529	0.740517	8.66968	0.103244	0.214292	0.999566	0.377902	0.999763	7.06908
PWY-6123: inosine-5'-phosphate biosynthesis I|g__Bacteroides.s__Bacteroides_thetaiotaomicron	3.33697	4.61027	0.584394	5.08238	0.10308	0.547271	0.999579	0.464246	0.999763	3.90197
NONMEVIPP-PWY: methylerythritol phosphate pathway I|g__Clostridium.s__Clostridium_sp_ATCC_BAA_442	-1.16447	-0.733212	0.601839	4.95707	0.103032	0.453605	0.999566	0.466913	0.999763	-0.972025
METSYN-PWY: L-homoserine and L-methionine biosynthesis|unclassified	11.028	10.7094	-0.155919	1.29356	-0.102965	0.544895	0.999566	0.535768	0.999763	10.8641
PWY-6936: seleno-amino acid biosynthesis|g__Haemophilus.s__Haemophilus_parainfluenzae	-1.06631	-0.740184	0.574866	4.86324	0.102732	0.505114	0.999566	0.514762	0.999763	-0.926531
PWY-3841: folate transformations II|g__Parabacteroides.s__Parabacteroides_sp_20_3	-0.526051	-0.186763	0.660656	5.70385	0.102709	0.479331	0.999566	0.511184	0.999763	-0.346628
PWY-6124: inosine-5'-phosphate biosynthesis II|g__Lactobacillus.s__Lactobacillus_casei_paracasei	8.28067	5.40374	-0.913018	8.20081	-0.102684	0.685945	0.999567	0.511477	0.999763	6.44575
PEPTIDOGLYCANSYN-PWY: peptidoglycan biosynthesis I (meso-diaminopimelate containing)|g__Faecalibacterium.s__Faecalibacterium_prausnitzii	7.05116	7.74814	0.832516	9.02959	0.102658	0.268324	0.999566	0.364728	0.999763	7.64847
PWY-6126: superpathway of adenosine nucleotides de novo biosynthesis II|g__Streptococcus.s__Streptococcus_vestibularis	0.266351	-0.328539	-0.671303	6.20196	-0.102635	0.51436	0.999577	0.543633	0.999763	-0.0836052
PWY-3001: superpathway of L-isoleucine biosynthesis I|g__Faecalibacterium.s__Faecalibacterium_prausnitzii	8.19326	8.43733	0.870326	9.48858	0.102605	0.256207	0.999566	0.342013	0.999763	8.28667
PWY-6121: 5-aminoimidazole ribonucleotide biosynthesis I|g__Dorea.s__Dorea_formicigenerans	6.08203	6.78964	0.334216	2.81292	0.1026	0.333268	0.999566	0.609161	0.999763	6.37463
HEXITOLDEGSUPER-PWY: superpathway of hexitol degradation (bacteria)|unclassified	8.26416	7.3226	-0.709025	6.72007	-0.102555	0.57795	0.999566	0.253265	0.999763	7.98912
PWY-6277: superpathway of 5-aminoimidazole ribonucleotide biosynthesis|g__Clostridium.s__Clostridium_sp_L2_50	-0.398577	0.0276256	0.859273	7.56039	0.102514	0.472449	0.999566	0.54636	0.999763	-0.191414
GLCMANNANAUT-PWY: superpathway of N-acetylglucosamine, N-acetylmannosamine and N-acetylneuraminate degradation|g__Faecalibacterium.s__Faecalibacterium_prausnitzii	7.66433	7.98812	0.880337	9.25219	0.102471	0.259973	0.999566	0.355006	0.999763	7.93138
PANTO-PWY: phosphopantothenate biosynthesis I|g__Alistipes.s__Alistipes_putredinis	6.67574	8.64736	0.771939	8.0948	0.102444	0.349128	0.999566	0.326703	0.999763	7.40819
VALSYN-PWY: L-valine biosynthesis|g__Erysipelotrichaceae_noname.s__Clostridium_ramosum	-0.811935	-1.17868	-0.55466	4.81556	-0.102397	0.451738	0.999566	0.458884	0.999763	-0.999223
PWY-2942: L-lysine biosynthesis III|g__Ruminococcus.s__Ruminococcus_lactaris	3.06407	4.47333	0.747542	7.06069	0.102376	0.584844	0.99957	0.494393	0.999763	3.511
PWY-6277: superpathway of 5-aminoimidazole ribonucleotide biosynthesis|g__Faecalibacterium.s__Faecalibacterium_prausnitzii	7.55061	7.8967	0.853965	9.02274	0.102193	0.293729	0.999566	0.364031	0.999763	7.76988
COA-PWY: coenzyme A biosynthesis I|g__Bacteroides.s__Bacteroides_sp_3_1_23	-1.27982	-0.875069	0.580085	4.80493	0.102183	0.393887	0.999568	0.434374	0.999763	-1.08014
ASPASN-PWY: superpathway of L-aspartate and L-asparagine biosynthesis|g__Bacteroides.s__Bacteroides_sp_2_2_4	-1.20374	-0.805471	0.568846	4.90061	0.102163	0.44431	0.999566	0.46218	0.999763	-1.02047
PWY-6123: inosine-5'-phosphate biosynthesis I|unclassified	10.5141	10.2853	-0.129827	1.13956	-0.102098	0.621224	0.999566	0.56751	0.999763	10.3867
COA-PWY-1: coenzyme A biosynthesis II (mammalian)|g__Clostridium.s__Clostridium_clostridioforme	-1.10837	-1.44081	-0.496507	4.24002	-0.102049	0.480019	0.999566	0.491629	0.999763	-1.27807
PWY-5695: urate biosynthesis/inosine 5'-phosphate degradation|g__Escherichia.s__Escherichia_coli	1.71365	3.65628	0.837203	7.27911	0.101909	0.683156	0.99957	0.608698	0.999763	2.98878
PWY-6123: inosine-5'-phosphate biosynthesis I|g__Faecalibacterium.s__Faecalibacterium_prausnitzii	6.88301	7.95853	0.878696	9.33736	0.101841	0.250909	0.999566	0.322667	0.999763	7.89489
PWY0-1319: CDP-diacylglycerol biosynthesis II|g__Haemophilus.s__Haemophilus_parainfluenzae	-1.04248	-0.681779	0.567138	5.09835	0.101791	0.444448	0.999568	0.465797	0.999763	-0.872522
PWY-2942: L-lysine biosynthesis III|g__Bacteroides.s__Bacteroides_sp_D20	2.07973	7.78761	0.851172	9.00909	0.101656	0.237678	0.999566	0.32312	0.999763	7.38714
PWY-7221: guanosine ribonucleotides de novo biosynthesis|g__Coprococcus.s__Coprococcus_comes	5.91932	6.73336	0.674904	5.86612	0.101613	0.555886	0.999567	0.381033	0.999763	6.26917
PWY-3841: folate transformations II|g__Bacteroides.s__Bacteroides_thetaiotaomicron	3.36553	4.36167	0.585804	5.06167	0.101571	0.595035	0.999568	0.625194	0.999763	3.91501
PWY-4984: urea cycle|unclassified	8.8585	8.33018	-0.696679	6.55591	-0.101495	0.662061	0.999566	0.379015	0.999763	8.53605
PWY-5686: UMP biosynthesis|g__Faecalibacterium.s__Faecalibacterium_prausnitzii	6.96769	8.23224	0.837694	9.52316	0.101458	0.274252	0.999566	0.384894	0.999763	8.13805
PWY-5100: pyruvate fermentation to acetate and lactate II|g__Streptococcus.s__Streptococcus_infantis	-0.671941	-1.06977	-0.52361	4.73685	-0.101338	0.497475	0.999566	0.525431	0.999763	-0.889407
PWY-2942: L-lysine biosynthesis III|g__Bilophila.s__Bilophila_wadsworthia	-0.979979	-0.544554	0.575239	5.33007	0.101332	0.424137	0.999566	0.462461	0.999763	-0.766384
PANTO-PWY: phosphopantothenate biosynthesis I|g__Parabacteroides.s__Parabacteroides_merdae	1.27132	0.315848	-0.781415	7.51615	-0.101156	0.523295	0.999566	0.531362	0.999763	0.698852
PEPTIDOGLYCANSYN-PWY: peptidoglycan biosynthesis I (meso-diaminopimelate containing)|g__Parabacteroides.s__Parabacteroides_sp_D25	-0.573946	-0.948923	-0.637583	5.54215	-0.101076	0.454502	0.999566	0.478371	0.999763	-0.732784
PWY-6122: 5-aminoimidazole ribonucleotide biosynthesis II|g__Coprococcus.s__Coprococcus_comes	6.08897	6.87186	0.584927	5.94442	0.101047	0.475562	0.999566	0.388646	0.999763	6.52353
PWY-7221: guanosine ribonucleotides de novo biosynthesis|g__Bacteroides.s__Bacteroides_sp_3_1_19	0.980243	1.6414	0.729652	6.7871	0.100912	0.52108	0.999569	0.474129	0.999763	1.24907
SER-GLYSYN-PWY: superpathway of L-serine and glycine biosynthesis I|g__Faecalibacterium.s__Faecalibacterium_prausnitzii	7.04153	7.207	0.850178	8.85422	0.100903	0.288569	0.999566	0.370127	0.999763	7.17451
PWY-7111: pyruvate fermentation to isobutanol (engineered)|g__Bacteroides.s__Bacteroides_sp_2_2_4	-1.3239	-0.929182	0.520978	4.29258	0.100902	0.481312	0.999566	0.464574	0.999763	-1.15079
NONMEVIPP-PWY: methylerythritol phosphate pathway I|g__Eubacterium.s__Eubacterium_rectale	8.05802	6.74057	-0.73886	6.10806	-0.100851	0.786494	0.999566	0.446785	0.999763	7.28192
PWY-7228: superpathway of guanosine nucleotides de novo biosynthesis I|g__Sutterella.s__Sutterella_wadsworthensis	-1.33311	-0.922184	0.517509	4.49952	0.100792	0.481275	0.999566	0.454321	0.999763	-1.11887
COA-PWY-1: coenzyme A biosynthesis II (mammalian)|g__Faecalibacterium.s__Faecalibacterium_prausnitzii	7.3672	8.20912	0.833753	9.04577	0.100775	0.266726	0.999566	0.345389	0.999763	7.84144
LACTOSECAT-PWY: lactose and galactose degradation I|g__Enterococcus.s__Enterococcus_casseliflavus	-0.83964	-1.22663	-0.563199	4.84363	-0.100703	0.379356	0.999566	0.420005	0.999763	-1.01683
PWY-6277: superpathway of 5-aminoimidazole ribonucleotide biosynthesis|g__Bacteroides.s__Bacteroides_sp_3_1_19	0.78942	1.54444	0.728352	6.41664	0.100689	0.557691	0.999566	0.470256	0.999763	1.05661
PWY-6121: 5-aminoimidazole ribonucleotide biosynthesis I|g__Faecalibacterium.s__Faecalibacterium_prausnitzii	7.60306	7.85501	0.913602	9.09363	0.100635	0.255797	0.999566	0.3544	0.999763	7.79716
PWY66-422: D-galactose degradation V (Leloir pathway)|unclassified	11.8048	12.0347	0.140759	1.17881	0.100627	0.486884	0.999566	0.562015	0.999763	11.9753
PWY-6386: UDP-N-acetylmuramoyl-pentapeptide biosynthesis II (lysine-containing)|g__Parabacteroides.s__Parabacteroides_sp_D13	0.0975108	-0.392761	-0.651851	6.2157	-0.100582	0.58009	0.999566	0.548797	0.999763	-0.131187
PWY-7388: octanoyl-[acyl-carrier protein] biosynthesis (mitochondria, yeast)|g__Bacteroides.s__Bacteroides_xylanisolvens	-1.17438	-0.815512	0.546707	4.92205	0.100563	0.538029	0.999573	0.51953	0.999763	-0.994062
PWY0-1319: CDP-diacylglycerol biosynthesis II|g__Dorea.s__Dorea_longicatena	7.58193	8.36445	0.676237	6.24838	0.10042	0.651316	0.999566	0.400806	0.999763	7.84295
PWY-5686: UMP biosynthesis|g__Alistipes.s__Alistipes_sp_HGB5	4.89744	3.74277	-0.701409	6.63929	-0.100318	0.501412	0.999568	0.48747	0.999763	4.46365
PWY-6385: peptidoglycan biosynthesis III (mycobacteria)|g__Faecalibacterium.s__Faecalibacterium_prausnitzii	7.01126	7.75916	0.825698	8.82054	0.100316	0.304518	0.999566	0.399872	0.999763	7.66199
BRANCHED-CHAIN-AA-SYN-PWY: superpathway of branched amino acid biosynthesis|g__Enterococcus.s__Enterococcus_dispar	-0.808935	-1.17318	-0.524298	4.64066	-0.10031	0.47926	0.999566	0.489877	0.999763	-1.01422
GLYCOCAT-PWY: glycogen degradation I (bacterial)|unclassified	-0.63824	-1.04044	-0.653339	6.1014	-0.100285	0.387403	0.999566	0.478624	0.999763	-0.83907
PWY-4242: pantothenate and coenzyme A biosynthesis III|g__Escherichia.s__Escherichia_coli	0.64372	2.25914	0.706414	7.38938	0.100218	0.639372	0.999567	0.594547	0.999763	1.44096
MET-SAM-PWY: superpathway of S-adenosyl-L-methionine biosynthesis|g__Streptococcus.s__Streptococcus_infantis	-0.687362	-1.18177	-0.536738	4.57306	-0.100175	0.457772	0.999566	0.40553	0.999763	-0.959427
PWY4FS-7: phosphatidylglycerol biosynthesis I (plastidic)|unclassified	7.5837	8.617	0.805937	7.64264	0.100136	0.412278	0.999566	0.349947	0.999763	8.14595
P124-PWY: Bifidobacterium shunt|unclassified	7.97717	7.16843	-0.536976	3.17627	-0.100114	0.784434	0.999568	0.291046	0.999763	7.51463
ARGININE-SYN4-PWY: L-ornithine de novo biosynthesis|g__Bacteroides.s__Bacteroides_caccae	1.98707	1.57758	-0.718737	7.40764	-0.100086	0.652589	0.999566	0.620397	0.999763	1.76006
PWY-5686: UMP biosynthesis|g__Lactobacillus.s__Lactobacillus_otakiensis	-0.80624	-1.26922	-0.60992	5.21694	-0.100024	0.447279	0.999566	0.442018	0.999763	-1.033
PWY-6163: chorismate biosynthesis from 3-dehydroquinate|g__Dorea.s__Dorea_longicatena	8.05824	8.87588	0.769383	7.72358	0.0999769	0.459065	0.999566	0.385132	0.999763	8.40569
PWY-6123: inosine-5'-phosphate biosynthesis I|g__Lachnospiraceae_noname.s__Lachnospiraceae_bacterium_5_1_63FAA	7.32547	6.7952	-0.494189	4.48543	-0.0999289	0.454123	0.999566	0.405694	0.999763	7.08513
BRANCHED-CHAIN-AA-SYN-PWY: superpathway of branched amino acid biosynthesis|g__Streptococcus.s__Streptococcus_mitis_oralis_pneumoniae	-1.23154	-0.79098	0.550384	5.17432	0.0999277	0.460472	0.999566	0.447526	0.999763	-1.04069
PWY-6277: superpathway of 5-aminoimidazole ribonucleotide biosynthesis|g__Dorea.s__Dorea_formicigenerans	6.08657	6.96559	0.338369	2.89627	0.09978	0.352498	0.999566	0.645166	0.999763	6.37383
PWY-7111: pyruvate fermentation to isobutanol (engineered)|g__Bacteroides.s__Bacteroides_cellulosilyticus	3.50294	4.1889	0.792175	7.35056	0.0997152	0.610341	0.999567	0.574215	0.999763	3.90282
PWY-6703: preQ0 biosynthesis|g__Bacteroides.s__Bacteroides_caccae	2.05361	1.08323	-0.833889	7.40081	-0.0997131	0.574817	0.99957	0.574646	0.999763	1.45104
PWY-6387: UDP-N-acetylmuramoyl-pentapeptide biosynthesis I (meso-diaminopimelate containing)|g__Bacteroides.s__Bacteroides_sp_3_1_23	-1.27507	-0.882679	0.507078	4.58611	0.0997124	0.455058	0.999566	0.461828	0.999763	-1.08826
PWY0-1319: CDP-diacylglycerol biosynthesis II|g__Roseburia.s__Roseburia_inulinivorans	0.269415	1.30998	0.617211	5.52941	0.0996942	0.51206	0.999571	0.546964	0.999763	0.77916
PWY-5667: CDP-diacylglycerol biosynthesis I|g__Bacteroides.s__Bacteroides_sp_2_1_7	-0.966843	-1.3986	-0.542807	4.5914	-0.0995806	0.426738	0.999566	0.464616	0.999763	-1.18871
PWY-6387: UDP-N-acetylmuramoyl-pentapeptide biosynthesis I (meso-diaminopimelate containing)|unclassified	13.4826	13.506	0.101523	0.828194	0.0994347	0.374337	0.999566	0.599231	0.999763	13.4907
PWY-6507: 4-deoxy-L-threo-hex-4-enopyranuronate degradation|g__Escherichia.s__Escherichia_coli	1.23317	2.62979	0.753516	7.25737	0.0994338	0.672736	0.999566	0.612991	0.999763	1.99683
PWY0-1319: CDP-diacylglycerol biosynthesis II|g__Bacteroides.s__Bacteroides_sp_D20	2.16213	7.36482	0.858134	8.80891	0.0994122	0.263765	0.999566	0.323945	0.999763	6.97604
PWY-7198: pyrimidine deoxyribonucleotides de novo biosynthesis IV|g__Haemophilus.s__Haemophilus_parainfluenzae	-1.21124	-0.858996	0.548179	4.77621	0.0993806	0.451887	0.999566	0.442849	0.999763	-1.05637
PWY-6151: S-adenosyl-L-methionine cycle I|g__Coprococcus.s__Coprococcus_comes	5.99217	6.69914	0.661866	6.4962	0.0992149	0.565879	0.999566	0.420503	0.999763	6.21782
PWY-5667: CDP-diacylglycerol biosynthesis I|g__Bacteroides.s__Bacteroides_sp_2_2_4	-1.15981	-0.833533	0.589859	5.30375	0.0991424	0.446325	0.999568	0.443618	0.999763	-1.0278
PWY-6737: starch degradation V|g__Dorea.s__Dorea_formicigenerans	6.43451	7.2505	0.306561	2.78897	0.0991217	0.320477	0.999566	0.6066	0.999763	6.79334
PWY-6700: queuosine biosynthesis|g__Clostridium.s__Clostridium_sp_L2_50	-0.408934	0.124414	0.733496	7.34905	0.0990689	0.450604	0.999567	0.509382	0.999763	-0.151333
PWY-1269: CMP-3-deoxy-D-manno-octulosonate biosynthesis I|g__Escherichia.s__Escherichia_coli	1.60335	3.37385	0.730663	7.34969	0.0987158	0.668138	0.999566	0.597289	0.999763	2.75809
ARGORNPROST-PWY: arginine, ornithine and proline interconversion|unclassified	-0.91639	-1.35186	-0.53489	4.79075	-0.0987016	0.446668	0.999567	0.467409	0.999763	-1.11689
1CMET2-PWY: N10-formyl-tetrahydrofolate biosynthesis|g__Parabacteroides.s__Parabacteroides_sp_20_3	-1.03141	-0.503342	0.611087	5.38714	0.0985275	0.461168	0.999566	0.488972	0.999763	-0.793876
PWY-7219: adenosine ribonucleotides de novo biosynthesis|g__Faecalibacterium.s__Faecalibacterium_prausnitzii	8.33682	8.9346	0.923983	10.1866	0.0984859	0.240849	0.999566	0.334769	0.999763	8.82148
PWY-6163: chorismate biosynthesis from 3-dehydroquinate|g__Enterococcus.s__Enterococcus_faecium	-0.902563	-1.17067	-0.486702	4.64937	-0.0982766	0.451711	0.999573	0.48806	0.999763	-1.04361
PWY-6700: queuosine biosynthesis|g__Bacteroides.s__Bacteroides_sp_3_1_19	0.970509	1.56861	0.659926	6.5935	0.0982345	0.561541	0.999567	0.541356	0.999763	1.29222
PWY-6700: queuosine biosynthesis|g__Bacteroides.s__Bacteroides_sp_3_1_23	-1.38076	-0.875691	0.582661	4.92021	0.0982308	0.384656	0.999566	0.421735	0.999763	-1.14972
PWY-6897: thiamin salvage II|unclassified	10.2161	10.2371	0.419772	2.80156	0.0981516	0.380551	0.999566	0.303525	0.999763	10.2161
NONMEVIPP-PWY: methylerythritol phosphate pathway I|g__Bacteroides.s__Bacteroides_xylanisolvens	0.176616	-0.330122	-0.649277	6.05723	-0.0981148	0.521855	0.999566	0.52738	0.999763	-0.079443
PWY-6151: S-adenosyl-L-methionine cycle I|g__Faecalibacterium.s__Faecalibacterium_prausnitzii	7.76902	8.1202	0.784	9.41559	0.0980901	0.289134	0.999566	0.378173	0.999763	7.96611
PWY-7219: adenosine ribonucleotides de novo biosynthesis|g__Erysipelotrichaceae_noname.s__Erysipelotrichaceae_bacterium_2_2_44A	-1.13033	-0.641575	0.516009	4.7187	0.09809	0.485225	0.999576	0.483986	0.999763	-0.890255
PWY-7220: adenosine deoxyribonucleotides de novo biosynthesis II|unclassified	11.7655	11.9255	0.142045	1.28467	0.097917	0.678421	0.999566	0.553536	0.999763	11.8296
PWY-7221: guanosine ribonucleotides de novo biosynthesis|g__Roseburia.s__Roseburia_inulinivorans	1.73864	0.589986	-0.642118	5.56694	-0.0978355	0.538843	0.999566	0.554367	0.999763	1.18345
PWY-4984: urea cycle|g__Clostridium.s__Clostridium_sp_ATCC_BAA_442	-1.09312	-0.706857	0.60379	5.12054	0.0978344	0.462088	0.999569	0.484826	0.999763	-0.871093
PWY-7663: gondoate biosynthesis (anaerobic)|g__Escherichia.s__Escherichia_coli	1.8993	3.36189	0.73086	6.94218	0.0978035	0.629395	0.999566	0.526642	0.999763	2.80702
PWY-5863: superpathway of phylloquinol biosynthesis|unclassified	-0.922967	-1.22112	-0.54439	4.68498	-0.0977681	0.404752	0.999566	0.468442	0.999763	-1.08528
PWY-7400: L-arginine biosynthesis IV (archaebacteria)|g__Escherichia.s__Escherichia_coli	0.557049	1.68464	0.740733	7.02468	0.0977673	0.624706	0.999566	0.585858	0.999763	1.06155
PWY-7111: pyruvate fermentation to isobutanol (engineered)|g__Dorea.s__Dorea_formicigenerans	6.23289	6.88704	0.322518	2.42569	0.0976824	0.270232	0.999566	0.56372	0.999763	6.43404
PWY-6387: UDP-N-acetylmuramoyl-pentapeptide biosynthesis I (meso-diaminopimelate containing)|g__Enterococcus.s__Enterococcus_faecium	-0.824062	-1.15266	-0.53494	4.59549	-0.097676	0.493562	0.999566	0.510776	0.999763	-1.00167
NONMEVIPP-PWY: methylerythritol phosphate pathway I|g__Erysipelotrichaceae_noname.s__Clostridium_spiroforme	-0.0912146	0.268054	0.739827	6.82715	0.0976262	0.567214	0.999568	0.560714	0.999763	0.0685591
NONMEVIPP-PWY: methylerythritol phosphate pathway I|g__Dorea.s__Dorea_formicigenerans	6.13489	6.80891	0.323115	3.0458	0.0976001	0.345233	0.999566	0.563031	0.999763	6.31428
PWY0-845: superpathway of pyridoxal 5'-phosphate biosynthesis and salvage|g__Bacteroides.s__Bacteroides_sp_2_1_16	-0.861514	-1.24599	-0.52725	5.01166	-0.0975888	0.501118	0.999568	0.480265	0.999763	-1.05371
UNINTEGRATED|g__Alistipes.s__Alistipes_indistinctus	1.84197	12.5084	1.38382	14.7994	0.0975805	0.396927	0.999566	0.290352	0.999763	11.3335
PWY-621: sucrose degradation III (sucrose invertase)|g__Faecalibacterium.s__Faecalibacterium_prausnitzii	8.43068	8.99828	0.856082	10.1052	0.0975152	0.272266	0.999566	0.362429	0.999763	8.82327
PWY0-1319: CDP-diacylglycerol biosynthesis II|g__Bacteroides.s__Bacteroides_sp_2_2_4	-1.06768	-0.772079	0.635811	5.32607	0.0975114	0.497097	0.999566	0.477781	0.999763	-0.937946
COA-PWY-1: coenzyme A biosynthesis II (mammalian)|g__Lachnospiraceae_noname.s__Lachnospiraceae_bacterium_2_1_58FAA	-1.251	-0.893163	0.543237	4.72019	0.0974746	0.464224	0.999576	0.470726	0.999763	-1.05153
ALLANTOINDEG-PWY: superpathway of allantoin degradation in yeast|unclassified	-0.960891	-1.40229	-0.496123	4.59459	-0.097405	0.439212	0.999569	0.441361	0.999763	-1.19071
PWY-7199: pyrimidine deoxyribonucleosides salvage|unclassified	10.5733	10.4988	-0.152318	1.38954	-0.0973952	0.50038	0.999566	0.561923	0.999763	10.5502
PEPTIDOGLYCANSYN-PWY: peptidoglycan biosynthesis I (meso-diaminopimelate containing)|g__Streptococcus.s__Streptococcus_infantis	-0.568872	-1.07367	-0.569714	4.78536	-0.0973736	0.482301	0.999566	0.475353	0.999763	-0.818058
UDPNAGSYN-PWY: UDP-N-acetyl-D-glucosamine biosynthesis I|g__Streptococcus.s__Streptococcus_thermophilus	6.03844	6.62211	0.599831	5.36377	0.0973603	0.723473	0.999566	0.63862	0.999763	6.33534
PWY-7219: adenosine ribonucleotides de novo biosynthesis|g__Clostridium.s__Clostridium_sp_7_3_54FAA	-1.01166	-1.34853	-0.496808	4.4515	-0.0971877	0.462446	0.999566	0.468377	0.999763	-1.18101
PWY-7210: pyrimidine deoxyribonucleotides biosynthesis from CTP|g__Pseudomonas.s__Pseudomonas_fragi	-1.24953	-0.787073	0.64745	5.61889	0.09707	0.336874	0.999566	0.460171	0.999763	-1.02361
PWY0-1319: CDP-diacylglycerol biosynthesis II|g__Lachnospiraceae_noname.s__Lachnospiraceae_bacterium_8_1_57FAA	-0.287688	-0.700963	-0.573614	4.956	-0.0969809	0.502619	0.999566	0.519372	0.999763	-0.500416
PWY-6386: UDP-N-acetylmuramoyl-pentapeptide biosynthesis II (lysine-containing)|g__Faecalibacterium.s__Faecalibacterium_prausnitzii	7.01715	7.73891	0.829792	8.99033	0.0969152	0.328991	0.999566	0.422067	0.999763	7.60941
PWY-7222: guanosine deoxyribonucleotides de novo biosynthesis II|g__Escherichia.s__Escherichia_coli	0.469598	1.03869	0.614568	6.48204	0.0968369	0.636769	0.999566	0.566908	0.999763	0.68027
GALACTUROCAT-PWY: D-galacturonate degradation I|g__Escherichia.s__Escherichia_coli	1.44197	2.95667	0.806792	7.06401	0.0968113	0.695979	0.999566	0.647775	0.999763	2.31057
1CMET2-PWY: N10-formyl-tetrahydrofolate biosynthesis|g__Bacteroides.s__Bacteroides_caccae	2.07289	1.40905	-0.758434	7.25539	-0.096775	0.574028	0.99957	0.594441	0.999763	1.67665
COA-PWY-1: coenzyme A biosynthesis II (mammalian)|g__Haemophilus.s__Haemophilus_parainfluenzae	-1.04502	-0.69558	0.500312	4.9682	0.0967423	0.456146	0.999566	0.491571	0.999763	-0.903363
HOMOSER-METSYN-PWY: L-methionine biosynthesis I|g__Escherichia.s__Escherichia_coli	0.70456	2.26659	0.724835	6.98827	0.0967116	0.692861	0.999567	0.619626	0.999763	1.53021
PWY-1042: glycolysis IV (plant cytosol)|g__Bacteroides.s__Bacteroides_sp_2_2_4	-1.11767	-0.684166	0.578849	5.00538	0.0966394	0.458503	0.999569	0.471097	0.999763	-0.944729
ARG+POLYAMINE-SYN: superpathway of arginine and polyamine biosynthesis|unclassified	6.89307	7.54802	0.557329	4.57063	0.0963796	0.796687	0.999566	0.324879	0.999763	7.27762
PWY66-400: glycolysis VI (metazoan)|g__Haemophilus.s__Haemophilus_parainfluenzae	-1.062	-0.661457	0.481708	4.82509	0.0961775	0.446548	0.999566	0.48698	0.999763	-0.850022
PWY-5097: L-lysine biosynthesis VI|g__Bacteroides.s__Bacteroides_cellulosilyticus	1.99236	3.9122	0.751298	7.15871	0.0960977	0.598895	0.999566	0.580786	0.999763	2.86416
COA-PWY-1: coenzyme A biosynthesis II (mammalian)|g__Blautia.s__Blautia_sp_KLE_1732	6.05814	7.54247	0.692635	6.19725	0.0960773	0.498797	0.999566	0.493908	0.999763	7.0468
PWY-6609: adenine and adenosine salvage III|g__Bacteroides.s__Bacteroides_ovatus	4.94757	5.18488	0.538789	5.46462	0.0959751	0.337861	0.999566	0.632097	0.999763	5.13913
PWY-2942: L-lysine biosynthesis III|g__Haemophilus.s__Haemophilus_parainfluenzae	-1.09502	-0.708286	0.573308	4.7762	0.0959122	0.435138	0.999568	0.463951	0.999763	-0.946798
COA-PWY-1: coenzyme A biosynthesis II (mammalian)|g__Alistipes.s__Alistipes_putredinis	6.8034	8.8111	0.722117	8.11443	0.0957709	0.455081	0.999566	0.324648	0.999763	7.68662
PWY-6386: UDP-N-acetylmuramoyl-pentapeptide biosynthesis II (lysine-containing)|g__Enterococcus.s__Enterococcus_dispar	-0.775793	-1.11874	-0.535545	4.711	-0.0957434	0.454968	0.999566	0.476091	0.999763	-0.964703
PWY-6122: 5-aminoimidazole ribonucleotide biosynthesis II|g__Lachnospiraceae_noname.s__Lachnospiraceae_bacterium_1_1_57FAA	0.0814123	-0.260981	-0.55063	4.77518	-0.0956998	0.511624	0.999566	0.516549	0.999763	-0.109127
PWY-5686: UMP biosynthesis|g__Streptococcus.s__Streptococcus_mitis_oralis_pneumoniae	-1.33887	-0.86669	0.53894	4.76728	0.0956895	0.480298	0.999566	0.479255	0.999763	-1.08724
TCA-GLYOX-BYPASS: superpathway of glyoxylate bypass and TCA|g__Escherichia.s__Escherichia_coli	0.922926	3.02782	0.839244	7.7169	0.0956816	0.701705	0.999567	0.653572	0.999763	2.02125
BRANCHED-CHAIN-AA-SYN-PWY: superpathway of branched amino acid biosynthesis|g__Streptococcus.s__Streptococcus_sanguinis	-0.204127	0.282747	0.565271	5.123	0.0956478	0.56185	0.999566	0.541683	0.999763	0.015104
PWY-6277: superpathway of 5-aminoimidazole ribonucleotide biosynthesis|g__Enterococcus.s__Enterococcus_faecalis	-0.0874823	-0.347237	-0.574706	5.56518	-0.0956384	0.443323	0.999566	0.515801	0.999763	-0.2071
PWY-5667: CDP-diacylglycerol biosynthesis I|g__Bacteroides.s__Bacteroides_uniformis	8.38095	7.6651	-0.400599	2.93163	-0.0956154	0.790096	0.999566	0.533025	0.999763	7.93443
PWY-6609: adenine and adenosine salvage III|g__Streptococcus.s__Streptococcus_salivarius	6.75792	5.78171	-0.590012	5.05215	-0.0955679	0.514984	0.999566	0.516073	0.999763	6.53322
PWY-7323: superpathway of GDP-mannose-derived O-antigen building blocks biosynthesis|unclassified	5.38714	1.06575	-0.816417	8.80054	-0.0955344	0.436422	0.999566	0.484535	0.999763	2.34986
PWY-4242: pantothenate and coenzyme A biosynthesis III|g__Bacteroides.s__Bacteroides_sp_2_2_4	-1.1565	-0.792118	0.566121	5.10429	0.0955249	0.494225	0.99957	0.482957	0.999763	-0.99493
PWY-6386: UDP-N-acetylmuramoyl-pentapeptide biosynthesis II (lysine-containing)|g__Streptococcus.s__Streptococcus_thermophilus	6.35482	6.62671	0.642244	6.0175	0.0955215	0.513761	0.999566	0.617297	0.999763	6.47733
PWY-7221: guanosine ribonucleotides de novo biosynthesis|g__Haemophilus.s__Haemophilus_parainfluenzae	-1.02862	-0.676134	0.539422	4.97712	0.0951117	0.5153	0.999566	0.526756	0.999763	-0.848261
PWY-3841: folate transformations II|g__Parabacteroides.s__Parabacteroides_merdae	0.941091	0.416882	-0.68978	7.64363	-0.0951087	0.580306	0.999574	0.612128	0.999763	0.676276
PYRIDOXSYN-PWY: pyridoxal 5'-phosphate biosynthesis I|g__Parabacteroides.s__Parabacteroides_sp_D13	-0.472436	-0.8386	-0.596433	5.35591	-0.0949465	0.480972	0.999566	0.518072	0.999763	-0.657837
PWY-5667: CDP-diacylglycerol biosynthesis I|g__Dorea.s__Dorea_longicatena	7.57943	8.36435	0.673397	6.31937	0.0949003	0.713768	0.999568	0.415601	0.999763	7.85754
PWY-6387: UDP-N-acetylmuramoyl-pentapeptide biosynthesis I (meso-diaminopimelate containing)|g__Clostridium.s__Clostridium_sp_ATCC_BAA_442	-1.01638	-0.536633	0.564261	4.88076	0.0948317	0.441502	0.99957	0.43868	0.999763	-0.796497
GLCMANNANAUT-PWY: superpathway of N-acetylglucosamine, N-acetylmannosamine and N-acetylneuraminate degradation|g__Escherichia.s__Escherichia_coli	1.54731	2.92287	0.729411	6.93465	0.0948015	0.678556	0.999567	0.57037	0.999763	2.34701
PWY-7219: adenosine ribonucleotides de novo biosynthesis|g__Pediococcus.s__Pediococcus_pentosaceus	-1.10987	-1.36007	-0.417821	4.59837	-0.0947715	0.490542	0.999569	0.494829	0.999763	-1.26065
OANTIGEN-PWY: O-antigen building blocks biosynthesis (E. coli)|unclassified	7.48674	6.83111	-0.59541	6.43995	-0.0947601	0.335307	0.999566	0.412565	0.999763	7.27621
PWY0-1297: superpathway of purine deoxyribonucleosides degradation|g__Streptococcus.s__Streptococcus_salivarius	6.5866	5.43618	-0.550972	5.44561	-0.0946476	0.453024	0.999566	0.507042	0.999763	6.35149
CITRULBIO-PWY: L-citrulline biosynthesis|unclassified	9.00715	8.5901	-0.707074	7.32916	-0.0946337	0.560576	0.999566	0.344342	0.999763	8.81838
PWY-6387: UDP-N-acetylmuramoyl-pentapeptide biosynthesis I (meso-diaminopimelate containing)|g__Lactobacillus.s__Lactobacillus_otakiensis	-0.951539	-1.19806	-0.493876	4.76886	-0.0946114	0.449531	0.999572	0.472002	0.999763	-1.0764
PWY0-1319: CDP-diacylglycerol biosynthesis II|g__Clostridium.s__Clostridium_leptum	2.95881	1.87964	-0.621782	5.68261	-0.0944391	0.66774	0.999566	0.581617	0.999763	2.4184
PWY-6507: 4-deoxy-L-threo-hex-4-enopyranuronate degradation|g__Faecalibacterium.s__Faecalibacterium_prausnitzii	7.92561	8.61674	0.82944	9.95661	0.0943947	0.271413	0.999566	0.419485	0.999763	8.57632
ARO-PWY: chorismate biosynthesis I|g__Clostridium.s__Clostridium_sp_7_3_54FAA	-0.967772	-1.35129	-0.504603	4.46499	-0.0943382	0.42824	0.999566	0.444838	0.999763	-1.1614
PWY-2942: L-lysine biosynthesis III|g__Eubacterium.s__Eubacterium_siraeum	1.61621	0.834554	-0.684608	7.4593	-0.0942633	0.567604	0.999566	0.582643	0.999763	1.1613
PWY-5667: CDP-diacylglycerol biosynthesis I|g__Clostridium.s__Clostridium_leptum	3.00973	1.85714	-0.590223	5.75463	-0.0941761	0.65023	0.999566	0.561972	0.999763	2.46767
GALACT-GLUCUROCAT-PWY: superpathway of hexuronide and hexuronate degradation|g__Faecalibacterium.s__Faecalibacterium_prausnitzii	8.48564	8.74559	0.904421	10.0186	0.0941327	0.249685	0.999566	0.37366	0.999763	8.63392
PWY-5667: CDP-diacylglycerol biosynthesis I|g__Actinomyces.s__Actinomyces_sp_oral_taxon_448	-1.01512	-1.39373	-0.460817	4.2988	-0.0941062	0.47293	0.999566	0.441071	0.999763	-1.19162
PWY-7219: adenosine ribonucleotides de novo biosynthesis|g__Bacteroides.s__Bacteroides_thetaiotaomicron	4.6103	5.09546	0.59759	5.01464	0.0940838	0.540868	0.999571	0.508947	0.999763	4.87367
PWY-6700: queuosine biosynthesis|g__Acinetobacter.s__Acinetobacter_johnsonii	-0.927885	-1.39847	-0.497517	4.66469	-0.0940038	0.421588	0.999566	0.451383	0.999763	-1.1353
PWY-7221: guanosine ribonucleotides de novo biosynthesis|g__Parabacteroides.s__Parabacteroides_sp_D25	-0.522607	-1.10133	-0.606908	5.7811	-0.0938038	0.423188	0.999566	0.443819	0.999763	-0.840554
PWY-2942: L-lysine biosynthesis III|g__Bacteroides.s__Bacteroides_caccae	1.98294	1.60971	-0.79086	7.38043	-0.0937683	0.613909	0.999566	0.573603	0.999763	1.79037
PWY-6387: UDP-N-acetylmuramoyl-pentapeptide biosynthesis I (meso-diaminopimelate containing)|g__Clostridium.s__Clostridium_leptum	2.82964	1.65549	-0.551908	5.8935	-0.0937201	0.650496	0.999569	0.627794	0.999763	2.33805
PWY0-1319: CDP-diacylglycerol biosynthesis II|g__Bacteroides.s__Bacteroides_uniformis	8.37579	7.66027	-0.383846	2.98325	-0.093701	0.773633	0.999566	0.531552	0.999763	7.92998
PWY-2942: L-lysine biosynthesis III|g__Bacteroides.s__Bacteroides_thetaiotaomicron	3.76548	4.78945	0.526	5.15734	0.0935694	0.667475	0.999569	0.619229	0.999763	4.21658
PWY-6277: superpathway of 5-aminoimidazole ribonucleotide biosynthesis|g__Lactobacillus.s__Lactobacillus_delbrueckii	-1.07393	-0.627182	0.532794	5.27028	0.0935229	0.428394	0.999566	0.463776	0.999763	-0.8613
NAD-BIOSYNTHESIS-II: NAD salvage pathway II|g__Lactococcus.s__Lactococcus_lactis	-0.15131	0.309305	0.570242	5.5473	0.0933629	0.568462	0.999566	0.578503	0.999763	0.040072
PWY-7221: guanosine ribonucleotides de novo biosynthesis|g__Parabacteroides.s__Parabacteroides_sp_D13	0.0946476	-0.429664	-0.663131	6.52203	-0.0932744	0.577797	0.999568	0.553394	0.999763	-0.170567
ANAGLYCOLYSIS-PWY: glycolysis III (from glucose)|g__Bacteroides.s__Bacteroides_xylanisolvens	1.18745	0.385516	-0.691117	6.53864	-0.0932723	0.539089	0.999566	0.528314	0.999763	0.712134
PWY-6163: chorismate biosynthesis from 3-dehydroquinate|g__Roseburia.s__Roseburia_intestinalis	2.50103	1.22005	-0.641182	6.07743	-0.0931294	0.546881	0.999566	0.563952	0.999763	1.90174
PWY4FS-8: phosphatidylglycerol biosynthesis II (non-plastidic)|g__Turicibacter.s__Turicibacter_sanguinis	-0.0147382	-0.519743	-0.54456	5.97735	-0.0930503	0.592654	0.999566	0.551394	0.999763	-0.288324
PWY-7222: guanosine deoxyribonucleotides de novo biosynthesis II|g__Haemophilus.s__Haemophilus_parainfluenzae	-1.0296	-0.754044	0.509529	4.91023	0.0930477	0.47	0.999566	0.498239	0.999763	-0.884199
PWY-7221: guanosine ribonucleotides de novo biosynthesis|g__Bacteroides.s__Bacteroides_sp_3_1_23	-1.30622	-0.91725	0.503644	4.62461	0.093046	0.457913	0.999566	0.480077	0.999763	-1.11642
PWY-7357: thiamin formation from pyrithiamine and oxythiamine (yeast)|g__Erysipelotrichaceae_noname.s__Clostridium_spiroforme	0.309397	0.523414	0.680117	6.64606	0.0928434	0.566132	0.999567	0.56185	0.999763	0.415462
PANTO-PWY: phosphopantothenate biosynthesis I|g__Bacteroides.s__Bacteroides_sp_D20	2.18013	7.48748	0.733661	8.82214	0.0926494	0.248771	0.999567	0.354715	0.999763	7.23697
PANTO-PWY: phosphopantothenate biosynthesis I|g__Alistipes.s__Alistipes_sp_HGB5	4.48805	3.62782	-0.639571	6.46518	-0.0924152	0.613805	0.999566	0.537962	0.999763	4.07542
PWY-7220: adenosine deoxyribonucleotides de novo biosynthesis II|g__Streptococcus.s__Streptococcus_vestibularis	2.08768	1.03267	-0.564054	6.1156	-0.0924122	0.557346	0.999566	0.627362	0.999763	1.64154
PWY-6277: superpathway of 5-aminoimidazole ribonucleotide biosynthesis|g__Streptococcus.s__Streptococcus_sanguinis	-0.319551	-0.00254234	0.488166	4.39537	0.0922446	0.526423	0.999566	0.544783	0.999763	-0.175199
ARO-PWY: chorismate biosynthesis I|g__Dorea.s__Dorea_longicatena	8.01512	8.79833	0.709653	8.15779	0.0921781	0.433495	0.999566	0.374096	0.999763	8.30668
UDPNAGSYN-PWY: UDP-N-acetyl-D-glucosamine biosynthesis I|unclassified	6.56023	5.85602	-0.646764	5.97175	-0.0921434	0.423682	0.999566	0.376189	0.999763	6.30228
PWY0-1319: CDP-diacylglycerol biosynthesis II|g__Clostridium.s__Clostridium_sp_L2_50	-0.789972	-0.322973	0.630829	6.20625	0.0920333	0.493135	0.999571	0.492269	0.999763	-0.555135
UDPNAGSYN-PWY: UDP-N-acetyl-D-glucosamine biosynthesis I|g__Streptococcus.s__Streptococcus_infantis	-0.584258	-0.977116	-0.50129	4.81286	-0.0917855	0.482819	0.999566	0.51808	0.999763	-0.768466
PWY0-1319: CDP-diacylglycerol biosynthesis II|g__Faecalibacterium.s__Faecalibacterium_prausnitzii	7.96238	8.36519	0.902612	9.51	0.0916039	0.260421	0.999566	0.343865	0.999763	8.15042
PWY0-1296: purine ribonucleosides degradation|g__Streptococcus.s__Streptococcus_thermophilus	5.74252	6.45609	0.582138	5.43442	0.0914974	0.717306	0.99957	0.610186	0.999763	6.03111
PWY-6703: preQ0 biosynthesis|g__Anaerostipes.s__Anaerostipes_hadrus	7.35202	7.02774	-0.46825	4.39531	-0.0914901	0.495904	0.999566	0.307736	0.999763	7.19781
PWY-6151: S-adenosyl-L-methionine cycle I|g__Roseburia.s__Roseburia_intestinalis	1.16961	2.34894	0.517277	5.78938	0.0914121	0.58822	0.999566	0.579144	0.999763	1.85033
PWY-7199: pyrimidine deoxyribonucleosides salvage|g__Streptococcus.s__Streptococcus_australis	-0.521806	-0.88014	-0.477733	4.92686	-0.0913658	0.516745	0.999566	0.501397	0.999763	-0.703212
NAD-BIOSYNTHESIS-II: NAD salvage pathway II|unclassified	0.852051	0.337487	-0.676545	7.67351	-0.0913146	0.678712	0.999568	0.639124	0.999763	0.567718
THRESYN-PWY: superpathway of L-threonine biosynthesis|g__Enterococcus.s__Enterococcus_dispar	-0.690663	-1.12544	-0.478217	4.5927	-0.0912764	0.452108	0.999566	0.465733	0.999763	-0.90312
PWY-7197: pyrimidine deoxyribonucleotide phosphorylation|g__Haemophilus.s__Haemophilus_parainfluenzae	-1.08613	-0.765518	0.52495	4.92184	0.0912162	0.462499	0.999566	0.513965	0.999763	-0.938771
PWY-6609: adenine and adenosine salvage III|g__Streptococcus.s__Streptococcus_mitis_oralis_pneumoniae	-1.20154	-0.810534	0.537565	5.2732	0.091128	0.442748	0.999566	0.465995	0.999763	-0.983605
PWY-5667: CDP-diacylglycerol biosynthesis I|g__Bacteroides.s__Bacteroides_cellulosilyticus	1.93703	3.26067	0.700587	7.42176	0.0910544	0.625598	0.999566	0.57456	0.999763	2.67772
PWY-6121: 5-aminoimidazole ribonucleotide biosynthesis I|g__Clostridium.s__Clostridium_sp_L2_50	-0.359503	-0.0233525	0.707929	7.48687	0.0910477	0.489951	0.999566	0.548154	0.999763	-0.215547
CATECHOL-ORTHO-CLEAVAGE-PWY: catechol degradation to &beta;-ketoadipate|unclassified	-1.2405	-0.831524	0.529012	5.16164	0.0910234	0.404605	0.999566	0.449291	0.999763	-1.04026
PWY-5686: UMP biosynthesis|g__Coprococcus.s__Coprococcus_comes	5.61892	6.27366	0.596361	5.5771	0.0908903	0.523214	0.99957	0.419108	0.999763	5.8802
DTDPRHAMSYN-PWY: dTDP-L-rhamnose biosynthesis I|unclassified	12.37	12.4952	0.156259	1.49196	0.0908407	0.698229	0.999566	0.611321	0.999763	12.4411
TRPSYN-PWY: L-tryptophan biosynthesis|g__Roseburia.s__Roseburia_intestinalis	1.74055	0.350273	-0.590404	6.70265	-0.0907923	0.586931	0.999568	0.618596	0.999763	0.947314
PWY-5667: CDP-diacylglycerol biosynthesis I|g__Coprococcus.s__Coprococcus_comes	5.87273	6.78217	0.596605	5.72851	0.0907807	0.497423	0.999566	0.40929	0.999763	6.26678
PWY-7221: guanosine ribonucleotides de novo biosynthesis|g__Alistipes.s__Alistipes_putredinis	6.65024	8.62515	0.701743	8.05346	0.0907773	0.396254	0.999566	0.368434	0.999763	7.44401
PWY-6737: starch degradation V|g__Coprococcus.s__Coprococcus_comes	6.12617	6.76379	0.585897	5.78469	0.0907132	0.478666	0.999566	0.375713	0.999763	6.46114
PWY-7208: superpathway of pyrimidine nucleobases salvage|g__Pediococcus.s__Pediococcus_pentosaceus	-0.947804	-1.36757	-0.498476	4.73766	-0.0906747	0.445439	0.999566	0.483075	0.999763	-1.14454
ILEUSYN-PWY: L-isoleucine biosynthesis I (from threonine)|g__Enterococcus.s__Enterococcus_dispar	-0.769529	-1.06824	-0.475985	4.67182	-0.0905125	0.475232	0.999566	0.471828	0.999763	-0.91096
PWY-6703: preQ0 biosynthesis|g__Parabacteroides.s__Parabacteroides_merdae	0.923687	0.244931	-0.697602	7.40677	-0.090478	0.548525	0.999568	0.574175	0.999763	0.616608
PWY-6700: queuosine biosynthesis|g__Parabacteroides.s__Parabacteroides_distasonis	4.61034	4.93422	0.460542	4.39807	0.0903925	0.526998	0.999566	0.447572	0.999763	4.80538
PWY-6608: guanosine nucleotides degradation III|g__Escherichia.s__Escherichia_coli	1.0929	3.53918	0.707024	7.93366	0.0903756	0.685314	0.999566	0.661973	0.999763	2.13876
PWY-7237: myo-, chiro- and scillo-inositol degradation|g__Clostridium.s__Clostridium_sp_SS2_1	6.61523	8.19444	0.797884	8.78744	0.0903411	0.412692	0.999566	0.396697	0.999763	7.30059
PWY-5667: CDP-diacylglycerol biosynthesis I|g__Faecalibacterium.s__Faecalibacterium_prausnitzii	7.97429	8.36879	0.781158	9.41336	0.0903027	0.252512	0.999566	0.332968	0.999763	8.14238
PWY-5667: CDP-diacylglycerol biosynthesis I|g__Parabacteroides.s__Parabacteroides_sp_D13	0.0658919	-0.47858	-0.608103	6.43493	-0.0902851	0.547164	0.999566	0.533924	0.999763	-0.202641
PWY0-845: superpathway of pyridoxal 5'-phosphate biosynthesis and salvage|unclassified	9.73286	9.29278	0.636415	5.56191	0.090259	0.516325	0.999566	0.416181	0.999763	9.68117
NONOXIPENT-PWY: pentose phosphate pathway (non-oxidative branch)|g__Faecalibacterium.s__Faecalibacterium_prausnitzii	6.74259	7.80865	0.793205	8.81535	0.0901555	0.30104	0.999566	0.502368	0.999763	7.57283
DTDPRHAMSYN-PWY: dTDP-L-rhamnose biosynthesis I|g__Faecalibacterium.s__Faecalibacterium_prausnitzii	8.6041	8.89386	0.743131	10.0478	0.0901215	0.273835	0.999566	0.347908	0.999763	8.81607
PWY-5188: tetrapyrrole biosynthesis I (from glutamate)|g__Escherichia.s__Escherichia_coli	1.41316	2.92017	0.626728	7.03668	0.0900891	0.686753	0.999568	0.661914	0.999763	2.31559
PWY-6318: L-phenylalanine degradation IV (mammalian, via side chain)|unclassified	-1.0715	-0.628564	0.585841	5.90816	0.0900798	0.43326	0.999566	0.516526	0.999763	-0.884468
PWY-6277: superpathway of 5-aminoimidazole ribonucleotide biosynthesis|g__Alistipes.s__Alistipes_putredinis	6.75024	8.85364	0.656113	8.17474	0.0900575	0.442828	0.999566	0.376032	0.999763	7.61901
SER-GLYSYN-PWY: superpathway of L-serine and glycine biosynthesis I|g__Haemophilus.s__Haemophilus_parainfluenzae	-1.0635	-0.634196	0.493019	4.74739	0.0900277	0.477316	0.999566	0.49056	0.999763	-0.89444
PWY-6737: starch degradation V|g__Faecalibacterium.s__Faecalibacterium_prausnitzii	8.47777	8.816	0.861373	10.0871	0.0899838	0.278175	0.999566	0.378909	0.999763	8.58708
PWY-5686: UMP biosynthesis|g__Actinomyces.s__Actinomyces_oris	-0.779746	-1.29034	-0.477219	4.7002	-0.0899809	0.524871	0.999566	0.498463	0.999763	-1.05233
PWY-5862: superpathway of demethylmenaquinol-9 biosynthesis|unclassified	-0.89674	-1.31311	-0.516415	4.83143	-0.0898458	0.398409	0.999568	0.466631	0.999763	-1.14554
PWY-6317: galactose degradation I (Leloir pathway)|unclassified	11.8072	12.0013	0.122426	1.16599	0.0898434	0.478504	0.999566	0.554121	0.999763	11.916
HISTSYN-PWY: L-histidine biosynthesis|g__Streptococcus.s__Streptococcus_gordonii	-1.0701	-1.31785	-0.467797	4.2306	-0.0898044	0.521346	0.99957	0.503773	0.999763	-1.18715
ARO-PWY: chorismate biosynthesis I|g__Turicibacter.s__Turicibacter_sp_HGF1	-0.497183	-0.247152	0.536818	5.94952	0.0894981	0.544485	0.999566	0.549693	0.999763	-0.37973
PWY-7242: D-fructuronate degradation|g__Escherichia.s__Escherichia_coli	1.9688	3.48169	0.638539	7.30085	0.0893883	0.68413	0.999568	0.626403	0.999763	2.94347
PWY-6121: 5-aminoimidazole ribonucleotide biosynthesis I|g__Coprococcus.s__Coprococcus_comes	5.93568	6.87869	0.619176	6.61669	0.0893521	0.536828	0.999568	0.463417	0.999763	6.56474
PWY-5097: L-lysine biosynthesis VI|g__Parabacteroides.s__Parabacteroides_sp_D25	-0.606155	-1.01522	-0.560528	5.67935	-0.0893272	0.433767	0.999566	0.490083	0.999763	-0.825661
PWY-5667: CDP-diacylglycerol biosynthesis I|g__Clostridium.s__Clostridium_bolteae	-0.901572	-1.36618	-0.435406	4.30435	-0.0892749	0.488911	0.999566	0.452373	0.999763	-1.14314
PWY4FS-8: phosphatidylglycerol biosynthesis II (non-plastidic)|g__Citrobacter.s__Citrobacter_sp_KTE30	-1.07861	-1.48479	-0.4644	4.47515	-0.0891932	0.496252	0.999566	0.471672	0.999763	-1.28393
PWY-6385: peptidoglycan biosynthesis III (mycobacteria)|g__Bacteroides.s__Bacteroides_sp_2_1_7	-1.07119	-1.38764	-0.434993	4.67358	-0.0891325	0.45874	0.999566	0.472712	0.999763	-1.22461
PWY-6151: S-adenosyl-L-methionine cycle I|unclassified	13.0972	13.0714	0.0928955	0.986688	0.0890692	0.629735	0.999566	0.597414	0.999763	13.0854
LACTOSECAT-PWY: lactose and galactose degradation I|g__Streptococcus.s__Streptococcus_infantis	-0.584312	-0.876197	-0.476541	5.04909	-0.0890524	0.509673	0.999566	0.515601	0.999763	-0.737959
COA-PWY: coenzyme A biosynthesis I|g__Actinomyces.s__Actinomyces_sp_ICM47	2.6296	0.930591	-0.564088	5.77905	-0.089006	0.55482	0.999566	0.597066	0.999763	1.99588
COA-PWY-1: coenzyme A biosynthesis II (mammalian)|g__Acinetobacter.s__Acinetobacter_johnsonii	-1.0423	-1.24188	-0.418958	4.68405	-0.0888899	0.51325	0.99957	0.536369	0.999763	-1.15651
PWY0-1296: purine ribonucleosides degradation|g__Peptostreptococcaceae_noname.s__Clostridium_bartlettii	6.16031	5.25005	-0.561635	5.35726	-0.0888617	0.615066	0.999566	0.556305	0.999763	5.53203
PWY0-1319: CDP-diacylglycerol biosynthesis II|g__Streptococcus.s__Streptococcus_sanguinis	-0.296642	0.037508	0.47355	5.12187	0.0888568	0.559681	0.999568	0.547078	0.999763	-0.144822
PWY0-1296: purine ribonucleosides degradation|g__Roseburia.s__Roseburia_inulinivorans	1.17508	1.67885	0.571555	5.32791	0.0887612	0.585739	0.999566	0.599043	0.999763	1.39508
TCA: TCA cycle I (prokaryotic)|unclassified	8.55787	9.09631	0.374363	3.16134	0.0886739	0.543874	0.999566	0.498871	0.999763	8.81404
ARO-PWY: chorismate biosynthesis I|g__Streptococcus.s__Streptococcus_australis	-1.06174	-1.33888	-0.467913	4.46796	-0.0886567	0.451375	0.999568	0.471034	0.999763	-1.2014
PWY-5973: cis-vaccenate biosynthesis|g__Granulicatella.s__Granulicatella_adiacens	-0.929064	-1.24645	-0.424587	4.42857	-0.0884947	0.452263	0.999566	0.4922	0.999763	-1.07453
PEPTIDOGLYCANSYN-PWY: peptidoglycan biosynthesis I (meso-diaminopimelate containing)|g__Pediococcus.s__Pediococcus_pentosaceus	-1.04282	-1.33905	-0.422867	4.53887	-0.0884502	0.486469	0.999566	0.510548	0.999763	-1.19212
PWY-6124: inosine-5'-phosphate biosynthesis II|g__Lachnospiraceae_noname.s__Lachnospiraceae_bacterium_5_1_63FAA	7.48837	6.9131	-0.483022	4.40254	-0.0883655	0.556809	0.999566	0.45323	0.999763	7.07571
NONMEVIPP-PWY: methylerythritol phosphate pathway I|g__Lachnospiraceae_noname.s__Lachnospiraceae_bacterium_3_1_57FAA_CT1	-1.36958	-1.08346	0.474932	4.65709	0.0883578	0.427519	0.999566	0.467366	0.999763	-1.23133
PANTO-PWY: phosphopantothenate biosynthesis I|g__Bacteroides.s__Bacteroides_nordii	-0.644685	-0.311527	0.527649	4.99224	0.0883036	0.49944	0.999566	0.529816	0.999763	-0.482601
PWY0-1586: peptidoglycan maturation (meso-diaminopimelate containing)|g__Streptococcus.s__Streptococcus_mitis_oralis_pneumoniae	-1.3432	-1.00775	0.366014	4.17605	0.0880977	0.468043	0.999568	0.491013	0.999763	-1.19762
PEPTIDOGLYCANSYN-PWY: peptidoglycan biosynthesis I (meso-diaminopimelate containing)|g__Lachnospiraceae_noname.s__Lachnospiraceae_bacterium_1_1_57FAA	-0.613624	-0.76833	-0.504138	5.08007	-0.0880971	0.473736	0.999569	0.516079	0.999763	-0.700297
PWY-7357: thiamin formation from pyrithiamine and oxythiamine (yeast)|g__Roseburia.s__Roseburia_hominis	0.833416	1.64349	0.562654	5.88762	0.0879093	0.609793	0.999571	0.615171	0.999763	1.2778
PANTO-PWY: phosphopantothenate biosynthesis I|g__Bacteroides.s__Bacteroides_caccae	2.10787	1.65424	-0.615531	7.26506	-0.0878212	0.629616	0.999566	0.611197	0.999763	1.84352
PWY-5686: UMP biosynthesis|g__Lactobacillus.s__Lactobacillus_curvatus	-0.736219	-0.228671	0.607293	7.01873	0.0877747	0.566103	0.999566	0.511544	0.999763	-0.533061
ECASYN-PWY: enterobacterial common antigen biosynthesis|g__Escherichia.s__Escherichia_coli	1.52045	2.76161	0.677117	6.83442	0.0876552	0.69596	0.999571	0.659713	0.999763	2.2747
NONMEVIPP-PWY: methylerythritol phosphate pathway I|g__Dorea.s__Dorea_longicatena	7.83237	8.43049	0.5932	5.64572	0.0876465	0.689075	0.999566	0.460215	0.999763	8.0448
PWY-6387: UDP-N-acetylmuramoyl-pentapeptide biosynthesis I (meso-diaminopimelate containing)|g__Clostridium.s__Clostridium_sp_L2_50	-0.479376	-0.129169	0.63201	6.83695	0.0876339	0.497425	0.99957	0.535385	0.999763	-0.31353
PWY-7111: pyruvate fermentation to isobutanol (engineered)|g__Coprococcus.s__Coprococcus_comes	6.29727	6.96079	0.597097	6.01686	0.0875643	0.492493	0.999566	0.37956	0.999763	6.57403
PWY0-1296: purine ribonucleosides degradation|g__Faecalibacterium.s__Faecalibacterium_prausnitzii	8.20722	8.39909	0.817704	9.77067	0.0874691	0.263849	0.999566	0.405299	0.999763	8.36293
PWY-5686: UMP biosynthesis|g__Bacteroides.s__Bacteroides_nordii	-0.988765	-0.708663	0.468774	4.67457	0.0873668	0.468795	0.999566	0.480353	0.999763	-0.845891
PWY0-1296: purine ribonucleosides degradation|g__Streptococcus.s__Streptococcus_salivarius	7.01714	6.09971	-0.604892	5.17665	-0.0873416	0.46459	0.999566	0.504662	0.999763	6.75966
PWY-6385: peptidoglycan biosynthesis III (mycobacteria)|g__Parabacteroides.s__Parabacteroides_distasonis	4.49175	4.62191	0.475235	4.42543	0.0873087	0.629564	0.999566	0.519331	0.999763	4.57238
COBALSYN-PWY: adenosylcobalamin salvage from cobinamide I|g__Roseburia.s__Roseburia_intestinalis	1.70996	2.46422	0.578777	6.05992	0.0872556	0.58404	0.999566	0.624029	0.999763	2.13027
GALACTUROCAT-PWY: D-galacturonate degradation I|g__Faecalibacterium.s__Faecalibacterium_prausnitzii	8.78471	8.86561	0.803647	10.116	0.087235	0.252865	0.999566	0.368204	0.999763	8.79364
PWY-3001: superpathway of L-isoleucine biosynthesis I|g__Pseudomonas.s__Pseudomonas_fragi	-1.36479	-0.933721	0.480374	4.90414	0.0871708	0.453217	0.999566	0.451885	0.999763	-1.16185
P42-PWY: incomplete reductive TCA cycle|unclassified	9.08785	9.35507	0.355407	2.41452	0.0871383	0.456611	0.999566	0.288994	0.999763	9.14558
PWY-7208: superpathway of pyrimidine nucleobases salvage|g__Streptococcus.s__Streptococcus_mitis_oralis_pneumoniae	-1.2531	-0.811071	0.488608	4.89431	0.0870721	0.446069	0.999566	0.443156	0.999763	-1.05239
PWY-6700: queuosine biosynthesis|g__Enterococcus.s__Enterococcus_gilvus	-1.33064	-0.899426	0.438971	4.53366	0.0870143	0.439022	0.999566	0.469275	0.999763	-1.13498
PWY66-400: glycolysis VI (metazoan)|g__Bacteroides.s__Bacteroides_sp_2_2_4	-1.08664	-0.801766	0.509086	5.33132	0.086968	0.472884	0.999566	0.508443	0.999763	-0.954469
GLUCUROCAT-PWY: superpathway of &beta;-D-glucuronide and D-glucuronate degradation|g__Faecalibacterium.s__Faecalibacterium_prausnitzii	8.56594	8.88249	0.820717	10.037	0.0869194	0.269929	0.999566	0.416694	0.999763	8.76126
PWY-6121: 5-aminoimidazole ribonucleotide biosynthesis I|g__Alistipes.s__Alistipes_putredinis	6.78058	8.83449	0.737943	8.15403	0.0867979	0.39066	0.999566	0.35122	0.999763	7.69778
PWY-6317: galactose degradation I (Leloir pathway)|g__Lactobacillus.s__Lactobacillus_otakiensis	-0.858781	-1.18449	-0.459001	5.06942	-0.08672	0.463797	0.999566	0.505628	0.999763	-1.05078
VALSYN-PWY: L-valine biosynthesis|g__Enterococcus.s__Enterococcus_gallinarum	-0.960631	-1.37023	-0.502269	4.58094	-0.0866989	0.472673	0.999566	0.50067	0.999763	-1.16272
P164-PWY: purine nucleobases degradation I (anaerobic)|unclassified	8.13056	8.18947	0.289256	1.89423	0.0866869	0.0972619	0.999566	0.387985	0.999763	8.16104
PWY-6277: superpathway of 5-aminoimidazole ribonucleotide biosynthesis|g__Blautia.s__Blautia_hydrogenotrophica	-0.549139	-1.01581	-0.492165	4.93944	-0.0866526	0.528762	0.999566	0.484532	0.999763	-0.787477
PWY-6163: chorismate biosynthesis from 3-dehydroquinate|unclassified	13.193	13.316	0.0724976	0.813402	0.0866353	0.579989	0.999566	0.590854	0.999763	13.2522
COMPLETE-ARO-PWY: superpathway of aromatic amino acid biosynthesis|g__Streptococcus.s__Streptococcus_thermophilus	6.03721	6.71842	0.593503	6.50058	0.0866259	0.524799	0.999566	0.61335	0.999763	6.45665
SO4ASSIM-PWY: sulfate reduction I (assimilatory)|g__Haemophilus.s__Haemophilus_parainfluenzae	-1.40505	-1.02366	0.480187	4.36177	0.0866189	0.462841	0.99957	0.467703	0.999763	-1.20039
PEPTIDOGLYCANSYN-PWY: peptidoglycan biosynthesis I (meso-diaminopimelate containing)|g__Atopobium.s__Atopobium_sp_ICM58	-0.34462	-0.851475	-0.513317	5.14155	-0.0865853	0.545138	0.999566	0.498137	0.999763	-0.61363
PWY-6737: starch degradation V|g__Clostridium.s__Clostridium_sp_7_3_54FAA	-0.910073	-1.40121	-0.442368	4.38694	-0.0865434	0.463394	0.999566	0.470013	0.999763	-1.16144
PWY-7221: guanosine ribonucleotides de novo biosynthesis|g__Streptococcus.s__Streptococcus_infantis	-0.606181	-0.923922	-0.516876	4.97605	-0.0865144	0.487633	0.999566	0.502156	0.999763	-0.777675
PWY-7111: pyruvate fermentation to isobutanol (engineered)|g__Streptococcus.s__Streptococcus_infantis	-0.626521	-0.925061	-0.478725	5.16133	-0.0865144	0.488442	0.999569	0.506051	0.999763	-0.774122
PWY-7111: pyruvate fermentation to isobutanol (engineered)|g__Streptococcus.s__Streptococcus_salivarius	6.78172	6.09912	-0.533412	4.96269	-0.0865132	0.561853	0.999566	0.512951	0.999763	6.53558
PWY-5686: UMP biosynthesis|g__Parabacteroides.s__Parabacteroides_sp_20_3	-0.503661	-0.139143	0.476049	5.38907	0.0863746	0.573025	0.999566	0.559077	0.999763	-0.327344
PWY0-1319: CDP-diacylglycerol biosynthesis II|g__Coprococcus.s__Coprococcus_comes	5.87361	6.77966	0.548766	5.7949	0.0863732	0.473896	0.999566	0.412871	0.999763	6.24181
PWY-7219: adenosine ribonucleotides de novo biosynthesis|g__Enterococcus.s__Enterococcus_gallinarum	-0.976055	-1.2638	-0.453573	4.61133	-0.0863728	0.472227	0.999566	0.521622	0.999763	-1.10952
PWY-6151: S-adenosyl-L-methionine cycle I|g__Erysipelotrichaceae_noname.s__Erysipelotrichaceae_bacterium_6_1_45	-1.21201	-0.81651	0.4457	4.67184	0.0863076	0.49456	0.999566	0.493195	0.999763	-0.994129
PWY-6317: galactose degradation I (Leloir pathway)|g__Citrobacter.s__Citrobacter_sp_KTE151	-1.15403	-1.36911	-0.433006	4.43362	-0.0862145	0.485256	0.999566	0.479718	0.999763	-1.2501
PWY-6385: peptidoglycan biosynthesis III (mycobacteria)|g__Escherichia.s__Escherichia_coli	1.36936	2.82088	0.641315	7.022	0.08619	0.690394	0.999566	0.669443	0.999763	2.2618
POLYAMSYN-PWY: superpathway of polyamine biosynthesis I|unclassified	7.7556	7.95925	0.215513	2.27788	0.0861259	0.429613	0.999566	0.659646	0.999763	7.85683
PWY-6151: S-adenosyl-L-methionine cycle I|g__Streptococcus.s__Streptococcus_australis	-0.434548	-0.762377	-0.492135	5.42178	-0.0859928	0.482939	0.999568	0.514284	0.999763	-0.600193
1CMET2-PWY: N10-formyl-tetrahydrofolate biosynthesis|g__Bacteroides.s__Bacteroides_uniformis	8.46252	7.9585	-0.341331	3.31279	-0.0857592	0.797244	0.999568	0.539023	0.999763	8.13972
PWY-6700: queuosine biosynthesis|g__Bacteroides.s__Bacteroides_cellulosilyticus	1.76311	2.80319	0.71699	7.20333	0.0857532	0.616272	0.999572	0.597243	0.999763	2.32234
PWY-4981: L-proline biosynthesis II (from arginine)|g__Pediococcus.s__Pediococcus_pentosaceus	-1.16518	-1.52919	-0.446804	4.76355	-0.0856776	0.433886	0.999566	0.482622	0.999763	-1.32393
PWY-5973: cis-vaccenate biosynthesis|g__Enterococcus.s__Enterococcus_gallinarum	-1.00474	-1.28793	-0.486745	4.5271	-0.0856436	0.486582	0.999566	0.503285	0.999763	-1.15463
SER-GLYSYN-PWY: superpathway of L-serine and glycine biosynthesis I|g__Lachnospiraceae_noname.s__Lachnospiraceae_bacterium_5_1_63FAA	7.43432	6.97125	-0.452498	3.98212	-0.085635	0.596915	0.99957	0.446866	0.999763	7.23025
GLYCOL-GLYOXDEG-PWY: superpathway of glycol metabolism and degradation|g__Escherichia.s__Escherichia_coli	0.99705	2.68098	0.673419	7.26971	0.0855538	0.697479	0.999571	0.613766	0.999763	2.00694
PWY0-845: superpathway of pyridoxal 5'-phosphate biosynthesis and salvage|g__Parabacteroides.s__Parabacteroides_sp_D25	-0.695137	-1.13343	-0.544181	5.16827	-0.0855376	0.446825	0.999566	0.469219	0.999763	-0.951387
PWY-6386: UDP-N-acetylmuramoyl-pentapeptide biosynthesis II (lysine-containing)|g__Clostridium.s__Clostridium_sp_L2_50	-0.455063	-0.160788	0.604223	6.80263	0.0854338	0.481985	0.999568	0.509426	0.999763	-0.326266
PWY0-1296: purine ribonucleosides degradation|g__Streptococcus.s__Streptococcus_infantis	-0.553203	-0.951809	-0.502783	5.12068	-0.0854217	0.507997	0.999566	0.487838	0.999763	-0.76853
PWY-5686: UMP biosynthesis|g__Erysipelotrichaceae_noname.s__Clostridium_spiroforme	0.269529	0.324753	0.558823	6.65582	0.0853088	0.606545	0.999566	0.628074	0.999763	0.28919
PWY-7184: pyrimidine deoxyribonucleotides de novo biosynthesis I|g__Sutterella.s__Sutterella_wadsworthensis	-1.33073	-0.957966	0.429452	4.31781	0.0852758	0.469222	0.999572	0.474849	0.999763	-1.15036
PWY-5989: stearate biosynthesis II (bacteria and plants)|g__Pseudomonas.s__Pseudomonas_fragi	-1.13286	-0.873677	0.531885	5.42324	0.0852152	0.378413	0.999566	0.489715	0.999763	-1.00611
PWY-6609: adenine and adenosine salvage III|g__Bacteroides.s__Bacteroides_sp_3_1_23	-1.39783	-1.086	0.472712	4.71336	0.085206	0.435091	0.999566	0.444927	0.999763	-1.26003
PWY66-422: D-galactose degradation V (Leloir pathway)|g__Pediococcus.s__Pediococcus_pentosaceus	-1.01401	-1.39728	-0.488754	4.71403	-0.0851835	0.452907	0.999566	0.47986	0.999763	-1.18913
COA-PWY-1: coenzyme A biosynthesis II (mammalian)|g__Bacteroides.s__Bacteroides_nordii	-1.36224	-0.988053	0.425837	4.37732	0.0851045	0.488867	0.999566	0.511815	0.999763	-1.17715
PWY66-400: glycolysis VI (metazoan)|g__Pediococcus.s__Pediococcus_pentosaceus	-1.00569	-1.30295	-0.411762	4.46926	-0.0850441	0.420731	0.999566	0.462405	0.999763	-1.15416
PWY-7222: guanosine deoxyribonucleotides de novo biosynthesis II|g__Streptococcus.s__Streptococcus_anginosus	-0.929887	-0.626137	0.461936	5.06278	0.0849688	0.51123	0.999566	0.522088	0.999763	-0.769105
ARGININE-SYN4-PWY: L-ornithine de novo biosynthesis|g__Bacteroides.s__Bacteroides_thetaiotaomicron	3.19159	3.89996	0.503553	4.94293	0.0849491	0.658025	0.999568	0.571118	0.999763	3.53854
DTDPRHAMSYN-PWY: dTDP-L-rhamnose biosynthesis I|g__Lachnospiraceae_noname.s__Lachnospiraceae_bacterium_5_1_63FAA	8.00377	7.60254	-0.459196	4.12279	-0.0848327	0.513293	0.999566	0.391894	0.999763	7.86541
NONMEVIPP-PWY: methylerythritol phosphate pathway I|g__Eubacterium.s__Eubacterium_ramulus	-0.216535	0.172871	0.625344	6.26959	0.0848162	0.548993	0.999566	0.543046	0.999763	-0.0251561
PWY-6385: peptidoglycan biosynthesis III (mycobacteria)|g__Lactobacillus.s__Lactobacillus_sakei	0.560742	1.65592	0.925193	10.0339	0.0847812	0.520478	0.999566	0.554881	0.999763	1.00384
PWY-6121: 5-aminoimidazole ribonucleotide biosynthesis I|g__Sutterella.s__Sutterella_wadsworthensis	-1.18263	-0.82439	0.437788	4.41066	0.084734	0.471084	0.999566	0.49448	0.999763	-1.04305
UNINTEGRATED|g__Erysipelotrichaceae_noname.s__Erysipelotrichaceae_bacterium_2_2_44A	-1.07215	-0.555524	0.819264	8.37338	0.0846759	0.304943	0.999566	0.43812	0.999763	-0.795699
PWY-6386: UDP-N-acetylmuramoyl-pentapeptide biosynthesis II (lysine-containing)|g__Dorea.s__Dorea_formicigenerans	6.23401	6.96852	0.274005	2.82727	0.0845518	0.525722	0.999566	0.666834	0.999763	6.42851
THRESYN-PWY: superpathway of L-threonine biosynthesis|g__Enterococcus.s__Enterococcus_casseliflavus	-0.829154	-1.11798	-0.46	5.08602	-0.0843695	0.476309	0.999566	0.508229	0.999763	-0.970073
UNINTEGRATED|g__Bacteroides.s__Bacteroides_sp_9_1_42FAA	15.7081	0.62835	-1.42187	19.1351	-0.0843173	0.31072	0.999566	0.306591	0.999763	1.41833
COA-PWY-1: coenzyme A biosynthesis II (mammalian)|g__Parabacteroides.s__Parabacteroides_distasonis	4.34733	4.59215	0.472167	4.84111	0.0841544	0.436105	0.999566	0.522982	0.999763	4.47881
PEPTIDOGLYCANSYN-PWY: peptidoglycan biosynthesis I (meso-diaminopimelate containing)|g__Enterococcus.s__Enterococcus_faecium	-0.853061	-1.12339	-0.435248	4.56377	-0.0841523	0.46776	0.999566	0.49919	0.999763	-0.98143
PWY-6353: purine nucleotides degradation II (aerobic)|g__Escherichia.s__Escherichia_coli	1.04521	3.52079	0.719316	7.9164	0.0840933	0.645866	0.999569	0.590588	0.999763	2.26227
HOMOSER-METSYN-PWY: L-methionine biosynthesis I|g__Streptococcus.s__Streptococcus_mitis_oralis_pneumoniae	-1.23053	-0.938595	0.488629	5.00908	0.0840904	0.474506	0.999566	0.487387	0.999763	-1.09521
PWY-2942: L-lysine biosynthesis III|g__Parabacteroides.s__Parabacteroides_distasonis	4.61753	5.13674	0.408009	4.04023	0.0840468	0.735243	0.999571	0.547006	0.999763	4.91746
PWY-6595: superpathway of guanosine nucleotides degradation (plants)|unclassified	8.0619	7.04309	-0.49997	5.05882	-0.0838634	0.428048	0.999566	0.657488	0.999763	7.88929
PWY-5897: superpathway of menaquinol-11 biosynthesis|unclassified	-1.0006	-1.3538	-0.454799	4.88088	-0.0838202	0.375588	0.999568	0.431161	0.999763	-1.16171
PWY-6609: adenine and adenosine salvage III|g__Bacteroides.s__Bacteroides_fragilis	0.853887	1.8494	0.624087	7.08553	0.0837732	0.547841	0.999573	0.550774	0.999763	1.2767
SER-GLYSYN-PWY: superpathway of L-serine and glycine biosynthesis I|g__Actinomyces.s__Actinomyces_oris	-0.871028	-1.20112	-0.479283	4.41498	-0.0837121	0.462975	0.999566	0.488002	0.999763	-1.01024
TCA: TCA cycle I (prokaryotic)|g__Escherichia.s__Escherichia_coli	1.00485	3.25563	0.659959	7.74086	0.0836938	0.70925	0.999568	0.664112	0.999763	2.14162
PWY-7242: D-fructuronate degradation|g__Faecalibacterium.s__Faecalibacterium_prausnitzii	9.3599	9.76519	0.756545	10.5036	0.0836881	0.241881	0.999566	0.325017	0.999763	9.63017
UNINTEGRATED|g__Clostridium.s__Clostridium_clostridioforme	-0.941657	-1.34802	-0.547108	4.77112	-0.0835555	0.30986	0.999566	0.460604	0.999763	-1.1272
COA-PWY: coenzyme A biosynthesis I|g__Anaerotruncus.s__Anaerotruncus_colihominis	-0.938649	-0.679581	0.396102	4.45471	0.0835414	0.516005	0.999566	0.507987	0.999763	-0.828084
PWY-5686: UMP biosynthesis|g__Bacteroides.s__Bacteroides_sp_3_1_19	0.541549	1.0837	0.601714	6.4876	0.0834357	0.582749	0.999566	0.542222	0.999763	0.794296
PWY-3841: folate transformations II|g__Parabacteroides.s__Parabacteroides_distasonis	4.44082	4.82706	0.46543	4.23081	0.0834328	0.677318	0.999568	0.493314	0.999763	4.58799
VALSYN-PWY: L-valine biosynthesis|g__Coprococcus.s__Coprococcus_comes	6.21907	6.7286	0.563078	5.67998	0.0832486	0.551021	0.999566	0.43595	0.999763	6.40715
UNINTEGRATED|g__Clostridium.s__Clostridium_sp_ATCC_29733	0.105479	7.63445	1.05824	15.2089	0.0832382	0.215319	0.999566	0.390619	0.999763	0.780272
PWY-6609: adenine and adenosine salvage III|g__Enterococcus.s__Enterococcus_gallinarum	-1.06708	-1.30795	-0.454002	4.65378	-0.0832199	0.459361	0.999566	0.466661	0.999763	-1.19619
PWY-6385: peptidoglycan biosynthesis III (mycobacteria)|g__Streptococcus.s__Streptococcus_mitis_oralis_pneumoniae	-1.2727	-0.941629	0.461663	4.79133	0.0832066	0.458183	0.999566	0.470474	0.999763	-1.12425
COA-PWY-1: coenzyme A biosynthesis II (mammalian)|g__Collinsella.s__Collinsella_aerofaciens	9.06872	7.88703	-0.687901	9.51965	-0.0832021	0.420054	0.999566	0.310175	0.999763	8.40267
UNINTEGRATED|g__Haemophilus.s__Haemophilus_parainfluenzae	-1.0742	-0.647675	0.64483	6.61869	0.0830875	0.400229	0.999566	0.484281	0.999763	-0.872063
PWY-6387: UDP-N-acetylmuramoyl-pentapeptide biosynthesis I (meso-diaminopimelate containing)|g__Erysipelotrichaceae_noname.s__Eubacterium_biforme	-0.647455	-0.360429	0.615981	6.73041	0.0830631	0.490117	0.999566	0.528428	0.999763	-0.515924
PWY-5097: L-lysine biosynthesis VI|g__Roseburia.s__Roseburia_hominis	0.210902	0.911569	0.539503	6.2807	0.0830474	0.636122	0.99957	0.618875	0.999763	0.548539
ARO-PWY: chorismate biosynthesis I|g__Alistipes.s__Alistipes_sp_HGB5	4.19526	2.88045	-0.609486	6.85239	-0.0829449	0.603876	0.999566	0.579869	0.999763	3.90533
PWY-6124: inosine-5'-phosphate biosynthesis II|g__Enterococcus.s__Enterococcus_faecalis	-0.951478	-1.319	-0.434306	4.30107	-0.0829296	0.46319	0.999566	0.456605	0.999763	-1.14618
GLCMANNANAUT-PWY: superpathway of N-acetylglucosamine, N-acetylmannosamine and N-acetylneuraminate degradation|g__Dorea.s__Dorea_longicatena	7.67009	8.47346	0.473996	4.3808	0.0828765	0.569726	0.999566	0.470967	0.999763	7.9335
PWY-7357: thiamin formation from pyrithiamine and oxythiamine (yeast)|g__Roseburia.s__Roseburia_inulinivorans	2.49304	0.936702	-0.536175	5.83369	-0.0827821	0.574935	0.999566	0.645928	0.999763	1.61197
PANTO-PWY: phosphopantothenate biosynthesis I|g__Bacteroides.s__Bacteroides_sp_3_1_19	0.828741	1.64495	0.51978	6.79498	0.0827323	0.556889	0.999566	0.566668	0.999763	1.12478
COA-PWY-1: coenzyme A biosynthesis II (mammalian)|g__Bacteroides.s__Bacteroides_sp_2_1_7	-1.01069	-1.23887	-0.408674	4.55743	-0.0826851	0.456078	0.999572	0.488621	0.999763	-1.09443
PWY-5667: CDP-diacylglycerol biosynthesis I|g__Alistipes.s__Alistipes_sp_HGB5	4.78347	3.76169	-0.639767	6.52651	-0.0826121	0.556352	0.999566	0.594369	0.999763	4.32239
PWY-7357: thiamin formation from pyrithiamine and oxythiamine (yeast)|g__Bifidobacterium.s__Bifidobacterium_animalis	-0.931998	-0.408118	0.526556	5.7777	0.0825683	0.567279	0.99957	0.46966	0.999763	-0.708656
PWY-5686: UMP biosynthesis|g__Actinomyces.s__Actinomyces_graevenitzii	-1.2861	-0.916136	0.453016	4.64519	0.08251	0.462889	0.999566	0.492553	0.999763	-1.09136
ASPASN-PWY: superpathway of L-aspartate and L-asparagine biosynthesis|g__Escherichia.s__Escherichia_coli	2.30489	3.63584	0.603496	7.46452	0.0824765	0.688231	0.999566	0.670782	0.999763	3.23658
PWY-5690: TCA cycle II (plants and fungi)|g__Acinetobacter.s__Acinetobacter_johnsonii	-0.995765	-1.34042	-0.41876	4.62672	-0.0822943	0.466882	0.999566	0.467148	0.999763	-1.17264
PWY-7220: adenosine deoxyribonucleotides de novo biosynthesis II|g__Enterococcus.s__Enterococcus_hirae	-1.13688	-1.46082	-0.439692	4.56296	-0.0820084	0.469837	0.999569	0.47472	0.999763	-1.28909
NONOXIPENT-PWY: pentose phosphate pathway (non-oxidative branch)|g__Bacteroides.s__Bacteroides_massiliensis	-0.850785	-1.22478	-0.394322	4.262	-0.0819017	0.467006	0.999566	0.44755	0.999763	-1.0247
PWY-5100: pyruvate fermentation to acetate and lactate II|g__Erysipelotrichaceae_noname.s__Eubacterium_cylindroides	-0.71901	-1.05385	-0.448339	4.84272	-0.0818907	0.499488	0.999566	0.519076	0.999763	-0.874625
PANTO-PWY: phosphopantothenate biosynthesis I|g__Escherichia.s__Escherichia_coli	1.98769	3.43861	0.687648	7.30409	0.0818888	0.702145	0.999566	0.666272	0.999763	2.93575
PWY-5686: UMP biosynthesis|g__Bacteroides.s__Bacteroides_uniformis	8.37642	7.75856	-0.356128	3.0201	-0.0818694	0.833793	0.99957	0.546366	0.999763	8.08006
VALSYN-PWY: L-valine biosynthesis|g__Dorea.s__Dorea_formicigenerans	6.22912	6.82634	0.24784	2.54362	0.081854	0.334466	0.999566	0.616779	0.999763	6.41855
PWY-6126: superpathway of adenosine nucleotides de novo biosynthesis II|g__Enterobacter.s__Enterobacter_cloacae	-1.04606	-1.39794	-0.416667	4.42968	-0.0818473	0.466482	0.999566	0.499414	0.999763	-1.23182
PWY-7357: thiamin formation from pyrithiamine and oxythiamine (yeast)|g__Enterococcus.s__Enterococcus_sp_7L76	-0.845625	-1.21646	-0.442349	4.52715	-0.0817108	0.458868	0.999567	0.470026	0.999763	-1.03098
DAPLYSINESYN-PWY: L-lysine biosynthesis I|g__Haemophilus.s__Haemophilus_parainfluenzae	-1.18161	-0.900426	0.449037	4.81967	0.0816958	0.45655	0.999566	0.501384	0.999763	-1.05335
PWY-6151: S-adenosyl-L-methionine cycle I|g__Bacteroides.s__Bacteroides_eggerthii	0.132221	-0.481307	-0.629932	7.61292	-0.0816674	0.612892	0.99957	0.552119	0.999763	-0.183049
COA-PWY-1: coenzyme A biosynthesis II (mammalian)|g__Eubacterium.s__Eubacterium_siraeum	1.27018	0.911772	-0.665976	7.48144	-0.0815592	0.574834	0.999566	0.601107	0.999763	1.07575
PWY-6703: preQ0 biosynthesis|g__Bacteroides.s__Bacteroides_uniformis	8.42987	7.57453	-0.353344	3.24563	-0.0815302	0.813227	0.999568	0.47937	0.999763	7.84445
PWY-6121: 5-aminoimidazole ribonucleotide biosynthesis I|g__Slackia.s__Slackia_piriformis	-0.904653	-1.2609	-0.459897	5.35671	-0.081517	0.450992	0.999566	0.446049	0.999763	-1.09999
PWY-5667: CDP-diacylglycerol biosynthesis I|g__Parabacteroides.s__Parabacteroides_distasonis	4.1098	4.72396	0.41963	4.43478	0.0813015	0.648515	0.999566	0.549221	0.999763	4.40055
PWY-7219: adenosine ribonucleotides de novo biosynthesis|g__Bifidobacterium.s__Bifidobacterium_pseudocatenulatum	-0.571305	-0.0940367	0.653787	7.56019	0.0812992	0.61861	0.999568	0.559178	0.999763	-0.31819
PWY-7220: adenosine deoxyribonucleotides de novo biosynthesis II|g__Veillonella.s__Veillonella_parvula	-0.929126	-1.40125	-0.390091	4.4528	-0.0812459	0.49317	0.999569	0.467359	0.999763	-1.13645
PWY-7221: guanosine ribonucleotides de novo biosynthesis|g__Parabacteroides.s__Parabacteroides_distasonis	4.76346	5.25516	0.419915	4.01539	0.0812444	0.601742	0.999569	0.451398	0.999763	5.11282
PWY-6277: superpathway of 5-aminoimidazole ribonucleotide biosynthesis|g__Turicibacter.s__Turicibacter_sp_HGF1	-0.527869	-0.188155	0.547093	6.60858	0.0812221	0.58187	0.999566	0.578722	0.999763	-0.347956
PWY-922: mevalonate pathway I|g__Streptococcus.s__Streptococcus_mitis_oralis_pneumoniae	-1.2213	-0.98326	0.446214	4.61816	0.0811539	0.499252	0.999566	0.519353	0.999763	-1.12136
PWY-6386: UDP-N-acetylmuramoyl-pentapeptide biosynthesis II (lysine-containing)|g__Agrobacterium.s__Agrobacterium_tumefaciens	-1.18639	-1.47622	-0.385818	4.27116	-0.0811448	0.485454	0.999577	0.479075	0.999763	-1.32707
THRESYN-PWY: superpathway of L-threonine biosynthesis|g__Pseudomonas.s__Pseudomonas_mandelii	-1.10877	-1.40198	-0.399492	4.33542	-0.0811301	0.455589	0.999566	0.449081	0.999763	-1.26496
PWY-5177: glutaryl-CoA degradation|g__Faecalibacterium.s__Faecalibacterium_prausnitzii	8.37518	8.78739	0.769265	10.1157	0.0810891	0.249599	0.999566	0.327707	0.999763	8.6689
PWY-5686: UMP biosynthesis|g__Lachnospiraceae_noname.s__Lachnospiraceae_bacterium_1_4_56FAA	-1.0554	-0.656586	0.50125	5.35206	0.0810701	0.503874	0.999567	0.493618	0.999763	-0.851756
PWY-6123: inosine-5'-phosphate biosynthesis I|g__Streptococcus.s__Streptococcus_salivarius	7.24643	6.44746	-0.534009	6.47192	-0.0810168	0.470186	0.999566	0.452684	0.999763	6.91766
PWY-7219: adenosine ribonucleotides de novo biosynthesis|g__Bacteroides.s__Bacteroides_sp_2_1_16	-0.927902	-1.22542	-0.454204	5.23652	-0.0809875	0.450523	0.999567	0.447593	0.999763	-1.06282
PWY-3001: superpathway of L-isoleucine biosynthesis I|g__Haemophilus.s__Haemophilus_parainfluenzae	-0.983958	-0.679021	0.410605	4.75196	0.0808698	0.519214	0.99957	0.570002	0.999763	-0.813423
PWY-7357: thiamin formation from pyrithiamine and oxythiamine (yeast)|g__Methanobrevibacter.s__Methanobrevibacter_smithii	0.219057	0.316734	-0.659518	8.84062	-0.0808633	0.608965	0.999568	0.617615	0.999763	0.262093
PWY-7111: pyruvate fermentation to isobutanol (engineered)|g__Enterococcus.s__Enterococcus_casseliflavus	-0.866319	-1.22289	-0.419886	4.79103	-0.0807429	0.463274	0.999583	0.507131	0.999763	-1.04197
PWY-6737: starch degradation V|g__Streptococcus.s__Streptococcus_sp_2_1_36FAA	-0.968662	-1.35792	-0.388711	4.16143	-0.0807315	0.476	0.999566	0.484905	0.999763	-1.16441
PWY-6608: guanosine nucleotides degradation III|g__Enterococcus.s__Enterococcus_gallinarum	-1.01903	-1.28387	-0.450187	4.49687	-0.0806487	0.50056	0.99957	0.49995	0.999763	-1.14883
PWY-5941: glycogen degradation II (eukaryotic)|unclassified	9.99205	10.6731	0.316098	2.62955	0.0806185	0.677745	0.999566	0.522633	0.999763	10.4795
PEPTIDOGLYCANSYN-PWY: peptidoglycan biosynthesis I (meso-diaminopimelate containing)|g__Streptococcus.s__Streptococcus_sanguinis	-0.455776	-0.206307	0.498657	5.11468	0.080528	0.544858	0.999572	0.568567	0.999763	-0.348271
PWY-5667: CDP-diacylglycerol biosynthesis I|g__Streptococcus.s__Streptococcus_mitis_oralis_pneumoniae	-1.12607	-0.921042	0.410389	4.63919	0.080519	0.525127	0.999566	0.55858	0.999763	-1.02717
PWY-6590: superpathway of Clostridium acetobutylicum acidogenic fermentation|unclassified	7.8165	8.25865	0.368328	2.28697	0.0804667	0.237728	0.999566	0.389442	0.999763	8.00799
PWY-6122: 5-aminoimidazole ribonucleotide biosynthesis II|g__Alistipes.s__Alistipes_putredinis	6.76993	8.85692	0.661134	8.27321	0.0804635	0.459931	0.999577	0.379561	0.999763	7.63988
PEPTIDOGLYCANSYN-PWY: peptidoglycan biosynthesis I (meso-diaminopimelate containing)|g__Lactobacillus.s__Lactobacillus_reuteri	-1.04861	-1.29184	-0.415024	4.29294	-0.080333	0.483503	0.999567	0.496417	0.999763	-1.17687
PEPTIDOGLYCANSYN-PWY: peptidoglycan biosynthesis I (meso-diaminopimelate containing)|g__Parabacteroides.s__Parabacteroides_sp_20_3	-0.248523	-0.193775	0.507268	5.81824	0.0802527	0.586416	0.999571	0.588677	0.999763	-0.228202
1CMET2-PWY: N10-formyl-tetrahydrofolate biosynthesis|g__Parabacteroides.s__Parabacteroides_distasonis	4.09141	4.40848	0.441419	4.78635	0.0800236	0.598446	0.999566	0.459727	0.999763	4.23699
HEME-BIOSYNTHESIS-II: heme biosynthesis I (aerobic)|g__Staphylococcus.s__Staphylococcus_equorum	-1.09756	-1.33312	-0.404675	4.3563	-0.0799957	0.486621	0.999566	0.508568	0.999763	-1.21528
PPGPPMET-PWY: ppGpp biosynthesis|unclassified	8.01258	7.70835	-0.510621	4.90817	-0.0799159	0.435341	0.999566	0.552902	0.999763	7.86559
PWY-6147: 6-hydroxymethyl-dihydropterin diphosphate biosynthesis I|g__Bacteroides.s__Bacteroides_sp_2_1_22	-1.05118	-0.718979	0.404666	5.00074	0.07991	0.526498	0.999566	0.578003	0.999763	-0.912566
VALSYN-PWY: L-valine biosynthesis|g__Streptococcus.s__Streptococcus_thermophilus	6.46258	6.90608	0.559552	5.74453	0.0798506	0.729368	0.999574	0.713599	0.999763	6.71047
PWY0-1296: purine ribonucleosides degradation|g__Clostridium.s__Clostridium_clostridioforme	-1.0156	-1.32747	-0.409015	4.43991	-0.0796858	0.437739	0.999566	0.440223	0.999763	-1.19149
COA-PWY-1: coenzyme A biosynthesis II (mammalian)|g__Dorea.s__Dorea_formicigenerans	5.84022	6.7323	0.408925	3.81283	0.0796577	0.812705	0.999566	0.556477	0.999763	6.15352
PWY-7199: pyrimidine deoxyribonucleosides salvage|g__Streptococcus.s__Streptococcus_mitis_oralis_pneumoniae	-1.32974	-0.88647	0.452321	4.9575	0.0796263	0.4683	0.999566	0.470591	0.999763	-1.08582
ARO-PWY: chorismate biosynthesis I|g__Streptococcus.s__Streptococcus_thermophilus	5.97178	6.63267	0.57488	6.40375	0.0796153	0.554393	0.999566	0.614878	0.999763	6.37497
PWY-6124: inosine-5'-phosphate biosynthesis II|unclassified	10.1391	9.92022	-0.110816	1.16447	-0.0795724	0.817712	0.999568	0.720931	0.999763	10.0085
PWY66-422: D-galactose degradation V (Leloir pathway)|g__Lachnospiraceae_noname.s__Lachnospiraceae_bacterium_5_1_63FAA	8.07576	7.96154	-0.441984	3.75399	-0.07957	0.539797	0.999566	0.465018	0.999763	8.01416
PWY-3841: folate transformations II|g__Lactobacillus.s__Lactobacillus_gasseri	-1.01955	-1.33293	-0.394243	4.48227	-0.0794974	0.444607	0.999566	0.431429	0.999763	-1.15432
PWY-6387: UDP-N-acetylmuramoyl-pentapeptide biosynthesis I (meso-diaminopimelate containing)|g__Slackia.s__Slackia_piriformis	-0.85399	-1.22313	-0.463559	5.30317	-0.0794821	0.509732	0.999566	0.527236	0.999763	-1.03222
PEPTIDOGLYCANSYN-PWY: peptidoglycan biosynthesis I (meso-diaminopimelate containing)|g__Actinomyces.s__Actinomyces_sp_ph3	-1.38544	-1.01631	0.390867	4.34374	0.0794818	0.485744	0.999566	0.497172	0.999763	-1.21948
PWY-7208: superpathway of pyrimidine nucleobases salvage|g__Methanobrevibacter.s__Methanobrevibacter_smithii	0.188161	0.107589	-0.666838	8.94362	-0.0794551	0.577445	0.999566	0.585183	0.999763	0.147093
COA-PWY-1: coenzyme A biosynthesis II (mammalian)|g__Eggerthella.s__Eggerthella_sp_1_3_56FAA	2.90007	3.28981	0.485548	5.24541	0.0794107	0.530269	0.999575	0.568662	0.999763	3.12031
PWY-6124: inosine-5'-phosphate biosynthesis II|g__Escherichia.s__Escherichia_coli	1.51663	2.89584	0.581889	6.70676	0.0794062	0.687858	0.999566	0.617351	0.999763	2.42551
PWY-5103: L-isoleucine biosynthesis III|g__Streptococcus.s__Streptococcus_sanguinis	-0.211213	0.143475	0.486209	5.11361	0.0794033	0.567215	0.999566	0.602152	0.999763	-0.0256717
PYRIDNUCSAL-PWY: NAD salvage pathway I|g__Escherichia.s__Escherichia_coli	0.275881	1.79192	0.637273	7.60659	0.0793977	0.679852	0.999569	0.633746	0.999763	0.880166
COA-PWY-1: coenzyme A biosynthesis II (mammalian)|g__Eubacterium.s__Eubacterium_hallii	9.33781	9.73441	-0.403695	3.55647	-0.0793911	0.651056	0.999566	0.619001	0.999763	9.4605
NAD-BIOSYNTHESIS-II: NAD salvage pathway II|g__Escherichia.s__Escherichia_coli	1.75816	3.6919	0.571835	7.1863	0.0793464	0.673333	0.999566	0.644578	0.999763	2.95912
PWY-6545: pyrimidine deoxyribonucleotides de novo biosynthesis III|g__Pseudomonas.s__Pseudomonas_fragi	-1.13811	-0.833373	0.52412	5.60782	0.0793442	0.400552	0.999566	0.468538	0.999763	-0.982052
PWY-6122: 5-aminoimidazole ribonucleotide biosynthesis II|g__Haemophilus.s__Haemophilus_parainfluenzae	-1.29663	-0.911739	0.441106	4.95369	0.0792698	0.496899	0.999573	0.490645	0.999763	-1.12344
PEPTIDOGLYCANSYN-PWY: peptidoglycan biosynthesis I (meso-diaminopimelate containing)|g__Eubacterium.s__Eubacterium_ventriosum	0.183925	-0.268233	-0.463779	5.3807	-0.0792445	0.509948	0.999566	0.525131	0.999763	-0.0365859
ARO-PWY: chorismate biosynthesis I|g__Eubacterium.s__Eubacterium_eligens	2.58964	3.41411	0.564853	6.30666	0.0791536	0.597979	0.999566	0.661238	0.999763	3.07431
COA-PWY-1: coenzyme A biosynthesis II (mammalian)|g__Bacteroides.s__Bacteroides_uniformis	8.74141	8.05262	-0.33612	3.0604	-0.0791314	0.797423	0.999566	0.488736	0.999763	8.4239
PWY-7219: adenosine ribonucleotides de novo biosynthesis|g__Lachnospiraceae_noname.s__Lachnospiraceae_bacterium_8_1_57FAA	0.419722	0.0923355	-0.396979	4.90247	-0.0791299	0.540193	0.999568	0.598955	0.999763	0.26588
OANTIGEN-PWY: O-antigen building blocks biosynthesis (E. coli)|g__Bifidobacterium.s__Bifidobacterium_sp_12_1_47BFAA	-0.813405	-0.48807	0.475874	5.71862	0.0790661	0.542351	0.999566	0.537915	0.999763	-0.677619
GALACTUROCAT-PWY: D-galacturonate degradation I|g__Enterococcus.s__Enterococcus_gallinarum	-0.956905	-1.34104	-0.410786	4.42842	-0.0790479	0.470607	0.999566	0.486536	0.999763	-1.15439
PWY-4242: pantothenate and coenzyme A biosynthesis III|g__Streptococcus.s__Streptococcus_mitis_oralis_pneumoniae	-1.20804	-0.946218	0.4004	4.47731	0.079002	0.482297	0.999566	0.497148	0.999763	-1.09254
PWY-7111: pyruvate fermentation to isobutanol (engineered)|g__Lachnospiraceae_noname.s__Lachnospiraceae_bacterium_8_1_57FAA	-0.034884	-0.342195	-0.432276	4.88815	-0.0789458	0.517872	0.999566	0.545065	0.999763	-0.180107
PWY-6609: adenine and adenosine salvage III|g__Blautia.s__Blautia_sp_KLE_1732	6.58636	7.975	0.641344	6.83022	0.0789101	0.462352	0.999569	0.468805	0.999763	7.64179
PWY-6126: superpathway of adenosine nucleotides de novo biosynthesis II|g__Pseudomonas.s__Pseudomonas_mandelii	-1.15823	-1.41375	-0.40275	4.2587	-0.0788655	0.508749	0.999566	0.49575	0.999763	-1.29424
PWY-6277: superpathway of 5-aminoimidazole ribonucleotide biosynthesis|g__Enterococcus.s__Enterococcus_sp_7L76	-0.912496	-1.19138	-0.401494	4.56571	-0.0787502	0.480503	0.99957	0.480433	0.999763	-1.06338
PWY-7228: superpathway of guanosine nucleotides de novo biosynthesis I|g__Actinomyces.s__Actinomyces_sp_ICM47	3.25392	1.43199	-0.47234	5.81164	-0.0787337	0.561986	0.99957	0.626415	0.999763	2.69735
PWY-7219: adenosine ribonucleotides de novo biosynthesis|g__Coprococcus.s__Coprococcus_comes	6.49678	6.89113	0.535585	6.21307	0.0787236	0.535473	0.999566	0.437246	0.999763	6.70428
PWY-6277: superpathway of 5-aminoimidazole ribonucleotide biosynthesis|g__Corynebacterium.s__Corynebacterium_durum	-0.786758	-0.395296	0.452539	5.10546	0.0787137	0.554109	0.999571	0.550374	0.999763	-0.605888
PWY-6703: preQ0 biosynthesis|g__Bacteroides.s__Bacteroides_sp_2_1_16	-0.897618	-1.2682	-0.441403	5.0691	-0.0786695	0.494538	0.999566	0.462629	0.999763	-1.05707
NONOXIPENT-PWY: pentose phosphate pathway (non-oxidative branch)|g__Peptostreptococcaceae_noname.s__Clostridium_bartlettii	5.84791	5.34638	-0.50069	5.28152	-0.0786605	0.678227	0.99958	0.636532	0.999763	5.4893
PWY-6700: queuosine biosynthesis|g__Dialister.s__Dialister_invisus	4.29786	1.5748	-0.537154	7.86572	-0.0786563	0.646495	0.999566	0.715435	0.999763	3.07346
PWY-6892: thiazole biosynthesis I (E. coli)|g__Escherichia.s__Escherichia_coli	1.24294	2.46177	0.558981	7.10014	0.0786435	0.725408	0.999566	0.64855	0.999763	1.88448
PWY-6151: S-adenosyl-L-methionine cycle I|g__Clostridium.s__Clostridium_sp_M62_1	-1.18604	-0.841897	0.395565	4.35225	0.0785813	0.521141	0.999569	0.514058	0.999763	-1.01665
PWY-6163: chorismate biosynthesis from 3-dehydroquinate|g__Bilophila.s__Bilophila_wadsworthia	-0.954993	-0.707694	0.455674	5.32134	0.0781609	0.496231	0.999566	0.542348	0.999763	-0.857142
PWY-6700: queuosine biosynthesis|g__Bacteroides.s__Bacteroides_uniformis	7.97844	7.4969	-0.336745	2.92096	-0.0780828	0.749138	0.999569	0.62216	0.999763	7.76047
PEPTIDOGLYCANSYN-PWY: peptidoglycan biosynthesis I (meso-diaminopimelate containing)|g__Lachnospiraceae_noname.s__Lachnospiraceae_bacterium_3_1_57FAA_CT1	-1.38003	-1.05226	0.411479	4.6392	0.0779754	0.483921	0.999568	0.445303	0.999763	-1.20535
COA-PWY-1: coenzyme A biosynthesis II (mammalian)|g__Actinomyces.s__Actinomyces_graevenitzii	-1.15056	-0.88806	0.401449	4.7026	0.0779662	0.510255	0.999566	0.513759	0.999763	-1.03041
PEPTIDOGLYCANSYN-PWY: peptidoglycan biosynthesis I (meso-diaminopimelate containing)|g__Parabacteroides.s__Parabacteroides_distasonis	4.80634	5.08268	0.378806	4.11715	0.077908	0.614244	0.999566	0.490251	0.999763	4.96364
DTDPRHAMSYN-PWY: dTDP-L-rhamnose biosynthesis I|g__Eggerthella.s__Eggerthella_lenta	-0.592424	-0.194319	0.486515	5.16267	0.0778796	0.54189	0.999566	0.561988	0.999763	-0.40615
PWY-6387: UDP-N-acetylmuramoyl-pentapeptide biosynthesis I (meso-diaminopimelate containing)|g__Parabacteroides.s__Parabacteroides_distasonis	4.76779	5.04069	0.38038	4.06768	0.0778502	0.60949	0.999566	0.501981	0.999763	4.93086
VALSYN-PWY: L-valine biosynthesis|g__Faecalibacterium.s__Faecalibacterium_prausnitzii	9.56554	9.77876	0.736366	10.8393	0.0778464	0.236623	0.999566	0.342613	0.999763	9.66006
PWY-7184: pyrimidine deoxyribonucleotides de novo biosynthesis I|g__Pseudomonas.s__Pseudomonas_fragi	-1.19467	-0.884906	0.50875	5.5449	0.0776253	0.36288	0.999566	0.464979	0.999763	-1.00957
PWY-4242: pantothenate and coenzyme A biosynthesis III|g__Bacteroides.s__Bacteroides_sp_3_1_23	-1.4241	-1.07966	0.382023	4.70513	0.0774056	0.425631	0.999566	0.464762	0.999763	-1.23155
GLYCOLYSIS-E-D: superpathway of glycolysis and Entner-Doudoroff|g__Enterobacter.s__Enterobacter_cloacae	-1.06541	-1.3777	-0.402166	4.45952	-0.0774032	0.486404	0.999566	0.499726	0.999763	-1.24316
PWY-7111: pyruvate fermentation to isobutanol (engineered)|g__Faecalibacterium.s__Faecalibacterium_prausnitzii	9.56807	9.77308	0.776431	10.816	0.0773834	0.238856	0.999566	0.336019	0.999763	9.65755
PANTO-PWY: phosphopantothenate biosynthesis I|g__Lachnospiraceae_noname.s__Lachnospiraceae_bacterium_5_1_63FAA	7.7923	7.60628	-0.423863	3.73513	-0.0773568	0.565221	0.999566	0.551709	0.999763	7.7678
PWY-6317: galactose degradation I (Leloir pathway)|g__Lachnospiraceae_noname.s__Lachnospiraceae_bacterium_5_1_63FAA	8.11577	7.94058	-0.398035	3.82661	-0.0773066	0.55191	0.999566	0.43472	0.999763	8.01923
ARGININE-SYN4-PWY: L-ornithine de novo biosynthesis|g__Bacteroides.s__Bacteroides_uniformis	8.71871	8.09028	-0.300826	2.98899	-0.0772939	0.831856	0.999568	0.511195	0.999763	8.40338
PWY-6277: superpathway of 5-aminoimidazole ribonucleotide biosynthesis|g__Streptococcus.s__Streptococcus_salivarius	6.81244	5.94283	-0.43722	4.99218	-0.0772817	0.590976	0.999566	0.651499	0.999763	6.49516
VALSYN-PWY: L-valine biosynthesis|g__Agrobacterium.s__Agrobacterium_tumefaciens	-1.02939	-1.35675	-0.391785	4.23017	-0.07728	0.449635	0.99957	0.488438	0.999763	-1.19806
PWY-6121: 5-aminoimidazole ribonucleotide biosynthesis I|g__Lachnospiraceae_noname.s__Lachnospiraceae_bacterium_5_1_63FAA	7.26587	7.09212	-0.371676	3.88886	-0.0772006	0.546147	0.999566	0.478022	0.999763	7.21243
PWY-6126: superpathway of adenosine nucleotides de novo biosynthesis II|g__Slackia.s__Slackia_piriformis	-0.796737	-1.1881	-0.495479	5.34443	-0.0771975	0.479559	0.999566	0.482958	0.999763	-0.98147
PWY0-1319: CDP-diacylglycerol biosynthesis II|g__Bacteroides.s__Bacteroides_sp_2_1_7	-1.10274	-1.35317	-0.411043	4.72159	-0.0771804	0.46883	0.999566	0.474614	0.999763	-1.22395
BRANCHED-CHAIN-AA-SYN-PWY: superpathway of branched amino acid biosynthesis|g__Faecalibacterium.s__Faecalibacterium_prausnitzii	9.17441	9.20405	0.732324	10.4006	0.0771269	0.254078	0.999566	0.374428	0.999763	9.19439
PWY-6122: 5-aminoimidazole ribonucleotide biosynthesis II|g__Lachnospiraceae_noname.s__Lachnospiraceae_bacterium_3_1_57FAA_CT1	-1.25897	-0.959954	0.415125	4.75719	0.0770473	0.451419	0.999567	0.485281	0.999763	-1.10888
UNINTEGRATED|g__T4likevirus.s__Enterobacteria_phage_RB51	-1.50989	-1.11724	0.436996	4.5567	0.0770017	0.44608	0.999566	0.465741	0.999763	-1.31663
GLUCONEO-PWY: gluconeogenesis I|unclassified	9.51961	8.97641	-0.260036	2.10204	-0.0769374	0.688977	0.999566	0.381216	0.999763	9.38378
PWY-6121: 5-aminoimidazole ribonucleotide biosynthesis I|g__Streptococcus.s__Streptococcus_thermophilus	6.20532	6.74223	0.500821	5.46617	0.0768954	0.826579	0.999566	0.755338	0.999763	6.41518
PEPTIDOGLYCANSYN-PWY: peptidoglycan biosynthesis I (meso-diaminopimelate containing)|g__Pseudomonas.s__Pseudomonas_fragi	-1.18571	-0.878721	0.477686	5.71328	0.0768913	0.422526	0.99957	0.53349	0.999763	-1.04087
PWY-3781: aerobic respiration I (cytochrome c)|g__Stenotrophomonas.s__Stenotrophomonas_maltophilia	-1.07519	-1.31978	-0.409564	4.50556	-0.0767994	0.462693	0.999566	0.47033	0.999763	-1.17254
UNINTEGRATED|g__Actinomyces.s__Actinomyces_sp_oral_taxon_181	-1.33781	-0.979299	0.483901	4.88864	0.0767619	0.388113	0.999566	0.504519	0.999763	-1.18097
UDPNAGSYN-PWY: UDP-N-acetyl-D-glucosamine biosynthesis I|g__Pediococcus.s__Pediococcus_pentosaceus	-1.05413	-1.36703	-0.359894	4.48191	-0.0767421	0.451086	0.999567	0.460762	0.999763	-1.20102
PWY-6168: flavin biosynthesis III (fungi)|g__Escherichia.s__Escherichia_coli	0.932023	2.15725	0.519628	7.44074	0.0767326	0.703595	0.999568	0.686125	0.999763	1.59161
PWY-5686: UMP biosynthesis|g__Erysipelotrichaceae_noname.s__Erysipelotrichaceae_bacterium_5_2_54FAA	-0.728305	-0.985442	-0.457689	5.52475	-0.0766715	0.491894	0.999566	0.500128	0.999763	-0.871275
PANTO-PWY: phosphopantothenate biosynthesis I|g__Pseudomonas.s__Pseudomonas_sp_G5_2012	-1.15995	-1.4311	-0.384209	4.38066	-0.0765814	0.47013	0.999566	0.478134	0.999763	-1.30181
PWY-6700: queuosine biosynthesis|g__Haemophilus.s__Haemophilus_parainfluenzae	-1.15666	-0.921719	0.400475	4.7179	0.076493	0.476224	0.999566	0.5027	0.999763	-1.03167
PWY-6277: superpathway of 5-aminoimidazole ribonucleotide biosynthesis|g__Blautia.s__Ruminococcus_torques	0.639766	0.16929	-0.502466	5.26619	-0.0762696	0.562118	0.999571	0.582923	0.999763	0.388368
PWY0-1261: anhydromuropeptides recycling|g__Escherichia.s__Escherichia_coli	2.42406	3.79408	0.667829	7.46774	0.0762367	0.702977	0.999569	0.633482	0.999763	3.28596
PWY-7222: guanosine deoxyribonucleotides de novo biosynthesis II|g__Citrobacter.s__Citrobacter_sp_KTE151	-1.07727	-1.28161	-0.337453	4.40415	-0.0762243	0.470615	0.999566	0.463194	0.999763	-1.18973
UNINTEGRATED|g__Lactobacillus.s__Lactobacillus_sakei	1.39503	14.0019	1.14727	19.3477	0.0761725	0.471746	0.999566	0.517649	0.999763	2.48214
CALVIN-PWY: Calvin-Benson-Bassham cycle|g__Anaerostipes.s__Anaerostipes_hadrus	7.30685	6.99391	-0.431777	4.63292	-0.0761669	0.558216	0.999566	0.488443	0.999763	7.17821
PWY-1042: glycolysis IV (plant cytosol)|g__Bacteroides.s__Bacteroides_ovatus	4.73228	4.72343	0.473859	5.70626	0.0761209	0.400785	0.999566	0.665684	0.999763	4.72877
PWY-6387: UDP-N-acetylmuramoyl-pentapeptide biosynthesis I (meso-diaminopimelate containing)|g__Rothia.s__Rothia_mucilaginosa	-1.21345	-0.930896	0.357397	4.30065	0.0759974	0.527095	0.99957	0.515613	0.999763	-1.07667
PWY-5097: L-lysine biosynthesis VI|g__Actinomyces.s__Actinomyces_sp_oral_taxon_172	-1.08441	-0.775584	0.421088	4.8577	0.0759473	0.512661	0.999566	0.534863	0.999763	-0.923333
ARO-PWY: chorismate biosynthesis I|g__Lactobacillus.s__Lactobacillus_otakiensis	-0.832634	-1.09917	-0.425854	5.08053	-0.0759447	0.482434	0.999569	0.515717	0.999763	-0.988134
PWY-6703: preQ0 biosynthesis|g__Parabacteroides.s__Parabacteroides_distasonis	4.34577	4.79293	0.430213	4.50562	0.075666	0.656346	0.99957	0.589341	0.999763	4.63489
GLYCOGENSYNTH-PWY: glycogen biosynthesis I (from ADP-D-Glucose)|g__Lachnospiraceae_noname.s__Lachnospiraceae_bacterium_5_1_63FAA	8.08155	7.59444	-0.385793	4.12189	-0.0756553	0.552613	0.999566	0.426229	0.999763	7.83989
PWY-5097: L-lysine biosynthesis VI|g__Bacteroides.s__Bacteroides_uniformis	8.86318	7.92829	-0.304635	2.82342	-0.0756129	0.753043	0.999566	0.561579	0.999763	8.31872
PEPTIDOGLYCANSYN-PWY: peptidoglycan biosynthesis I (meso-diaminopimelate containing)|g__Dorea.s__Dorea_formicigenerans	6.19233	6.86058	0.276953	2.91512	0.0755706	0.527188	0.99957	0.659936	0.999763	6.39899
PWY-6386: UDP-N-acetylmuramoyl-pentapeptide biosynthesis II (lysine-containing)|g__Atopobium.s__Atopobium_parvulum	-1.2715	-1.02678	0.374383	4.23295	0.075263	0.522232	0.998116	0.508013	0.999763	-1.15293
PWY-7220: adenosine deoxyribonucleotides de novo biosynthesis II|g__Streptococcus.s__Streptococcus_mitis_oralis_pneumoniae	-1.19232	-0.874975	0.394402	4.67798	0.0752581	0.477665	0.999566	0.485624	0.999763	-1.02722
THRESYN-PWY: superpathway of L-threonine biosynthesis|g__Rothia.s__Rothia_mucilaginosa	-1.33138	-1.06934	0.395342	4.4048	0.0752542	0.51534	0.999566	0.503091	0.999763	-1.21533
PWY0-1319: CDP-diacylglycerol biosynthesis II|g__Parabacteroides.s__Parabacteroides_distasonis	4.10268	4.70958	0.349131	4.50674	0.0752365	0.640969	0.99957	0.565639	0.999763	4.36554
COA-PWY-1: coenzyme A biosynthesis II (mammalian)|g__Coprococcus.s__Coprococcus_comes	5.62183	6.72104	0.474321	5.62776	0.0752183	0.586247	0.999566	0.464974	0.999763	5.91033
PWY-621: sucrose degradation III (sucrose invertase)|g__Blautia.s__Blautia_sp_KLE_1732	7.93041	8.84953	0.568167	5.66839	0.0750702	0.322026	0.999566	0.509572	0.999763	8.28291
PWY-1042: glycolysis IV (plant cytosol)|g__Pediococcus.s__Pediococcus_pentosaceus	-1.0687	-1.36368	-0.357507	4.65777	-0.0750421	0.474707	0.999566	0.456483	0.999763	-1.20855
COMPLETE-ARO-PWY: superpathway of aromatic amino acid biosynthesis|g__Lactobacillus.s__Lactobacillus_otakiensis	-0.730882	-0.983601	-0.388672	5.10175	-0.074943	0.490907	0.999566	0.514899	0.999763	-0.861002
PWY-6609: adenine and adenosine salvage III|g__Pediococcus.s__Pediococcus_acidilactici	-1.32936	-1.15837	0.389536	4.37691	0.074918	0.500791	0.999566	0.528661	0.999763	-1.23793
PWY-6803: phosphatidylcholine acyl editing|g__Enterobacter.s__Enterobacter_cloacae	-1.04128	-1.37207	-0.411409	4.41	-0.074846	0.44078	0.999566	0.473412	0.999763	-1.18346
PWY-7228: superpathway of guanosine nucleotides de novo biosynthesis I|g__Streptococcus.s__Streptococcus_salivarius	6.16821	5.47941	-0.495173	6.91391	-0.0748233	0.539977	0.999566	0.644948	0.999763	5.90345
ANAEROFRUCAT-PWY: homolactic fermentation|g__Escherichia.s__Escherichia_coli	-0.431903	-0.835739	-0.538589	5.99889	-0.0747497	0.429106	0.999571	0.478528	0.999763	-0.639596
PYRIDNUCSYN-PWY: NAD biosynthesis I (from aspartate)|g__Roseburia.s__Roseburia_intestinalis	1.89502	0.676796	-0.50353	6.01433	-0.0747493	0.606414	0.999574	0.646852	0.999763	1.22528
PWY-7219: adenosine ribonucleotides de novo biosynthesis|g__Anaerostipes.s__Anaerostipes_hadrus	8.22679	7.99314	-0.536889	4.81671	-0.0746649	0.544851	0.999566	0.480475	0.999763	8.18496
PWY-5097: L-lysine biosynthesis VI|g__Coprococcus.s__Coprococcus_sp_ART55_1	0.0886945	0.60306	0.558459	7.05446	0.0746105	0.650315	0.99957	0.659563	0.999763	0.315778
PWY-6386: UDP-N-acetylmuramoyl-pentapeptide biosynthesis II (lysine-containing)|g__Bacteroides.s__Bacteroides_sp_2_1_7	-1.0969	-1.29552	-0.42544	4.82161	-0.0745919	0.46401	0.999566	0.479915	0.999763	-1.18226
PWY-6121: 5-aminoimidazole ribonucleotide biosynthesis I|g__Haemophilus.s__Haemophilus_parainfluenzae	-1.10505	-0.950564	0.420482	4.79574	0.0745486	0.470533	0.999566	0.526502	0.999763	-1.03507
PYRIDNUCSYN-PWY: NAD biosynthesis I (from aspartate)|g__Microbacterium.s__Microbacterium_sp_UCD_TDU	-1.13502	-1.39222	-0.384816	4.50707	-0.0744464	0.490167	0.999566	0.490299	0.999763	-1.26425
GLUTORN-PWY: L-ornithine biosynthesis|g__Enterobacter.s__Enterobacter_cloacae	-1.12287	-1.42241	-0.395419	4.45452	-0.0744463	0.443834	0.999573	0.456435	0.999763	-1.25502
PWY-6122: 5-aminoimidazole ribonucleotide biosynthesis II|g__Blautia.s__Ruminococcus_torques	0.676629	0.192338	-0.495772	5.25872	-0.0744419	0.546233	0.999566	0.584464	0.999763	0.441603
PWY-5173: superpathway of acetyl-CoA biosynthesis|g__Staphylococcus.s__Staphylococcus_equorum	-1.11929	-1.4058	-0.351799	4.54495	-0.074432	0.489867	0.99957	0.499591	0.999763	-1.24257
PWY-5097: L-lysine biosynthesis VI|g__Coprobacillus.s__Coprobacillus_sp_D7	-0.976379	-1.22809	-0.404613	4.63052	-0.0743902	0.463113	0.99957	0.49596	0.999763	-1.08416
CENTFERM-PWY: pyruvate fermentation to butanoate|unclassified	7.51941	7.93136	0.353576	2.40588	0.074218	0.25054	0.999566	0.393811	0.999763	7.69612
PWY-5188: tetrapyrrole biosynthesis I (from glutamate)|g__Turicibacter.s__Turicibacter_sanguinis	0.224223	-0.101523	-0.423429	5.93124	-0.0741426	0.620954	0.999566	0.592824	0.999763	0.0519966
ANAEROFRUCAT-PWY: homolactic fermentation|unclassified	10.8396	10.5733	-0.247641	1.98906	-0.074021	0.873394	0.999576	0.365701	0.999763	10.7954
PWY-7663: gondoate biosynthesis (anaerobic)|g__Bacteroides.s__Bacteroides_ovatus	4.58191	4.99554	0.465678	5.43558	0.0740104	0.480349	0.999566	0.630386	0.999763	4.73638
PYRIDOXSYN-PWY: pyridoxal 5'-phosphate biosynthesis I|unclassified	9.38232	8.8095	0.463642	5.40359	0.0739597	0.621258	0.999566	0.456924	0.999763	9.10193
RHAMCAT-PWY: L-rhamnose degradation I|g__Bacteroides.s__Bacteroides_sp_D22	-0.814189	-0.491463	0.445999	5.51804	0.0739326	0.542372	0.999566	0.560416	0.999763	-0.684929
PWY-2941: L-lysine biosynthesis II|unclassified	11.5019	11.6625	0.0997427	1.20951	0.073885	0.635243	0.999566	0.669044	0.999763	11.5763
PWY-7221: guanosine ribonucleotides de novo biosynthesis|g__Clostridium.s__Clostridium_sp_7_3_54FAA	-0.995705	-1.34726	-0.326439	4.36753	-0.0738835	0.480207	0.999568	0.520821	0.999763	-1.16973
PWY-6588: pyruvate fermentation to acetone|g__Anaerostipes.s__Anaerostipes_hadrus	7.0317	6.75339	-0.416783	4.35028	-0.0738755	0.533022	0.999566	0.432763	0.999763	6.87563
PWY66-375: leukotriene biosynthesis|unclassified	-1.03375	-1.33784	-0.419594	4.99972	-0.0738413	0.438566	0.999568	0.472605	0.999763	-1.17587
PWY-6122: 5-aminoimidazole ribonucleotide biosynthesis II|g__Streptococcus.s__Streptococcus_thermophilus	6.14811	6.6347	0.455128	5.53047	0.0737327	0.800172	0.999577	0.750297	0.999763	6.40234
PWY-7111: pyruvate fermentation to isobutanol (engineered)|g__Escherichia.s__Escherichia_coli	2.32721	4.07298	0.620979	7.38473	0.0736915	0.707131	0.999567	0.653438	0.999763	3.47447
TRPSYN-PWY: L-tryptophan biosynthesis|g__Blautia.s__Ruminococcus_obeum	6.69924	6.707	0.453725	4.93373	0.0736868	0.570222	0.999566	0.558365	0.999763	6.7008
PWY0-862: (5Z)-dodec-5-enoate biosynthesis|g__Ochrobactrum.s__Ochrobactrum_sp_CDB2	-1.14741	-1.3435	-0.361032	4.32402	-0.0736085	0.463795	0.999566	0.468903	0.999763	-1.2385
PWY-3841: folate transformations II|g__Acinetobacter.s__Acinetobacter_johnsonii	-1.00106	-1.29806	-0.40601	4.63067	-0.0735702	0.449715	0.999568	0.517315	0.999763	-1.11916
PWY-6936: seleno-amino acid biosynthesis|g__Acinetobacter.s__Acinetobacter_johnsonii	-1.07296	-1.34417	-0.398789	4.70082	-0.0734766	0.446949	0.999568	0.478855	0.999763	-1.20987
PWY-6163: chorismate biosynthesis from 3-dehydroquinate|g__Staphylococcus.s__Staphylococcus_equorum	-1.10204	-1.41747	-0.335762	4.36259	-0.0733881	0.451129	0.999568	0.472761	0.999763	-1.2752
PWY-7371: 1,4-dihydroxy-6-naphthoate biosynthesis II|g__Alistipes.s__Alistipes_sp_HGB5	4.56772	4.119	-0.389007	5.83314	-0.0733709	0.725938	0.999566	0.666369	0.999763	4.42653
PWY-3801: sucrose degradation II (sucrose synthase)|unclassified	-1.08791	-1.33372	-0.414485	4.43511	-0.0733474	0.483908	0.999569	0.462012	0.999763	-1.21966
NONOXIPENT-PWY: pentose phosphate pathway (non-oxidative branch)|g__Bacteroides.s__Bacteroides_thetaiotaomicron	3.87509	4.68759	0.399072	4.7529	0.0733456	0.65707	0.999568	0.593101	0.999763	4.27221
PANTO-PWY: phosphopantothenate biosynthesis I|g__Parabacteroides.s__Parabacteroides_distasonis	4.91133	5.02493	0.313549	3.65768	0.0731818	0.737706	0.999573	0.593435	0.999763	4.95433
PWY-922: mevalonate pathway I|unclassified	-1.14272	-0.918382	0.415448	4.9656	0.0731429	0.519872	0.999566	0.532967	0.999763	-1.04521
PWY-6125: superpathway of guanosine nucleotides de novo biosynthesis II|g__Sutterella.s__Sutterella_wadsworthensis	-1.38848	-1.04619	0.418933	4.4618	0.0731428	0.443612	0.99957	0.486521	0.999763	-1.20768
PWY-6703: preQ0 biosynthesis|g__Streptococcus.s__Streptococcus_mitis_oralis_pneumoniae	-1.33467	-1.02657	0.392704	5.12532	0.0731399	0.459812	0.999566	0.441449	0.999763	-1.18971
PWY-6386: UDP-N-acetylmuramoyl-pentapeptide biosynthesis II (lysine-containing)|g__Bacteroides.s__Bacteroides_sp_3_1_19	0.853052	1.6408	0.478992	6.32898	0.0731393	0.572273	0.999568	0.573657	0.999763	1.20987
PWY-6277: superpathway of 5-aminoimidazole ribonucleotide biosynthesis|g__Alistipes.s__Alistipes_sp_HGB5	4.93528	4.2375	-0.508309	6.11018	-0.0730863	0.658856	0.999568	0.654764	0.999763	4.66142
UNINTEGRATED|g__Bacteroides.s__Bacteroides_sp_2_2_4	-1.21873	-0.77958	0.679826	6.2836	0.0730449	0.266987	0.999566	0.458977	0.999763	-1.02207
LACTOSECAT-PWY: lactose and galactose degradation I|g__Streptococcus.s__Streptococcus_sp_2_1_36FAA	-0.960662	-1.28088	-0.37568	4.43232	-0.0729763	0.449225	0.999566	0.46361	0.999763	-1.11978
PWY-6123: inosine-5'-phosphate biosynthesis I|g__Eubacterium.s__Eubacterium_siraeum	1.33984	0.985095	-0.562978	7.49875	-0.0729707	0.581268	0.999566	0.63304	0.999763	1.14155
PWY-6703: preQ0 biosynthesis|g__Eubacterium.s__Eubacterium_hallii	9.56797	10.0899	-0.320953	3.71469	-0.072967	0.645245	0.999566	0.607396	0.999763	9.95233
PWY-5686: UMP biosynthesis|g__Desulfovibrio.s__Desulfovibrio_desulfuricans	-1.38873	-1.1537	0.354048	4.35249	0.0729532	0.506476	0.999566	0.534408	0.999763	-1.27482
PWY-5100: pyruvate fermentation to acetate and lactate II|g__Granulicatella.s__Granulicatella_adiacens	-0.833973	-1.01549	-0.419636	4.77084	-0.0729472	0.50574	0.999569	0.513072	0.999763	-0.944078
PWY-6386: UDP-N-acetylmuramoyl-pentapeptide biosynthesis II (lysine-containing)|g__Parabacteroides.s__Parabacteroides_distasonis	4.39833	4.66364	0.40754	4.19036	0.0729451	0.672785	0.999566	0.534738	0.999763	4.54114
TCA: TCA cycle I (prokaryotic)|g__Acinetobacter.s__Acinetobacter_sp_CIP_A162	-1.10573	-1.38564	-0.380845	4.32587	-0.0729273	0.489619	0.999566	0.49211	0.999763	-1.23463
NONOXIPENT-PWY: pentose phosphate pathway (non-oxidative branch)|g__Acinetobacter.s__Acinetobacter_johnsonii	-0.992694	-1.28993	-0.371307	4.63832	-0.0729271	0.467307	0.999568	0.46681	0.999763	-1.12246
PWY-6151: S-adenosyl-L-methionine cycle I|g__Bifidobacterium.s__Bifidobacterium_dentium	-0.803609	-1.0624	-0.430082	5.30207	-0.0728405	0.558704	0.999566	0.524419	0.999763	-0.944131
PWY-6737: starch degradation V|g__Clostridium.s__Clostridium_leptum	3.68023	3.01364	-0.443055	5.25855	-0.0728307	0.565326	0.999566	0.56541	0.999763	3.45521
UNINTEGRATED|g__Sutterella.s__Sutterella_wadsworthensis	-1.19165	-0.864309	0.546652	5.80192	0.0728277	0.395303	0.999568	0.472739	0.999763	-1.0386
PWY-4242: pantothenate and coenzyme A biosynthesis III|g__Eggerthella.s__Eggerthella_lenta	-0.182848	0.248457	0.558044	6.47349	0.0727918	0.61961	0.999566	0.583948	0.999763	-0.00421543
PWY0-1319: CDP-diacylglycerol biosynthesis II|g__Turicibacter.s__Turicibacter_sanguinis	-0.00200792	-0.437654	-0.464092	5.82032	-0.0727464	0.622488	0.999566	0.576089	0.999763	-0.221461
PWY-7242: D-fructuronate degradation|unclassified	9.07026	9.26649	0.142727	1.62084	0.0727254	0.763333	0.999566	0.705868	0.999763	9.19105
PWY-2942: L-lysine biosynthesis III|g__Bacteroides.s__Bacteroides_uniformis	8.80178	8.01562	-0.299229	2.99255	-0.0727132	0.778912	0.999566	0.577326	0.999763	8.34547
PWY-7228: superpathway of guanosine nucleotides de novo biosynthesis I|g__Escherichia.s__Escherichia_coli	0.325216	0.929034	0.494832	6.53236	0.0726962	0.66656	0.999566	0.627238	0.999763	0.585942
UNINTEGRATED|g__Alistipes.s__Alistipes_finegoldii	15.0449	14.6336	-0.82375	14.9716	-0.0726273	0.444023	0.999566	0.282746	0.999763	14.7544
NAGLIPASYN-PWY: lipid IVA biosynthesis|g__Pseudomonas.s__Pseudomonas_fragi	-1.18027	-0.83108	0.479994	5.49676	0.0726075	0.412189	0.999566	0.465896	0.999763	-1.02134
PWY-5188: tetrapyrrole biosynthesis I (from glutamate)|g__Peptostreptococcaceae_noname.s__Clostridium_bartlettii	6.19688	5.51144	-0.406455	5.29441	-0.0725692	0.789784	0.999566	0.70943	0.999763	5.81676
PWY-1042: glycolysis IV (plant cytosol)|g__Haemophilus.s__Haemophilus_parainfluenzae	-0.894215	-0.768852	0.423419	4.89859	0.0725164	0.532835	0.999569	0.540709	0.999763	-0.841563
PWY-7219: adenosine ribonucleotides de novo biosynthesis|g__Erysipelotrichaceae_noname.s__Eubacterium_cylindroides	-0.688811	-0.93182	-0.433254	5.11391	-0.0725146	0.517045	0.999572	0.5464	0.999763	-0.81079
PWY-5100: pyruvate fermentation to acetate and lactate II|g__Clostridium.s__Clostridium_sp_L2_50	-0.410005	-0.13086	0.544304	7.50193	0.0724618	0.538016	0.999567	0.576544	0.999763	-0.290795
PPGPPMET-PWY: ppGpp biosynthesis|g__Citrobacter.s__Citrobacter_sp_KTE151	-1.02925	-1.37361	-0.394843	4.48935	-0.0724121	0.450004	0.999566	0.468259	0.999763	-1.1966
PWY-7222: guanosine deoxyribonucleotides de novo biosynthesis II|g__Microbacterium.s__Microbacterium_maritypicum	-1.05075	-1.30805	-0.379806	4.4766	-0.0723772	0.507298	0.999566	0.518815	0.999763	-1.17007
PWY-6163: chorismate biosynthesis from 3-dehydroquinate|g__Eubacterium.s__Eubacterium_hallii	9.48891	9.98135	-0.312935	3.39772	-0.0723104	0.705866	0.999566	0.665011	0.999763	9.76416
PWY-6387: UDP-N-acetylmuramoyl-pentapeptide biosynthesis I (meso-diaminopimelate containing)|g__Atopobium.s__Atopobium_parvulum	-1.34498	-1.04784	0.3318	4.20324	0.0722699	0.502784	0.999568	0.481701	0.999763	-1.19481
AST-PWY: L-arginine degradation II (AST pathway)|g__Acinetobacter.s__Acinetobacter_johnsonii	-1.0106	-1.21244	-0.381332	4.69966	-0.0722329	0.477327	0.999568	0.493784	0.999763	-1.13695
PWY0-845: superpathway of pyridoxal 5'-phosphate biosynthesis and salvage|g__Bacteroides.s__Bacteroides_sp_3_1_23	-1.32939	-1.08827	0.327106	4.68446	0.0722328	0.483407	0.999566	0.54099	0.999763	-1.20722
[truncated: 7,826 more rows]

## Sheet: Parkinson_RS
Feature	rab.win.8.weeks	rab.win.baseline	diff.btw	diff.win	effect	we.ep	we.eBH	wi.ep	wi.eBH	rab.all
UNINTEGRATED|g__Coprococcus.s__Coprococcus_sp_ART55_1	-0.0936736	-1.012	-1.34556	6.20969	-0.157053	0.0800939	0.995979	0.28494	0.991171	-0.572038
PWY0-1319: CDP-diacylglycerol biosynthesis II|g__Dysgonomonas.s__Dysgonomonas_mossii	-0.751309	-1.10844	-0.412029	4.61297	-0.0790776	0.484657	0.994649	0.467833	0.991324	-0.919953
PWY0-1319: CDP-diacylglycerol biosynthesis II|g__Megamonas.s__Megamonas_funiformis	-0.790555	-0.903542	0.0682589	4.25515	0.0122851	0.42012	0.991518	0.465257	0.992145	-0.851006
TCA: TCA cycle I (prokaryotic)|g__Agrobacterium.s__Agrobacterium_tumefaciens	-0.665846	-1.00222	-0.225211	4.40543	-0.0473962	0.504091	0.992141	0.528269	0.992212	-0.820929
PWY-7254: TCA cycle VII (acetate-producers)|g__Rhodococcus.s__Rhodococcus_qingshengii	-0.0451422	-0.735677	-0.989892	6.86481	-0.137625	0.225416	0.999273	0.363901	0.992251	-0.40421
VALSYN-PWY: L-valine biosynthesis|g__Coprococcus.s__Coprococcus_sp_ART55_1	-0.0531527	-0.923478	-1.11815	5.02004	-0.213014	0.256053	0.9927	0.291539	0.992274	-0.54792
ARO-PWY: chorismate biosynthesis I|g__Peptostreptococcaceae_noname.s__Clostridium_bifermentans	-0.77364	-0.937683	-0.253028	4.49937	-0.0521612	0.511678	0.999295	0.532266	0.992292	-0.855365
PWY0-862: (5Z)-dodec-5-enoate biosynthesis|g__Pseudomonas.s__Pseudomonas_fragi	-0.859489	-0.698794	0.325864	4.993	0.0492835	0.403968	0.995126	0.504458	0.992475	-0.7697
TRPSYN-PWY: L-tryptophan biosynthesis|g__Rhodococcus.s__Rhodococcus_qingshengii	-0.0274613	-0.774892	-0.934128	6.56984	-0.121095	0.24937	0.998782	0.391308	0.992593	-0.435421
PWY-6121: 5-aminoimidazole ribonucleotide biosynthesis I|g__Bacillus.s__Bacillus_isronensis	-0.684758	-1.07507	-0.407078	4.42754	-0.0797713	0.43798	0.992059	0.460037	0.992647	-0.868292
PWY0-1296: purine ribonucleosides degradation|g__Erysipelotrichaceae_noname.s__Clostridium_innocuum	-0.86109	0.258993	1.5468	5.08346	0.270155	0.202147	0.992706	0.221166	0.992698	-0.372807
NONOXIPENT-PWY: pentose phosphate pathway (non-oxidative branch)|g__Leuconostoc.s__Leuconostoc_citreum	-0.487178	-0.961263	-0.626529	4.48451	-0.108605	0.448773	0.992586	0.480042	0.992789	-0.776572
ARO-PWY: chorismate biosynthesis I|g__Brevundimonas.s__Brevundimonas_diminuta	-0.740028	-0.913365	-0.24891	4.56787	-0.0531468	0.505632	0.997016	0.523948	0.99279	-0.818788
PWY-2942: L-lysine biosynthesis III|g__Propionibacterium.s__Propionibacterium_propionicum	-0.679497	-0.985232	-0.237126	4.36684	-0.0493582	0.502736	0.999276	0.531267	0.992871	-0.843069
PWY0-166: superpathway of pyrimidine deoxyribonucleotides de novo biosynthesis (E. coli)|g__Streptococcus.s__Streptococcus_downei	-0.68527	-1.09925	-0.382793	4.27914	-0.0759634	0.469315	0.992326	0.509571	0.992879	-0.886884
PWY-7184: pyrimidine deoxyribonucleotides de novo biosynthesis I|g__Janthinobacterium.s__Janthinobacterium_lividum	-0.684383	-0.86935	-0.169003	4.42349	-0.0335521	0.470208	0.997201	0.481182	0.992965	-0.790301
PWY-7222: guanosine deoxyribonucleotides de novo biosynthesis II|g__Enterobacter.s__Enterobacter_sp_638	-0.700006	-0.964971	-0.351947	4.57357	-0.0646626	0.511497	0.999274	0.498985	0.993064	-0.84349
PWY-7222: guanosine deoxyribonucleotides de novo biosynthesis II|g__Citrobacter.s__Citrobacter_koseri	-0.463087	-0.817543	-0.351474	4.69486	-0.0597667	0.448802	0.993551	0.469162	0.993175	-0.654734
PEPTIDOGLYCANSYN-PWY: peptidoglycan biosynthesis I (meso-diaminopimelate containing)|g__Lactobacillus.s__Lactobacillus_otakiensis	-0.639066	-0.44655	0.469518	5.08182	0.0746783	0.471479	0.999293	0.531981	0.993175	-0.552231
PWY-4981: L-proline biosynthesis II (from arginine)|g__Anaerococcus.s__Anaerococcus_vaginalis	-0.870214	-0.731454	0.217382	4.3425	0.0439966	0.491136	0.997362	0.508776	0.993271	-0.814512
PWY-7221: guanosine ribonucleotides de novo biosynthesis|g__Staphylococcus.s__Staphylococcus_xylosus	-0.697004	-0.928353	-0.284758	4.42683	-0.0555535	0.485822	0.994814	0.484757	0.993298	-0.831978
PWY-7197: pyrimidine deoxyribonucleotide phosphorylation|g__Brachybacterium.s__Brachybacterium_faecium	-0.721797	-1.10801	-0.370214	4.41067	-0.0753022	0.513871	0.995916	0.488334	0.993339	-0.914102
PWY-7111: pyruvate fermentation to isobutanol (engineered)|g__Propionibacterium.s__Propionibacterium_propionicum	-0.68406	-0.90885	-0.285264	4.24498	-0.0586141	0.498906	0.994446	0.531278	0.993434	-0.789221
ARGININE-SYN4-PWY: L-ornithine de novo biosynthesis|g__Bacteroides.s__Bacteroides_sp_D22	-0.756529	-1.00236	-0.258076	4.21113	-0.0546527	0.457249	0.994685	0.472212	0.993445	-0.875166
PWY-6595: superpathway of guanosine nucleotides degradation (plants)|g__Pseudomonas.s__Pseudomonas_sp_CF150	-0.617428	-1.09747	-0.432649	4.56293	-0.0766252	0.418273	0.995983	0.461601	0.993574	-0.842062
PWY-7222: guanosine deoxyribonucleotides de novo biosynthesis II|g__Rahnella.s__Rahnella_aquatilis	-0.762815	-1.05763	-0.417848	4.50938	-0.0812973	0.449694	0.995979	0.483006	0.993586	-0.911976
PWY-4242: pantothenate and coenzyme A biosynthesis III|g__Streptococcus.s__Streptococcus_gordonii	-0.625246	-1.04613	-0.496352	4.29385	-0.0986701	0.476645	0.994238	0.478178	0.993761	-0.823764
HISDEG-PWY: L-histidine degradation I|g__Pseudomonas.s__Pseudomonas_sp_GM16	-0.685858	-0.632628	0.0620324	4.67896	0.0134683	0.571913	0.999295	0.531721	0.993762	-0.670519
COA-PWY-1: coenzyme A biosynthesis II (mammalian)|g__Clostridium.s__Clostridium_celatum	-0.586906	-0.922797	-0.283546	4.5842	-0.0538612	0.53474	0.999298	0.543782	0.993929	-0.748388
PWY0-1061: superpathway of L-alanine biosynthesis|g__Escherichia.s__Escherichia_hermannii	-0.772898	-0.875404	0.0249525	4.46423	0.00531546	0.501289	0.999287	0.519441	0.994121	-0.835322
HOMOSER-METSYN-PWY: L-methionine biosynthesis I|g__Enterobacter.s__Enterobacter_sp_MGH_25	-0.71225	-1.05409	-0.296511	4.57234	-0.0580869	0.474488	0.993571	0.480134	0.994127	-0.877897
PWY66-389: phytol degradation|g__Achromobacter.s__Achromobacter_piechaudii	-0.417097	-1.0665	-0.735673	4.72338	-0.134459	0.347922	0.995692	0.405284	0.994327	-0.740892
PWY66-389: phytol degradation|g__Pseudomonas.s__Pseudomonas_syringae	-0.71935	-1.0164	-0.292489	4.29924	-0.0674036	0.466531	0.999273	0.500034	0.994327	-0.871317
PWY-4242: pantothenate and coenzyme A biosynthesis III|g__Peptostreptococcus.s__Peptostreptococcus_stomatis	-0.791869	-0.846421	0.000361473	4.33997	-8.01013e-05	0.462472	0.995391	0.482813	0.994335	-0.821921
NONOXIPENT-PWY: pentose phosphate pathway (non-oxidative branch)|g__Citrobacter.s__Citrobacter_sp_KTE32	-0.848087	-0.797575	0.0299635	4.43569	0.00603442	0.474276	0.999127	0.476126	0.994345	-0.814199
PWY-7220: adenosine deoxyribonucleotides de novo biosynthesis II|g__Pseudomonas.s__Pseudomonas_synxantha	-0.727015	-1.00578	-0.334147	4.58691	-0.0663342	0.491859	0.999283	0.512221	0.994347	-0.876441
P184-PWY: protocatechuate degradation I (meta-cleavage pathway)|unclassified	-0.567596	-0.980114	-0.45722	4.5773	-0.0793206	0.428888	0.999269	0.458645	0.994476	-0.771626
BRANCHED-CHAIN-AA-SYN-PWY: superpathway of branched amino acid biosynthesis|g__Psychrobacter.s__Psychrobacter_arcticus	-0.928114	-0.967525	0.0911052	4.37877	0.0160345	0.486855	0.99931	0.505849	0.994476	-0.952079
PWY-7315: dTDP-N-acetylthomosamine biosynthesis|g__Citrobacter.s__Citrobacter_sp_KTE32	-0.790291	-0.802418	0.0298498	4.30869	0.00481085	0.53301	0.999273	0.510022	0.994483	-0.799421
PWY-7228: superpathway of guanosine nucleotides de novo biosynthesis I|g__Achromobacter.s__Achromobacter_piechaudii	-0.316331	-0.930787	-0.742892	5.30661	-0.126677	0.374361	0.994382	0.443001	0.994506	-0.651422
PWY-7663: gondoate biosynthesis (anaerobic)|g__Pseudomonas.s__Pseudomonas_fragi	-0.895439	-0.728429	0.353244	5.04695	0.0519169	0.407298	0.999283	0.477681	0.994848	-0.808061
PWY-5686: UMP biosynthesis|g__Streptococcus.s__Streptococcus_sobrinus	-0.512196	-1.08727	-0.594388	4.64886	-0.114244	0.398051	0.992686	0.413671	0.994849	-0.799631
PWY-6125: superpathway of guanosine nucleotides de novo biosynthesis II|g__Pseudomonas.s__Pseudomonas_mendocina	-0.646622	-0.965872	-0.428607	4.41198	-0.0822175	0.453855	0.998398	0.442334	0.994908	-0.827659
HEMESYN2-PWY: heme biosynthesis II (anaerobic)|g__Campylobacter.s__Campylobacter_gracilis	-0.741752	-1.03594	-0.326922	4.41744	-0.0647657	0.489304	0.995666	0.505511	0.994908	-0.900308
PWY-5857: ubiquinol-10 biosynthesis (prokaryotic)|g__Enterobacter.s__Enterobacter_asburiae	-0.88245	-0.826462	0.215086	4.41811	0.0453636	0.449849	0.996493	0.464628	0.994908	-0.862042
PWY-5173: superpathway of acetyl-CoA biosynthesis|g__Klebsiella.s__Klebsiella_sp_4_1_44FAA	-0.847431	-0.802899	0.0793505	4.3932	0.0179025	0.483386	0.996495	0.466507	0.994908	-0.819566
P108-PWY: pyruvate fermentation to propanoate I|g__Propionibacterium.s__Propionibacterium_propionicum	-0.661263	-0.968598	-0.341285	4.23934	-0.0695499	0.477769	0.996489	0.463378	0.995027	-0.803632
PWY-7111: pyruvate fermentation to isobutanol (engineered)|g__Coprococcus.s__Coprococcus_sp_ART55_1	-0.224267	-1.02718	-0.928466	5.04484	-0.171906	0.32562	0.996485	0.370518	0.995068	-0.681933
PWY-1269: CMP-3-deoxy-D-manno-octulosonate biosynthesis I|g__Pseudomonas.s__Pseudomonas_sp_CFT9	-0.801835	-1.0291	-0.374169	4.62991	-0.0710113	0.469336	0.999276	0.500187	0.995068	-0.9042
PWY-6123: inosine-5'-phosphate biosynthesis I|g__Pseudomonas.s__Pseudomonas_alcaliphila	-0.715455	-1.02605	-0.356107	4.21983	-0.0771431	0.505179	0.999275	0.503827	0.995136	-0.875556
PWY-7219: adenosine ribonucleotides de novo biosynthesis|g__Enterococcus.s__Enterococcus_malodoratus	-0.195756	-0.873598	-0.904751	5.85881	-0.133103	0.263876	0.999279	0.426022	0.995137	-0.558736
PEPTIDOGLYCANSYN-PWY: peptidoglycan biosynthesis I (meso-diaminopimelate containing)|g__Rothia.s__Rothia_mucilaginosa	-0.617532	-0.971917	-0.419781	4.35122	-0.0817557	0.484216	0.99929	0.474839	0.995234	-0.799797
PWY-6277: superpathway of 5-aminoimidazole ribonucleotide biosynthesis|g__Enterobacter.s__Enterobacter_sp_MGH_25	-0.702839	-0.955761	-0.223453	4.4293	-0.0388514	0.526797	0.999283	0.545867	0.995241	-0.825209
PWY-724: superpathway of L-lysine, L-threonine and L-methionine biosynthesis II|g__Actinomyces.s__Actinomyces_sp_oral_taxon_848	-0.634205	-0.79408	-0.179874	4.40454	-0.0320867	0.491371	0.999297	0.531179	0.995243	-0.706493
PWY-6121: 5-aminoimidazole ribonucleotide biosynthesis I|g__Microbacterium.s__Microbacterium_maritypicum	0.183676	-0.929216	-1.45195	6.75811	-0.21288	0.19658	0.999269	0.274232	0.995304	-0.414512
PWY-7111: pyruvate fermentation to isobutanol (engineered)|g__Enterococcus.s__Enterococcus_malodoratus	-0.171222	-0.811794	-0.868959	5.63236	-0.139726	0.265728	0.999269	0.407596	0.995304	-0.519638
UNINTEGRATED|g__Peptostreptococcaceae_noname.s__Clostridium_bifermentans	-0.582891	-1.05112	-0.490313	4.44666	-0.0860276	0.422854	0.999277	0.448442	0.995304	-0.814329
PWY-6277: superpathway of 5-aminoimidazole ribonucleotide biosynthesis|g__Enterococcus.s__Enterococcus_pallens	-0.962219	-0.848197	0.175143	4.51677	0.0344064	0.507964	0.999281	0.513474	0.995304	-0.913374
PWY-6122: 5-aminoimidazole ribonucleotide biosynthesis II|g__Streptococcus.s__Streptococcus_sp_C150	-0.647297	-1.03447	-0.378446	4.25809	-0.080886	0.453021	0.99928	0.478505	0.995311	-0.836479
PEPTIDOGLYCANSYN-PWY: peptidoglycan biosynthesis I (meso-diaminopimelate containing)|g__Scardovia.s__Scardovia_wiggsiae	-0.251977	-0.908233	-0.642695	4.4927	-0.121266	0.443497	0.999287	0.448204	0.995361	-0.569883
PEPTIDOGLYCANSYN-PWY: peptidoglycan biosynthesis I (meso-diaminopimelate containing)|g__Pseudomonas.s__Pseudomonas_sp_CF150	-0.696691	-0.930964	-0.373944	4.41825	-0.0654406	0.44849	0.999283	0.438893	0.995361	-0.811894
PWY-7111: pyruvate fermentation to isobutanol (engineered)|g__Haemophilus.s__Haemophilus_parainfluenzae	-0.972321	-0.754527	0.294613	4.58334	0.0596178	0.469682	0.999269	0.454691	0.995361	-0.863729
PWY-6121: 5-aminoimidazole ribonucleotide biosynthesis I|g__Peptostreptococcus.s__Peptostreptococcus_anaerobius	-0.886708	-0.790063	0.243016	4.33269	0.0518812	0.521324	0.99927	0.541182	0.995387	-0.837499
PWY-7187: pyrimidine deoxyribonucleotides de novo biosynthesis II|g__Actinomyces.s__Actinomyces_sp_ICM39	-0.714508	-0.944082	-0.365915	4.46785	-0.0642342	0.477853	0.999314	0.484499	0.995451	-0.821919
PWY0-1061: superpathway of L-alanine biosynthesis|g__Achromobacter.s__Achromobacter_piechaudii	-0.782234	-0.996157	-0.211623	4.50511	-0.0404743	0.518937	0.999269	0.502391	0.995451	-0.88156
PWY-5989: stearate biosynthesis II (bacteria and plants)|g__Bacteroides.s__Bacteroides_xylanisolvens	-0.42331	-0.910364	-0.492031	4.51801	-0.0978001	0.436891	0.999285	0.43578	0.995453	-0.660426
HISTSYN-PWY: L-histidine biosynthesis|g__Lactobacillus.s__Lactobacillus_otakiensis	-0.996543	-0.358562	0.629622	4.95481	0.110963	0.378448	0.999274	0.443746	0.995513	-0.727909
UNINTEGRATED|g__Leuconostoc.s__Leuconostoc_citreum	-0.678918	-0.945972	-0.345534	4.80431	-0.0591922	0.37609	0.999276	0.475519	0.995513	-0.808043
PWY-5686: UMP biosynthesis|g__Bacteroides.s__Bacteroides_sp_2_1_33B	-0.805446	-0.783628	0.234715	4.56309	0.0411504	0.472219	0.999322	0.511465	0.995536	-0.793302
PWY-5695: urate biosynthesis/inosine 5'-phosphate degradation|g__Clostridium.s__Clostridium_sp_MSTE9	-0.638662	-0.894413	-0.293966	4.52115	-0.0520374	0.47975	0.999296	0.478123	0.995545	-0.772383
UDPNAGSYN-PWY: UDP-N-acetyl-D-glucosamine biosynthesis I|g__Actinomyces.s__Actinomyces_sp_oral_taxon_180	-0.513803	-0.823635	-0.325878	4.44591	-0.0660825	0.470329	0.995647	0.487063	0.995586	-0.670545
PWY-6282: palmitoleate biosynthesis I (from (5Z)-dodec-5-enoate)|g__Bacteroides.s__Bacteroides_xylanisolvens	-0.533748	-0.935948	-0.592063	4.61912	-0.103054	0.429816	0.999269	0.448476	0.99568	-0.751416
PWY-5918: superpathay of heme biosynthesis from glutamate|g__Rothia.s__Rothia_dentocariosa	-0.729096	-1.02344	-0.400851	4.12148	-0.0753773	0.506772	0.997019	0.525685	0.99568	-0.857551
PWY-621: sucrose degradation III (sucrose invertase)|g__Lactococcus.s__Lactococcus_raffinolactis	-0.764142	-0.980219	-0.28267	4.38166	-0.0612116	0.488935	0.999288	0.490861	0.99568	-0.850063
UNINTEGRATED|g__Desulfovibrio.s__Desulfovibrio_piger	-0.719151	-0.631811	0.204647	5.38078	0.0279307	0.550472	0.999285	0.500353	0.99568	-0.680354
PWY-5100: pyruvate fermentation to acetate and lactate II|g__Klebsiella.s__Klebsiella_sp_4_1_44FAA	-0.830324	-0.915726	-0.0862873	4.45175	-0.0185424	0.497003	0.994047	0.467653	0.99568	-0.876719
PWY-7228: superpathway of guanosine nucleotides de novo biosynthesis I|g__Streptococcus.s__Streptococcus_sobrinus	-0.454958	-0.827145	-0.353276	4.78825	-0.0668808	0.515499	0.999277	0.525858	0.995683	-0.637167
GLUTORN-PWY: L-ornithine biosynthesis|g__Enterobacter.s__Enterobacter_aerogenes	-0.788956	-0.566262	0.224597	4.5808	0.0410598	0.496089	0.999269	0.49467	0.995688	-0.678813
BRANCHED-CHAIN-AA-SYN-PWY: superpathway of branched amino acid biosynthesis|g__Coprococcus.s__Coprococcus_sp_ART55_1	-0.270325	-0.894534	-0.850602	4.96435	-0.147665	0.290025	0.999269	0.342144	0.995767	-0.581947
PWY-6609: adenine and adenosine salvage III|g__Streptococcus.s__Streptococcus_mitis_oralis_pneumoniae	-0.458893	-0.816774	-0.612186	5.11383	-0.10516	0.44606	0.999269	0.453498	0.995767	-0.640896
DTDPRHAMSYN-PWY: dTDP-L-rhamnose biosynthesis I|g__Actinomyces.s__Actinomyces_sp_oral_taxon_848	-0.578738	-0.931986	-0.418169	4.2782	-0.0853766	0.460249	0.999279	0.466871	0.995797	-0.777124
PWY-6277: superpathway of 5-aminoimidazole ribonucleotide biosynthesis|g__Microbacterium.s__Microbacterium_maritypicum	0.137642	-0.811367	-1.25078	6.82028	-0.17617	0.221291	0.999269	0.316617	0.995832	-0.387858
PWY-7219: adenosine ribonucleotides de novo biosynthesis|g__Pseudomonas.s__Pseudomonas_sp_M1	-0.794947	-0.737486	0.213078	4.39656	0.0378249	0.463314	0.998934	0.48474	0.995852	-0.763364
SULFATE-CYS-PWY: superpathway of sulfate assimilation and cysteine biosynthesis|g__Pseudomonas.s__Pseudomonas_mandelii	-0.434756	-0.973229	-0.759567	4.65847	-0.135049	0.384517	0.999269	0.43061	0.996027	-0.714924
DAPLYSINESYN-PWY: L-lysine biosynthesis I|g__Rhodococcus.s__Rhodococcus_qingshengii	-0.0250795	-0.764495	-1.05858	7.10461	-0.131832	0.239849	0.99928	0.354068	0.996027	-0.410012
PWY-6122: 5-aminoimidazole ribonucleotide biosynthesis II|g__Microbacterium.s__Microbacterium_laevaniformans	-0.702215	-0.983748	-0.302392	4.42574	-0.0594679	0.43699	0.999275	0.457737	0.996027	-0.844989
PWY-7220: adenosine deoxyribonucleotides de novo biosynthesis II|g__Pseudomonas.s__Pseudomonas_sp_G5_2012	-0.901419	-0.788402	0.243035	4.57027	0.0423138	0.494707	0.999269	0.520177	0.996033	-0.844416
PWY-1042: glycolysis IV (plant cytosol)|g__Peptoniphilus.s__Peptoniphilus_harei	-0.882073	-0.83169	0.161097	4.34677	0.0300452	0.48675	0.99927	0.473032	0.996175	-0.854562
PWY-7228: superpathway of guanosine nucleotides de novo biosynthesis I|g__Psychrobacter.s__Psychrobacter_cryohalolentis	-0.851442	-0.836523	0.130028	4.50127	0.0224951	0.543301	0.997521	0.581327	0.996177	-0.848886
PWY-7208: superpathway of pyrimidine nucleobases salvage|g__Microbacterium.s__Microbacterium_barkeri	-0.557299	-0.96999	-0.581442	4.90032	-0.0964756	0.41906	0.998083	0.42953	0.996181	-0.78015
PWY-5304: superpathway of sulfur oxidation (Acidianus ambivalens)|g__Coprococcus.s__Coprococcus_sp_ART55_1	-0.122495	-0.940379	-1.14135	4.84612	-0.192674	0.252511	0.999269	0.302982	0.996183	-0.57014
PWY-7400: L-arginine biosynthesis IV (archaebacteria)|g__Rhodococcus.s__Rhodococcus_qingshengii	-0.0184356	-0.844776	-0.888766	6.66116	-0.124393	0.238225	0.999269	0.35943	0.996183	-0.474432
PWY-6387: UDP-N-acetylmuramoyl-pentapeptide biosynthesis I (meso-diaminopimelate containing)|g__Anaerococcus.s__Anaerococcus_vaginalis	-0.83773	-0.537362	0.397537	4.36298	0.0857096	0.469468	0.99927	0.492738	0.996183	-0.709316
PWY-7388: octanoyl-[acyl-carrier protein] biosynthesis (mitochondria, yeast)|g__Pseudomonas.s__Pseudomonas_sp_G5_2012	-0.700171	-0.867993	-0.216399	5.00858	-0.0351841	0.601703	0.99928	0.557477	0.996184	-0.762905
PWY-6123: inosine-5'-phosphate biosynthesis I|g__Pseudomonas.s__Pseudomonas_mendocina	-0.711904	-0.958952	-0.325485	4.6501	-0.0586	0.4891	0.999175	0.458625	0.996206	-0.838131
PWY-7117: C4 photosynthetic carbon assimilation cycle, PEPCK type|g__Proteus.s__Proteus_penneri	-0.941142	-0.786746	0.110804	4.26777	0.0231952	0.508123	0.999277	0.533037	0.996206	-0.878792
PWY0-862: (5Z)-dodec-5-enoate biosynthesis|g__Pseudomonas.s__Pseudomonas_sp_M1	-0.868335	-0.802441	0.0667571	4.46954	0.0125964	0.493651	0.999274	0.515448	0.996207	-0.837596
PWY-7221: guanosine ribonucleotides de novo biosynthesis|g__Enterococcus.s__Enterococcus_sp_C1	-0.691157	-0.804336	-0.125333	4.74558	-0.0225287	0.53444	0.999269	0.511642	0.996232	-0.755693
VALSYN-PWY: L-valine biosynthesis|g__Enterobacter.s__Enterobacter_sp_MGH_25	-0.719718	-0.913848	-0.291566	4.564	-0.0555608	0.509877	0.999272	0.541157	0.996466	-0.809443
VALSYN-PWY: L-valine biosynthesis|g__Arthrobacter.s__Arthrobacter_arilaitensis	-0.712445	-0.983663	-0.417411	4.46697	-0.0777395	0.450155	0.999277	0.476547	0.996467	-0.852059
PWY-7219: adenosine ribonucleotides de novo biosynthesis|g__Achromobacter.s__Achromobacter_piechaudii	-0.421125	-0.757456	-0.51505	5.32818	-0.0860688	0.424988	0.999274	0.487641	0.996587	-0.59015
PWY-5188: tetrapyrrole biosynthesis I (from glutamate)|g__Enterobacter.s__Enterobacter_sp_638	-0.727704	-0.983504	-0.229093	4.38962	-0.0547202	0.467963	0.999269	0.479873	0.996587	-0.849195
PWY-7234: inosine-5'-phosphate biosynthesis III|g__Proteus.s__Proteus_mirabilis	-0.810476	-0.788014	0.0616487	4.35488	0.00799031	0.508234	0.999273	0.508036	0.996588	-0.803215
PWY-7208: superpathway of pyrimidine nucleobases salvage|g__Desulfovibrio.s__Desulfovibrio_desulfuricans	-0.580768	-0.939544	-0.321918	4.45043	-0.0624207	0.433009	0.994897	0.45873	0.996593	-0.765585
TRPSYN-PWY: L-tryptophan biosynthesis|g__Pseudomonas.s__Pseudomonas_sp_CF150	-0.749554	-0.901182	-0.320233	4.61332	-0.0551118	0.490085	0.999269	0.508989	0.996595	-0.824293
PWY-2942: L-lysine biosynthesis III|g__Erysipelotrichaceae_noname.s__Erysipelotrichaceae_bacterium_2_2_44A	-0.858812	-0.344195	0.671542	4.73257	0.114499	0.420512	0.999289	0.432077	0.996721	-0.613269
PWY-6121: 5-aminoimidazole ribonucleotide biosynthesis I|g__Leuconostoc.s__Leuconostoc_citreum	-0.544964	-0.919247	-0.520226	4.49651	-0.0989108	0.40791	0.999282	0.42849	0.996721	-0.752682
PWY-7221: guanosine ribonucleotides de novo biosynthesis|g__Actinomyces.s__Actinomyces_sp_oral_taxon_181	-0.681444	-0.957092	-0.445961	4.44651	-0.0786867	0.463556	0.999269	0.46564	0.996721	-0.817383
ARO-PWY: chorismate biosynthesis I|g__Enterobacter.s__Enterobacter_sp_638	-0.653581	-1.06112	-0.35198	4.46215	-0.0656576	0.415673	0.999269	0.444014	0.996721	-0.861485
SO4ASSIM-PWY: sulfate reduction I (assimilatory)|g__Enterobacter.s__Enterobacter_aerogenes	-0.860242	-0.665944	0.197128	4.66734	0.0337646	0.493514	0.997664	0.501841	0.996721	-0.771101
PWY-7222: guanosine deoxyribonucleotides de novo biosynthesis II|g__Citrobacter.s__Citrobacter_sp_KTE32	-0.82456	-0.885635	0.0382798	4.43144	0.00800717	0.504316	0.999279	0.500484	0.996721	-0.85272
HISDEG-PWY: L-histidine degradation I|g__Porphyromonas.s__Porphyromonas_uenonis	-0.95296	-0.900019	0.112867	4.38305	0.026616	0.51801	0.99745	0.508759	0.996817	-0.931599
PWY-7198: pyrimidine deoxyribonucleotides de novo biosynthesis IV|g__Pseudomonas.s__Pseudomonas_mendocina	-0.689411	-1.04341	-0.31394	4.31201	-0.0619923	0.450676	0.999286	0.428904	0.996818	-0.843678
PWY-5136: fatty acid &beta;-oxidation II (peroxisome)|g__Pseudomonas.s__Pseudomonas_sp_CF150	-0.660949	-1.05071	-0.332769	4.53994	-0.0646286	0.446862	0.999314	0.463203	0.996859	-0.853022
PWY-6123: inosine-5'-phosphate biosynthesis I|g__Enterobacter.s__Enterobacter_aerogenes	-0.794634	-0.588155	0.284417	4.51623	0.0619665	0.473943	0.999314	0.470522	0.996929	-0.684835
PWY-7229: superpathway of adenosine nucleotides de novo biosynthesis I|g__Veillonella.s__Veillonella_ratti	-0.739275	-0.819679	-0.0486128	4.81345	-0.00945043	0.514246	0.999298	0.502594	0.996975	-0.777452
PWY-6387: UDP-N-acetylmuramoyl-pentapeptide biosynthesis I (meso-diaminopimelate containing)|g__Microbacterium.s__Microbacterium_maritypicum	0.0117335	-0.856729	-1.07137	6.28773	-0.146423	0.262235	0.999314	0.34362	0.996984	-0.45935
PWY-5088: L-glutamate degradation VIII (to propanoate)|unclassified	-0.664769	-1.08676	-0.407113	4.34157	-0.0813181	0.437056	0.999271	0.471492	0.997004	-0.878395
PWY-5856: ubiquinol-9 biosynthesis (prokaryotic)|g__Pseudomonas.s__Pseudomonas_syringae_group_genomosp_3	-0.615157	-1.13156	-0.468677	4.4193	-0.0895429	0.443637	0.99928	0.473643	0.997006	-0.861075
PWY-7111: pyruvate fermentation to isobutanol (engineered)|g__Alcaligenes.s__Alcaligenes_sp_EGD_AK7	-0.810854	-1.02083	-0.30015	4.5649	-0.0540807	0.487155	0.999294	0.480752	0.997006	-0.927907
PWY-6892: thiazole biosynthesis I (E. coli)|g__Citrobacter.s__Citrobacter_koseri	-0.613283	-0.793827	-0.291618	4.92325	-0.0518773	0.489267	0.999296	0.523272	0.997006	-0.708849
PWY-7391: isoprene biosynthesis II (engineered)|g__Corynebacterium.s__Corynebacterium_variabile	-0.869704	-0.833706	0.0777994	4.28071	0.0142391	0.525827	0.999277	0.532237	0.997006	-0.847367
PWY-6277: superpathway of 5-aminoimidazole ribonucleotide biosynthesis|g__Stenotrophomonas.s__Stenotrophomonas_maltophilia	-0.214549	-0.771894	-0.55823	5.66929	-0.0831612	0.461517	0.999269	0.486184	0.997017	-0.49745
PWY-6387: UDP-N-acetylmuramoyl-pentapeptide biosynthesis I (meso-diaminopimelate containing)|g__Clostridium.s__Clostridium_sp_ATCC_29733	-0.56245	0.527509	1.30393	4.99854	0.23484	0.312339	0.999269	0.296334	0.997018	-0.105206
PWY-4242: pantothenate and coenzyme A biosynthesis III|g__Streptococcus.s__Streptococcus_mitis_oralis_pneumoniae	-0.684727	-0.983206	-0.302215	4.45412	-0.0535399	0.519719	0.999269	0.535184	0.997039	-0.819503
PWY-6123: inosine-5'-phosphate biosynthesis I|g__Lactobacillus.s__Lactobacillus_delbrueckii	-0.634138	-0.109722	0.686477	5.15929	0.117786	0.456482	0.999283	0.45156	0.997111	-0.361994
PWY-6277: superpathway of 5-aminoimidazole ribonucleotide biosynthesis|g__Enterococcus.s__Enterococcus_mundtii	-0.772047	-0.438364	0.491108	4.88912	0.0877171	0.438876	0.99927	0.480741	0.997111	-0.605639
PWY-6163: chorismate biosynthesis from 3-dehydroquinate|g__Streptococcus.s__Streptococcus_infantis	-0.684921	-0.980559	-0.399795	4.29053	-0.0825178	0.480386	0.999278	0.505166	0.997111	-0.841789
NONMEVIPP-PWY: methylerythritol phosphate pathway I|g__Actinomyces.s__Actinomyces_sp_oral_taxon_848	-0.715163	-0.845522	-0.206217	4.3707	-0.0393052	0.519547	0.999304	0.515913	0.997111	-0.780751
UNINTEGRATED|g__Arthrobacter.s__Arthrobacter_arilaitensis	-0.780856	-0.938847	-0.205387	4.64502	-0.0319311	0.469435	0.99928	0.479978	0.997111	-0.850145
NONMEVIPP-PWY: methylerythritol phosphate pathway I|g__Citrobacter.s__Citrobacter_freundii	-0.504695	-0.573138	-0.134883	4.82782	-0.0246582	0.590478	0.99929	0.583385	0.997111	-0.52882
THRESYN-PWY: superpathway of L-threonine biosynthesis|g__Lactobacillus.s__Lactobacillus_plantarum	-0.890813	-0.853924	0.0307102	4.21548	0.00571638	0.517566	0.999291	0.52004	0.997111	-0.879305
PWY0-162: superpathway of pyrimidine ribonucleotides de novo biosynthesis|g__Corynebacterium.s__Corynebacterium_amycolatum	-0.848568	-0.946332	0.0294214	4.27114	0.0054558	0.478193	0.999328	0.489374	0.997111	-0.894285
GALLATE-DEGRADATION-I-PWY: gallate degradation II|unclassified	-0.355368	-0.917442	-0.614474	4.75764	-0.111515	0.44474	0.999333	0.474138	0.997172	-0.644043
PWY-6277: superpathway of 5-aminoimidazole ribonucleotide biosynthesis|g__Peptoniphilus.s__Peptoniphilus_lacrimalis	-0.830516	-0.426968	0.552736	4.40279	0.10048	0.419964	0.999276	0.436448	0.997266	-0.667844
PWY-6121: 5-aminoimidazole ribonucleotide biosynthesis I|g__Corynebacterium.s__Corynebacterium_casei	-0.837646	-0.933328	-0.0110319	4.30004	-0.0022415	0.49153	0.999317	0.516646	0.997272	-0.879541
PWY-2942: L-lysine biosynthesis III|g__Enterococcus.s__Enterococcus_asini	-0.697198	-0.626078	0.185408	5.1573	0.0290331	0.513475	0.999281	0.53743	0.997284	-0.663263
DAPLYSINESYN-PWY: L-lysine biosynthesis I|g__Microbacterium.s__Microbacterium_maritypicum	0.0493549	-0.825856	-1.18364	6.20924	-0.173208	0.278823	0.999269	0.342701	0.997342	-0.369702
PWY-2942: L-lysine biosynthesis III|g__Pseudomonas.s__Pseudomonas_mendocina	-0.688947	-1.0055	-0.319793	4.26876	-0.065389	0.484702	0.99928	0.479893	0.997342	-0.841091
PWY-6122: 5-aminoimidazole ribonucleotide biosynthesis II|g__Corynebacterium.s__Corynebacterium_casei	-0.892255	-0.827167	-0.0132583	4.27279	-0.00283411	0.472429	0.999269	0.430372	0.997342	-0.860124
PWY-6125: superpathway of guanosine nucleotides de novo biosynthesis II|g__Pseudomonas.s__Pseudomonas_sp_GM25	-0.695966	-0.990397	-0.325015	4.62496	-0.0621141	0.441655	0.999269	0.51008	0.997346	-0.851782
HISDEG-PWY: L-histidine degradation I|g__Enterobacter.s__Enterobacter_sp_638	-0.732299	-1.02511	-0.36245	4.42111	-0.0703523	0.465711	0.99928	0.479382	0.99743	-0.881793
PWY-6708: ubiquinol-8 biosynthesis (prokaryotic)|g__Pseudomonas.s__Pseudomonas_sp_R62	-0.788491	-0.793893	-0.0167651	4.50083	-0.00361116	0.488977	0.999273	0.511148	0.997447	-0.791381
PWY-4981: L-proline biosynthesis II (from arginine)|g__Pseudomonas.s__Pseudomonas_fragi	-0.796765	-0.684342	0.222687	4.90994	0.0428869	0.418784	0.999284	0.503078	0.997531	-0.736575
PWY0-1586: peptidoglycan maturation (meso-diaminopimelate containing)|g__Enterobacter.s__Enterobacter_sp_638	-0.807006	-1.03225	-0.288646	4.59884	-0.0554657	0.443673	0.999269	0.478169	0.99764	-0.898921
PWY-5180: toluene degradation I (aerobic) (via o-cresol)|unclassified	-0.574569	-0.773004	-0.183022	5.12324	-0.0259723	0.565104	0.999277	0.552078	0.997693	-0.669814
PWY0-1297: superpathway of purine deoxyribonucleosides degradation|g__Rhodococcus.s__Rhodococcus_qingshengii	-0.109959	-0.87699	-1.05702	6.5091	-0.147158	0.218372	0.999269	0.356874	0.997744	-0.486488
GLUTORN-PWY: L-ornithine biosynthesis|g__Alcaligenes.s__Alcaligenes_sp_HPC1271	-0.74279	-0.935248	-0.205967	4.50022	-0.0367023	0.483044	0.999278	0.50578	0.997744	-0.833923
PWY-7219: adenosine ribonucleotides de novo biosynthesis|g__Actinomyces.s__Actinomyces_sp_oral_taxon_181	-0.43177	-1.04356	-0.69363	4.45026	-0.13668	0.441007	0.999275	0.4531	0.997749	-0.768837
P125-PWY: superpathway of (R,R)-butanediol biosynthesis|g__Lactobacillus.s__Lactobacillus_antri	-0.783878	-0.889549	-0.0712823	4.1387	-0.0101553	0.526063	0.999285	0.49752	0.997749	-0.843878
RIBOSYN2-PWY: flavin biosynthesis I (bacteria and plants)|g__Arthrobacter.s__Arthrobacter_arilaitensis	-0.755215	-0.988087	-0.274979	4.41516	-0.0565925	0.485457	0.999296	0.47076	0.997751	-0.870755
PWY-6386: UDP-N-acetylmuramoyl-pentapeptide biosynthesis II (lysine-containing)|g__Erysipelotrichaceae_noname.s__Erysipelotrichaceae_bacterium_2_2_44A	-0.837078	0.0448714	1.25629	5.10957	0.229143	0.293439	0.998381	0.319257	0.99779	-0.488755
COA-PWY-1: coenzyme A biosynthesis II (mammalian)|g__Clostridium.s__Clostridium_perfringens	-0.793358	-0.52402	0.394847	4.84307	0.0679414	0.409452	0.999269	0.448647	0.99779	-0.665106
PWY66-422: D-galactose degradation V (Leloir pathway)|g__Clostridium.s__Clostridium_scindens	-0.860143	-0.887984	0.127159	4.43443	0.0263845	0.513675	0.999281	0.505091	0.99779	-0.87229
PWY-3001: superpathway of L-isoleucine biosynthesis I|g__Psychrobacter.s__Psychrobacter_aquaticus	-0.884509	-0.786425	0.126728	4.51303	0.0278017	0.521452	0.999269	0.522199	0.997799	-0.840645
HEMESYN2-PWY: heme biosynthesis II (anaerobic)|g__Pseudomonas.s__Pseudomonas_sp_CF150	-0.605114	-1.05591	-0.400772	4.41743	-0.0765661	0.450904	0.999314	0.441599	0.997898	-0.827393
PWY-5686: UMP biosynthesis|g__Eubacterium.s__Eubacterium_brachy	-0.682984	-0.997732	-0.302641	4.33315	-0.060918	0.478035	0.999284	0.479367	0.9979	-0.8362
PWY-7234: inosine-5'-phosphate biosynthesis III|g__Pseudomonas.s__Pseudomonas_sp_CFT9	-0.569829	-0.918949	-0.344207	4.64389	-0.0614391	0.435302	0.999284	0.469879	0.997901	-0.740716
MET-SAM-PWY: superpathway of S-adenosyl-L-methionine biosynthesis|g__Clostridium.s__Clostridium_sp_MSTE9	-0.760041	-0.947385	-0.266346	4.41346	-0.0485999	0.482738	0.99928	0.477875	0.997932	-0.854615
PWY-7221: guanosine ribonucleotides de novo biosynthesis|g__Anaerococcus.s__Anaerococcus_vaginalis	-0.894776	-0.540607	0.507132	4.26437	0.0918554	0.446323	0.999269	0.49167	0.99794	-0.718046
PWY-2942: L-lysine biosynthesis III|g__Burkholderiales_noname.s__Burkholderiales_bacterium_1_1_47	-0.728145	-0.846338	-0.189841	4.25238	-0.0397019	0.523576	0.999282	0.554546	0.997944	-0.775476
PWY-5103: L-isoleucine biosynthesis III|g__Rhodococcus.s__Rhodococcus_qingshengii	0.011574	-0.944467	-1.11721	6.88956	-0.156289	0.225891	0.999269	0.315427	0.997982	-0.465452
UNINTEGRATED|g__Subdoligranulum.s__Subdoligranulum_variabile	-0.578991	-0.971031	-0.419344	4.44945	-0.0688861	0.459812	0.999309	0.468405	0.997982	-0.77693
PWY-6386: UDP-N-acetylmuramoyl-pentapeptide biosynthesis II (lysine-containing)|g__Lactobacillus.s__Lactobacillus_brevis	-0.755064	-0.857291	-0.20107	4.63036	-0.0342923	0.488827	0.999269	0.465732	0.997982	-0.810208
GLUCARDEG-PWY: D-glucarate degradation I|g__Citrobacter.s__Citrobacter_freundii	-0.449899	-0.469957	-0.0995882	4.89323	-0.0182096	0.560843	0.999275	0.545729	0.997982	-0.460629
FASYN-ELONG-PWY: fatty acid elongation -- saturated|g__Citrobacter.s__Citrobacter_sp_KTE32	-0.768809	-0.846228	-0.0665458	4.41954	-0.0136971	0.543491	0.999288	0.552165	0.997982	-0.793418
PWY-6609: adenine and adenosine salvage III|g__Lactobacillus.s__Lactobacillus_plantarum	0.893726	-0.345054	-1.49467	6.27455	-0.237874	0.270058	0.999269	0.294454	0.998051	0.19555
PYRIDNUCSYN-PWY: NAD biosynthesis I (from aspartate)|g__Rhodococcus.s__Rhodococcus_qingshengii	-0.0863807	-0.810268	-1.00405	6.88037	-0.14123	0.216011	0.999269	0.368451	0.998051	-0.482454
PWY-3001: superpathway of L-isoleucine biosynthesis I|g__Coprococcus.s__Coprococcus_sp_ART55_1	-0.429963	-0.908314	-0.636415	4.87751	-0.114082	0.374913	0.999269	0.410995	0.998051	-0.671659
VALSYN-PWY: L-valine biosynthesis|g__Bacteroides.s__Bacteroides_sp_D22	-0.50292	-0.859773	-0.340868	4.70985	-0.0610629	0.502616	0.99927	0.492273	0.998051	-0.661269
COA-PWY: coenzyme A biosynthesis I|g__Streptococcus.s__Streptococcus_sp_2_1_36FAA	-0.877345	-0.694855	0.229526	4.42258	0.049226	0.472806	0.999287	0.470226	0.998051	-0.785146
PWY-7221: guanosine ribonucleotides de novo biosynthesis|g__Rahnella.s__Rahnella_aquatilis	-0.778229	-0.954147	-0.242645	4.37501	-0.0487502	0.477938	0.999287	0.499501	0.998051	-0.859266
PWY-6700: queuosine biosynthesis|g__Prevotella.s__Prevotella_copri	-0.7496	-0.785615	0.0708067	5.05038	0.0138247	0.506844	0.999269	0.528031	0.998056	-0.765088
PWY0-1479: tRNA processing|g__Burkholderiales_noname.s__Burkholderiales_bacterium_1_1_47	-0.641874	-1.00217	-0.369093	4.24225	-0.0721024	0.505411	0.999276	0.509012	0.998058	-0.816738
[truncated: 12,888 more rows]

## Sheet: Parkinson
Feature	rab.win.8.weeks	rab.win.baseline	diff.btw	diff.win	effect	we.ep	we.eBH	wi.ep	wi.eBH	rab.all
[truncated: 10,643 more rows]

## Sheet: PD_vs_C
Feature	rab.win.Control.RS	rab.win.ParkinsonV	diff.btw	diff.win	effect	we.ep	we.eBH	wi.ep	wi.eBH	rab.all
[truncated: 12,832 more rows]
